# Supplementary material for: Characterization of the Tyrosine Kinase-Regulated Proteome in Breast Cancer by Combined use of RNA interference (RNAi) and Stable Isotope Labeling with Amino Acids in Cell Culture (SILAC) Quantitative Proteomics
Source: Mol Cell Proteomics. 2015 Jun 18;14(9):2479–92. doi: 10.1074/mcp.M115.048090 (PMC4563730; doi:10.1074/mcp.M115.048090)
Supplement: Supplemental Data [file supp_M115.048090_mcp.M115.048090-2.xlsx]

## Sheet: Sheet1
Supplemental table 1 A full list of siRNA sequences used for targeting TKs in this study
Gene symbol	Gene Description	mRNA Accessions	siRNA Target Sequence	Product Id	Product Name
ABL1	c-abl oncogene 1, non-receptor tyrosine kinase	NM_005157 NM_007313	AAAGGTGAAAAGCTCCGGGTC	SI00299082	Hs_ABL1_5
ABL1	c-abl oncogene 1, non-receptor tyrosine kinase	NM_005157 NM_007313	CCAGTGGAGATAACACTCTAA	SI00288323	Hs_ABL1_11
ABL2	v-abl Abelson murine leukemia viral oncogene homolog 2	NM_001100108 NM_001136000 NM_001168236 NM_001168237 NM_001168238 NM_001168239 NM_005158 NM_007314	AACCCTGTCCTTAATAACTTA	SI02660287	Hs_ABL2_8
ABL2	v-abl Abelson murine leukemia viral oncogene homolog 2	NM_001100108 NM_001136000 NM_001136001 NM_001168236 NM_001168237 NM_001168238 NM_001168239 NM_005158 NM_007314	CAGGTCTATGACCTACTAGAA	SI02660294	Hs_ABL2_9
AXL	AXL receptor tyrosine kinase	NM_001699 NM_021913	CCGGTGTTCTAAGATGTGATA	SI00605304	Hs_AXL_9
AXL	AXL receptor tyrosine kinase	NM_001699 NM_021913	TCCAAGATTCTAGATGATTAA	SI00605311	Hs_AXL_10
BTK	Bruton agammaglobulinemia tyrosine kinase	NM_000061	CAGCTCGAAACTGTTTGGTAA	SI00001029	Hs_BTK_2
BTK	Bruton agammaglobulinemia tyrosine kinase	NM_000061	ACAGACTGAATTTGCGATGAA	SI00001036	Hs_BTK_3
CSF1R	colony stimulating factor 1 receptor	NM_005211	CTGGAAGATCATCGAGAGCTA	SI00073836	Hs_CSF1R_1
CSF1R	colony stimulating factor 1 receptor	NM_005211	TTCGAGGACCAGGACGCACTA	SI03022705	Hs_CSF1R_6
CSK	c-src tyrosine kinase	NM_001127190 NM_004383	AAGTACAACTTCCACGGCACT	SI00299943	Hs_CSK_1
CSK	c-src tyrosine kinase	NM_001127190 NM_004383	TACGCGCCTCATTAAACCAAA	SI00288169	Hs_CSK_3
DDR1	discoidin domain receptor tyrosine kinase 1	NM_001202521 NM_001202522 NM_001202523 NM_001954 NM_013993 NM_013994	ACGGTGTGAATCACACATCCA	SI00605437	Hs_DDR1_9
DDR1	discoidin domain receptor tyrosine kinase 1	NM_001202521 NM_001202522 NM_001202523 NM_001954 NM_013993 NM_013994	CAGGAATGATTTCCTGAAAGA	SI00605444	Hs_DDR1_10
EGFR	epidermal growth factor receptor	NM_005228 NM_201282 NM_201283 NM_201284	ATAGGTATTGGTGAATTTAAA	SI02660147	Hs_EGFR_11
EGFR	epidermal growth factor receptor	NM_005228 NM_201282 NM_201283 NM_201284	TACGAATATTAAACACTTCAA	SI02660140	Hs_EGFR_10
EPHA1	EPH receptor A1	NM_005232	CACCTTTAATGTGGAAGCCCA	SI00074123	Hs_EPHA1_2
EPHA1	EPH receptor A1	NM_005232	CAGATGGGATCCCGTATCGAA	SI02223879	Hs_EPHA1_5
EPHA2	EPH receptor A2	NM_004431	CAGCGCCAAGTAAACAGGGTA	SI02223508	Hs_EPHA2_7
EPHA2	EPH receptor A2	NM_004431	TCGGACAGACATATAGGATAT	SI02223515	Hs_EPHA2_8
EPHA3	EPH receptor A3	NM_005233	TCGGATATGATTGTTTCTCAA	SI00287546	Hs_EPHA3_5
EPHA3	EPH receptor A3	NM_005233	TTGGATAGTTTCCTACGTAAA	SI00287553	Hs_EPHA3_6
EPHA4	EPH receptor A4	NM_004438	CCCGCGAATGAAGTTACCTTA	SI02223522	Hs_EPHA4_5
EPHA4	EPH receptor A4	NM_004438	CCGCCAGGACATTTCCTATAA	SI02223529	Hs_EPHA4_6
EPHA6	EPH receptor A6	NM_001080448 NM_173655 XM_001126591 XM_114973 XM_496653 XM_931592 XM_931599 XM_936717 XM_942926 XM_942931	TTGCGCTTCCCGGGAATTAAA	SI04387999	Hs_EPHA6_11
EPHA6	EPH receptor A6	NM_001080448 NM_173655 XM_001126591 XM_114973 XM_496653 XM_931592 XM_931599 XM_936717 XM_942926 XM_942931	CTCCTCGTCATCCTCACTTTA	SI04904207	Hs_EPHA6_14
EPHA7	EPH receptor A7	NM_004440	ACCAGTCATGATAGTAATAGA	SI02223543	Hs_EPHA7_5
EPHA7	EPH receptor A7	NM_004440	CAGGCTGCGAAGGAAGTACTA	SI02223550	Hs_EPHA7_6
EPHB1	EPH receptor B1	NM_004441	ATGGCCCTGGATTATCTACTA	SI02223557	Hs_EPHB1_5
EPHB1	EPH receptor B1	NM_004441	GCGGGATGATGTGACCTACAA	SI02223564	Hs_EPHB1_6
EPHB2	EPH receptor B2	NM_004442 NM_017449	CCGAGAGGACCTCGTCTACAA	SI02224796	Hs_EPHB2_10
EPHB2	EPH receptor B2	NM_004442 NM_017449	CACGCTTTCTAGAGGACGATA	SI02224789	Hs_EPHB2_9
EPHB3	EPH receptor B3	NM_004443	CACAATAACTTCTACCGTGCA	SI02758434	Hs_EPHB3_6
EPHB3	EPH receptor B3	NM_004443	TCCCAGATTACACAACCTTCA	SI03249365	Hs_EPHB3_7
EPHB4	EPH receptor B4	NM_004444	CACCGGGAAGGTGAATGTCAA	SI00063784	Hs_EPHB4_2
EPHB4	EPH receptor B4	NM_004444	CTGGCGGGACACCAGAAGAAA	SI00063791	Hs_EPHB4_3
EPHB6	EPH receptor B6	NM_004445	AACCGCCAATCTCTAGATCAA	SI02665292	Hs_EPHB6_5
EPHB6	EPH receptor B6	NM_004445	CTCCTGGATTACATCTACTTA	SI02758441	Hs_EPHB6_6
ERBB2	v-erb-b2 erythroblastic leukemia viral oncogene homolog 2, neuro/glioblastoma derived oncogene homolog (avian)	NM_001005862 NM_004448	AACAAAGAAATCTTAGACGAA	SI02223571	Hs_ERBB2_14
ERBB2	v-erb-b2 erythroblastic leukemia viral oncogene homolog 2, neuro/glioblastoma derived oncogene homolog (avian)	NM_001005862 NM_004448	CACGTTTGAGTCCATGCCCAA	SI02223578	Hs_ERBB2_15
ERBB3	v-erb-b2 erythroblastic leukemia viral oncogene homolog 3 (avian)	NM_001982	ACCACGGTATCTGGTCATAAA	SI02660238	Hs_ERBB3_5
ERBB3	v-erb-b2 erythroblastic leukemia viral oncogene homolog 3 (avian)	NM_001005915 NM_001982	CTTCGTCATGTTGAACTATAA	SI02660245	Hs_ERBB3_6
ERBB4	v-erb-a erythroblastic leukemia viral oncogene homolog 4 (avian)	NM_001042599 NM_005235	CTACGTGTTAGTGGCTCTTAA	SI02223893	Hs_ERBB4_5
ERBB4	v-erb-a erythroblastic leukemia viral oncogene homolog 4 (avian)	NM_001042599 NM_005235	TCGGGATTTGGCAGCCCGTAA	SI02223900	Hs_ERBB4_6
FES	feline sarcoma oncogene	NM_001143783 NM_001143784 NM_001143785 NM_002005	AAGGCCAAGTTTCTACAGGAA	SI02659489	Hs_FES_5
FES	feline sarcoma oncogene	NM_001143783 NM_001143784 NM_001143785 NM_002005	CAGCCTGAGGCTGAGTACCAA	SI02659496	Hs_FES_6
FGFR1	fibroblast growth factor receptor 1	NM_000604 NM_001174063 NM_001174064 NM_001174065 NM_001174066 NM_001174067 NM_015850 NM_023105 NM_023106 NM_023109 NM_023110 NM_023111	CAGAGATTTACCCATCGGGTA	SI02224677	Hs_FGFR1_6
FGFR1	fibroblast growth factor receptor 1	NM_000604 NM_001174063 NM_001174064 NM_001174065 NM_001174067 NM_015850 NM_023109 NM_023110 NM_023111	CCGGCCTCTATGCTTGCGTAA	SI02224684	Hs_FGFR1_7
FGFR2	fibroblast growth factor receptor 2	NM_000141 NM_001144914 NM_001144915 NM_001144916 NM_001144917 NM_001144918 NM_022969 NM_022970 NM_022972 NM_022975 NM_023028 NM_023029 NM_023030 NM_023031	CACAGCAGACTAGTTAATCTA	SI00002933	Hs_FGFR2_2
FGFR2	fibroblast growth factor receptor 2	NM_000141 NM_001144914 NM_001144916 NM_001144917 NM_001144918 NM_022969 NM_022970 NM_022972 NM_022975 NM_023028 NM_023029 NM_023030 NM_023031	CAGCATATGTGTAAAGATTTA	SI02665299	Hs_FGFR2_7
FLT1	fms-related tyrosine kinase 1 (vascular endothelial growth factor/vascular permeability factor receptor)	NM_001159920 NM_001160030 NM_001160031 NM_002019	TCGCCGGAAGTTGTATGGTTA	SI00031465	Hs_FLT1_1
FLT1	fms-related tyrosine kinase 1 (vascular endothelial growth factor/vascular permeability factor receptor)	NM_001159920 NM_001160030 NM_001160031 NM_002019	TAGACCTTTCGTAGAGATGTA	SI00031486	Hs_FLT1_4
FLT3	fms-related tyrosine kinase 3	NM_004119	CCGGCTTGAGTGAATTGTGTA	SI02659608	Hs_FLT3_6
FLT3	fms-related tyrosine kinase 3	NM_004119	TACGTTGATTTCAGAGAATAT	SI02659615	Hs_FLT3_7
FRK	fyn-related kinase	NM_002031	CAGGACAGTCAAGGTGATATA	SI00287420	Hs_FRK_5
FRK	fyn-related kinase	NM_002031	CTGGGAGTACCTAGAACCCTA	SI00287427	Hs_FRK_6
FYN	FYN oncogene related to SRC, FGR, YES	NM_002037	AAGACATGTGGTGTATATAAA	SI00605451	Hs_FYN_5
FYN	FYN oncogene related to SRC, FGR, YES	NM_002037	AAGAAGCAGGATGCTGATCTA	SI02659545	Hs_FYN_8
HCK	hemopoietic cell kinase	NM_001172129 NM_001172130 NM_001172131 NM_001172132 NM_001172133 NM_002110	CGGGAGCACATCAGAGGCTTA	SI02659986	Hs_HCK_6
HCK	hemopoietic cell kinase	NM_001172129 NM_001172130 NM_001172131 NM_001172132 NM_001172133 NM_002110	CGGCAGGGAGATACCGTGAAA	SI02665320	Hs_HCK_7
IGF1R	insulin-like growth factor 1 receptor	NM_000875	AGGATTGAGTTTCTCAACGAA	SI02624545	Hs_IGF1R_6
IGF1R	insulin-like growth factor 1 receptor	NM_000875	CTGGACTCAGTACGCCGTTTA	SI03096926	Hs_IGF1R_8
INSR	insulin receptor	NM_000208 NM_001079817	CAACGGGAGTCTGATCATCAA	SI00004515	Hs_INSR_3
INSR	insulin receptor	NM_000208 NM_001079817	TCCGGGTACCGCGAAGGGCAA	SI03115434	Hs_INSR_6
JAK1	Janus kinase 1	NM_002227	ACCGGATGAGGTTCTATTTCA	SI00605514	Hs_JAK1_5
JAK1	Janus kinase 1	NM_002227	CACGGATAACATCAGCTTCAT	SI00605521	Hs_JAK1_6
JAK2	Janus kinase 2	NM_004972	AGCCATCATACGAGATCTTAA	SI02659657	Hs_JAK2_7
JAK2	Janus kinase 2	NM_004972	CTGCCTTACGATGACAGAAAT	SI02659664	Hs_JAK2_8
KDR	kinase insert domain receptor (a type III receptor tyrosine kinase)	NM_002253	AACGCTGACATGTACGGTCTA	SI00605528	Hs_KDR_5
KDR	kinase insert domain receptor (a type III receptor tyrosine kinase)	NM_002253	AAGGCTAATACAACTCTTCAA	SI00605535	Hs_KDR_6
LCK	lymphocyte-specific protein tyrosine kinase	NM_001042771 NM_005356	CGCCATTACACCAATGCTTCA	SI00075992	Hs_LCK_1
LCK	lymphocyte-specific protein tyrosine kinase	NM_001042771 NM_005356	AAGGGCCAGGACTTTATCTAA	SI00076006	Hs_LCK_3
LMTK2	lemur tyrosine kinase 2	NM_014916	CACCTCCGACTTAAATGTGAA	SI02224593	Hs_LMTK2_5
LMTK2	lemur tyrosine kinase 2	NM_014916	CAGATCAGACTAAGTATAGTA	SI02224600	Hs_LMTK2_6
LMTK3	lemur tyrosine kinase 3	NM_001080434 XM_055866 XM_936372	CCGGATGGGTAGACAACACGA	SI00471254	Hs_LMTK3_3
LMTK3	lemur tyrosine kinase 3	NM_001080434 XM_055866 XM_936372	CAAGTTCATCTCGGAAGCACA	SI03055052	Hs_LMTK3_5
LYN	v-yes-1 Yamaguchi sarcoma viral related oncogene homolog	NM_001111097 NM_002350	CCCGGACGACTTGTCTTTCAA	SI00605570	Hs_LYN_12
LYN	v-yes-1 Yamaguchi sarcoma viral related oncogene homolog	NM_001111097 NM_002350	CGGGAAATATGGGATGTATAA	SI00605577	Hs_LYN_13
MATK	megakaryocyte-associated tyrosine kinase	NM_002378 NM_139354 NM_139355	ACGGATTCTAAGGACTCTAAA	SI00605598	Hs_MATK_9
MATK	megakaryocyte-associated tyrosine kinase	NM_002378 NM_139354 NM_139355	GACGGATTCTAAGGACTCTAA	SI00605605	Hs_MATK_10
MERTK	c-mer proto-oncogene tyrosine kinase	NM_006343	CCCATCTACATCGAAGTACAA	SI00087731	Hs_MERTK_3
MERTK	c-mer proto-oncogene tyrosine kinase	NM_006343	CAGACGTTATTTACGTCAATA	SI02637278	Hs_MERTK_5
MET	met proto-oncogene (hepatocyte growth factor receptor)	NM_000245 NM_001127500	ACCGAGGGAATCATCATGAAA	SI00604814	Hs_MET_8
MET	met proto-oncogene (hepatocyte growth factor receptor)	NM_000245 NM_001127500	CGCGCCGTGATGAATATCGAA	SI00604821	Hs_MET_9
MST1R	macrophage stimulating 1 receptor (c-met-related tyrosine kinase)	NM_001244937 NM_002447	TCCCGGTGACACAGACACAAA	SI02758532	Hs_MST1R_6
MST1R	macrophage stimulating 1 receptor (c-met-related tyrosine kinase)	NM_001244937 NM_002447	CAGGTCTGCGTAGATGGTGAA	SI02758539	Hs_MST1R_7
MUSK	muscle, skeletal, receptor tyrosine kinase	NM_001166280 NM_001166281 NM_005592	CAGCAGACTACTACAAAGCTA	SI00079296	Hs_MUSK_1
MUSK	muscle, skeletal, receptor tyrosine kinase	NM_001166280 NM_001166281 NM_005592	TTGAGGATTCATAACGTACAA	SI00079310	Hs_MUSK_3
NTRK1	neurotrophic tyrosine kinase, receptor, type 1	NM_001007204 NM_001007792 NM_001012331 NM_002529	CGAGAGCATCCTGTACCGTAA	SI00038983	Hs_NTRK1_1
NTRK1	neurotrophic tyrosine kinase, receptor, type 1	NM_001007204 NM_001007792 NM_001012331 NM_002529	CACGGAGGCAATCGACTGCAT	SI00038990	Hs_NTRK1_2
NTRK2	neurotrophic tyrosine kinase, receptor, type 2	NM_001007097 NM_001018064 NM_001018065 NM_001018066 NM_006180	ACCACGAACAGAAGTAATGAA	SI00085246	Hs_NTRK2_4
NTRK2	neurotrophic tyrosine kinase, receptor, type 2	NM_001007097 NM_001018064 NM_001018065 NM_001018066 NM_006180	CTGACGAGTTTGTCTAGGAAA	SI02636844	Hs_NTRK2_5
NTRK3	neurotrophic tyrosine kinase, receptor, type 3	NM_001007155 NM_001007156 NM_001012338 NM_002530	CACGGATAACTTTATCTTGTT	SI00605682	Hs_NTRK3_9
NTRK3	neurotrophic tyrosine kinase, receptor, type 3	NM_001007155 NM_001012338 NM_001243101 NM_002530	CTGGTTGGAGCGAATCTGCTA	SI00605689	Hs_NTRK3_10
PDGFRB	platelet-derived growth factor receptor, beta polypeptide	NM_002609	CCGAGCAACTTTGATCAACGA	SI00605738	Hs_PDGFRB_5
PDGFRB	platelet-derived growth factor receptor, beta polypeptide	NM_002609	CTGCCGAGCAACTTTGATCAA	SI00605745	Hs_PDGFRB_6
PTK2	PTK2 protein tyrosine kinase 2	NM_001199649 NM_005607 NM_153831	AATCACACACCAAATTCGAGT	SI00301532	Hs_PTK2_9
PTK2	PTK2 protein tyrosine kinase 2	NM_001199649 NM_005607 NM_153831	CCGGTCGAATGATAAGGTGTA	SI02622130	Hs_PTK2_10
PTK2B	PTK2B protein tyrosine kinase 2 beta	NM_004103 NM_173174 NM_173175 NM_173176	AAGCTGATCGGCATCATTGAA	SI02225321	Hs_PTK2B_13
PTK2B	PTK2B protein tyrosine kinase 2 beta	NM_004103 NM_173174 NM_173175 NM_173176	CAGGAGAACTTAAAGCCCAAA	SI02225328	Hs_PTK2B_14
PTK6	PTK6 protein tyrosine kinase 6	NM_001256358 NM_005975	CCGGGTCCAGGTGGCCATTAA	SI00083300	Hs_PTK6_1
PTK6	PTK6 protein tyrosine kinase 6	NM_001256358 NM_005975	CGGGTTAGCCAGGCTTATCAA	SI00083307	Hs_PTK6_2
PTK7	PTK7 protein tyrosine kinase 7	NM_002821 NM_152880 NM_152882 NM_152883	ATGGGACATGGTACCGTTGTA	SI02648625	Hs_PTK7_5
PTK7	PTK7 protein tyrosine kinase 7	NM_002821 NM_152880 NM_152881 NM_152882 NM_152883	CGGGATGATGTCACTGGAGAA	SI02660483	Hs_PTK7_7
RET	ret proto-oncogene	NM_000323 NM_020629 NM_020630 NM_020975	CCGCTGGTGGACTGTAATAAT	SI02224985	Hs_RET_9
RET	ret proto-oncogene	NM_000323 NM_020629 NM_020630 NM_020975	TAGGCTGGTTCTCAACCGGAA	SI02224992	Hs_RET_10
ROR1	receptor tyrosine kinase-like orphan receptor 1	NM_005012	CCCAGTGAGTAATCTCAGTAA	SI02223795	Hs_ROR1_5
ROR1	receptor tyrosine kinase-like orphan receptor 1	NM_001083592 NM_005012	CCGTACTGCGATGAAACTTCA	SI02223802	Hs_ROR1_6
ROR2	receptor tyrosine kinase-like orphan receptor 2	NM_004560	CTGGATCCGAACGACCCTTTA	SI00065226	Hs_ROR2_3
ROR2	receptor tyrosine kinase-like orphan receptor 2	NM_004560	CACACCCGGTGTATCCAATAA	SI00065233	Hs_ROR2_4
RYK	receptor-like tyrosine kinase	NM_001005861 NM_002958 XM_001130617	CGGTCTTGATGCAGAACTTTA	SI02223074	Hs_RYK_9
RYK	receptor-like tyrosine kinase	NM_001005861 NM_002958 XM_001130617	AAGGTGAAGGATATAGCAATA	SI02758672	Hs_RYK_11
SRC	v-src sarcoma (Schmidt-Ruppin A-2) viral oncogene homolog (avian)	NM_005417 NM_198291	AAGCAGTGCCTGCCTATGAAA	SI02223921	Hs_SRC_6
SRC	v-src sarcoma (Schmidt-Ruppin A-2) viral oncogene homolog (avian)	NM_005417 NM_198291	CGGCTTGTGGGTGATGTTTGA	SI02223928	Hs_SRC_7
STYK1	serine/threonine/tyrosine kinase 1	NM_018423	TTCACCTTAGGTATAGATAAA	SI00121758	Hs_STYK1_1
STYK1	serine/threonine/tyrosine kinase 1	NM_018423	CCGATTAGACTAAGGAGACTA	SI00121772	Hs_STYK1_3
SYK	spleen tyrosine kinase	NM_001135052 NM_001174167 NM_001174168 NM_003177 NR_024155 NR_024156	CCCGCTCTTAAAGATGAGTTA	SI02223144	Hs_SYK_5
SYK	spleen tyrosine kinase	NM_001135052 NM_001174167 NM_001174168 NM_003177 NR_024155 NR_024156	TCCGGAATGCATCAACTACTA	SI02223151	Hs_SYK_6
TEC	tec protein tyrosine kinase	NM_003215	CAGTACAAAGTCGCAATCAAA	SI02223165	Hs_TEC_5
TEC	tec protein tyrosine kinase	NM_003215	CCGCAGCTAATCAGAATCAGA	SI02223172	Hs_TEC_6
TNK1	tyrosine kinase, non-receptor, 1	NM_001251902 NM_003985	AAGGATCTAGTCTGCCCACTA	SI00287490	Hs_TNK1_5
TNK1	tyrosine kinase, non-receptor, 1	NM_001251902 NM_003985	ATCGGTCATGATGAACTTGGA	SI00287497	Hs_TNK1_6
TNK2	tyrosine kinase, non-receptor, 2	NM_001010938 NM_005781	ACGCAAGTCGTGGATGAGTAA	SI02622144	Hs_TNK2_5
TNK2	tyrosine kinase, non-receptor, 2	NM_001010938 NM_005781	CGGCAGTCAGATCCTGCATAA	SI02622151	Hs_TNK2_6
TYK2	tyrosine kinase 2	NM_003331	CACCATCTGGTAATAAACTCA	SI02223221	Hs_TYK2_5
TYK2	tyrosine kinase 2	NM_003331	CTGATGCTATATTTCCGCATA	SI02659559	Hs_TYK2_7
TYRO3	TYRO3 protein tyrosine kinase	NM_006293	AACGGTGACCTTTAGTGCCAA	SI00288344	Hs_TYRO3_5
TYRO3	TYRO3 protein tyrosine kinase	NM_006293	CGGACTGACCAAATCACCCAA	SI00288351	Hs_TYRO3_6
YES1	v-yes-1 Yamaguchi sarcoma viral oncogene homolog 1	NM_005433	AATCCCTCCATGAATTGATGA	SI00302218	Hs_YES1_5
YES1	v-yes-1 Yamaguchi sarcoma viral oncogene homolog 1	NM_005433	CCAGCCTACATTCACTTCTAA	SI02223935	Hs_YES1_6
ZAP70	zeta-chain (TCR) associated protein kinase 70kDa	NM_001079 NM_207519	CCGCAACGTCCTGCTGGTTAA	SI00021672	Hs_ZAP70_3
ZAP70	zeta-chain (TCR) associated protein kinase 70kDa	NM_001079 NM_207519	CACGGAAGAGATGATGCGCGA	SI03060540	Hs_ZAP70_6
