# Supplementary material for: Characterization of the Tyrosine Kinase-Regulated Proteome in Breast Cancer by Combined use of RNA interference (RNAi) and Stable Isotope Labeling with Amino Acids in Cell Culture (SILAC) Quantitative Proteomics
Source: Mol Cell Proteomics. 2015 Jun 18;14(9):2479–92. doi: 10.1074/mcp.M115.048090 (PMC4563730; doi:10.1074/mcp.M115.048090)
Supplement: Supplemental Data [file supp_M115.048090_mcp.M115.048090-3.xlsx]

## Sheet: peptides_overall.csv
Supplemental Table S2 Detailed information for each identified protein, including protein IDs, number of peptides used for identification and % coverage
FER-FLT1
Protein IDs	Fasta headers	Peptides Sample 29	PEP	Sequence coverage Sample 29 [%]
IPI00654731	>IPI:IPI00654731.1|SWISS-PROT:O95786-1|TREMBL:A2RU81	2	4.6024e-19	4.1
IPI00856045	>IPI:IPI00856045.1|SWISS-PROT:Q8IVF2-1|ENSEMBL:ENSP00000353114|REFSEQ:NP_612429|VEGA:OTTHUMP00000028440 Tax_Id=9606 Gene_Symbol=AHNAK2 Isoform 1 of Protein AHNAK2	13	2.9723e-32	13.4
IPI00249304	>IPI:IPI00249304.3|SWISS-PROT:Q9BYK8-1|TREMBL:Q3C1U4	5	7.9735e-10	2.6
IPI00876941	>IPI:IPI00876941.1|TREMBL:Q59E85 Tax_Id=9606 Gene_Symbol=CAV1 Caveolin (Fragment)	1	0.0022397	9.7
IPI00291215	>IPI:IPI00291215.6|SWISS-PROT:Q460N5-2|TREMBL:B4E2H0|ENSEMBL:ENSP00000311232|REFSEQ:NP_060024|H-INV:HIT000341036|VEGA:OTTHUMP00000172456 Tax_Id=9606 Gene_Symbol=PARP14 poly (ADP-ribose) polymerase family, member 14	5	1.9818e-26	4.3
IPI00002405	>IPI:IPI00002405.4|SWISS-PROT:Q9Y6K5 Tax_Id=9606 Gene_Symbol=OAS3 2-5-oligoadenylate synthetase 3	13	2.499e-103	19.5
IPI00019209	>IPI:IPI00019209.2|SWISS-PROT:Q99985|TREMBL:B4DRL8	7	2.1961e-17	12.7
IPI00030781	>IPI:IPI00030781.1|SWISS-PROT:P42224-1|TREMBL:A8K989	26	1.5792e-166	43.5
IPI00015973	>IPI:IPI00015973.1|SWISS-PROT:O43491|TREMBL:Q6R5J7|ENSEMBL:ENSP00000338481	5	2.0668e-14	9.1
IPI00292537	>IPI:IPI00292537.3|SWISS-PROT:P19838-2|TREMBL:A8K5Y5|ENSEMBL:ENSP00000226574|REFSEQ:NP_003989|H-INV:HIT000053675|VEGA:OTTHUMP00000161764 Tax_Id=9606 Gene_Symbol=NFKB1 Isoform 2 of Nuclear factor NF-kappa-B p105 subunit	2	2.0174e-09	4.2
IPI00019463	>IPI:IPI00019463.3|SWISS-PROT:P19525|TREMBL:B7ZKK7	1	5.1476e-12	2.2
IPI00645994	>IPI:IPI00645994.2|TREMBL:B3KWD7	1	3.2036e-30	1.3
IPI00020632	>IPI:IPI00020632.4|SWISS-PROT:P00966|TREMBL:A8KAP9	8	9.0232e-29	26.2
IPI00783835	>IPI:IPI00783835.2|SWISS-PROT:O94822|ENSEMBL:ENSP00000354977	3	2.1523e-11	1.9
IPI00759466	>IPI:IPI00759466.2|SWISS-PROT:Q8TE68-4|TREMBL:B4DWN8|VEGA:OTTHUMP00000076465 Tax_Id=9606 Gene_Symbol=EPS8L1 Isoform 4 of Epidermal growth factor receptor kinase substrate 8-like protein 1	2	1.2996e-14	4.2
IPI00374563	>IPI:IPI00374563.3|SWISS-PROT:O00468|TREMBL:Q15952	43	0	32.8
IPI00335541	>IPI:IPI00335541.4|SWISS-PROT:Q9UNS1-1|ENSEMBL:ENSP00000229201|REFSEQ:NP_003911|H-INV:HIT000068526|VEGA:OTTHUMP00000168067 Tax_Id=9606 Gene_Symbol=TIMELESS Isoform 1 of Protein timeless homolog	4	1.4906e-20	5
IPI00165981	>IPI:IPI00165981.1|SWISS-PROT:Q9P2E3-1|TREMBL:Q6P6B6|ENSEMBL:ENSP00000360817	1	2.1489e-15	0.8
IPI00306689	>IPI:IPI00306689.6|SWISS-PROT:Q6IA69|TREMBL:B3KUU4|ENSEMBL:ENSP00000326424|REFSEQ:NP_060631|H-INV:HIT000005710 Tax_Id=9606 Gene_Symbol=NADSYN1 Glutamine-dependent NAD(+) synthetase	3	1.362e-21	5.9
IPI00031030	>IPI:IPI00031030.1|SWISS-PROT:Q06481-1|ENSEMBL:ENSP00000263574|REFSEQ:NP_001633|H-INV:HIT000215918 Tax_Id=9606 Gene_Symbol=APLP2 Isoform 1 of Amyloid-like protein 2	4	2.6113e-36	7.9
IPI00060201	>IPI:IPI00060201.14|SWISS-PROT:Q96C24-1|TREMBL:A8K973	2	8.3276e-06	4.2
IPI00027701	>IPI:IPI00027701.3|SWISS-PROT:P16219|ENSEMBL:ENSP00000242592|REFSEQ:NP_000008|H-INV:HIT000195053|VEGA:OTTHUMP00000169473 Tax_Id=9606 Gene_Symbol=ACADS Short-chain specific acyl-CoA dehydrogenase, mitochondrial	2	2.519e-20	9.5
IPI00414289	>IPI:IPI00414289.1|SWISS-PROT:Q13098-7|TREMBL:A8K070|ENSEMBL:ENSP00000347251	2	0.00011754	4.9
IPI00023649	>IPI:IPI00023649.3|SWISS-PROT:A3KN83-1|ENSEMBL:ENSP00000387361|REFSEQ:NP_001161328|H-INV:HIT000391129 Tax_Id=9606 Gene_Symbol=SBNO1 Isoform 1 of Protein strawberry notch homolog 1	6	3.6091e-20	7.8
IPI00016868	>IPI:IPI00016868.3|SWISS-PROT:Q9Y4R8|TREMBL:B4DFV7	2	2.7084e-14	4.1
IPI00103397	>IPI:IPI00103397.2|SWISS-PROT:P98088|TREMBL:Q14887	9	6.3444e-28	3.6
IPI00784020	>IPI:IPI00784020.1|SWISS-PROT:O75179-1|ENSEMBL:ENSP00000351416|REFSEQ:NP_115593 Tax_Id=9606 Gene_Symbol=ANKRD17 Isoform 1 of Ankyrin repeat domain-containing protein 17	8	5.5418e-51	4.6
IPI00925217	>IPI:IPI00925217.1|ENSEMBL:ENSP00000382297|VEGA:OTTHUMP00000209953 Tax_Id=9606 Gene_Symbol=CLASP2 167 kDa protein	6	1.4053e-97	6.1
IPI00414320	>IPI:IPI00414320.2|SWISS-PROT:P50995|TREMBL:B4DVE7	4	2.903e-24	9.9
IPI00399254	>IPI:IPI00399254.3|SWISS-PROT:Q01804-1|ENSEMBL:ENSP00000377657 Tax_Id=9606 Gene_Symbol=OTUD4 Isoform 1 of OTU domain-containing protein 4	2	7.6397e-05	3
IPI00001580	>IPI:IPI00001580.4|SWISS-PROT:Q9BQS8-1|TREMBL:B7ZKT7|ENSEMBL:ENSP00000296137|REFSEQ:NP_078789|H-INV:HIT000246586|VEGA:OTTHUMP00000164650	11	5.1433e-125	10.2
IPI00002441	>IPI:IPI00002441.2|SWISS-PROT:P18827|ENSEMBL:ENSP00000254351	2	1.584e-81	11.6
IPI00220873	>IPI:IPI00220873.1|SWISS-PROT:O95340-2|TREMBL:B4DWB5|ENSEMBL:ENSP00000406157|REFSEQ:NP_001015880|H-INV:HIT000071578 Tax_Id=9606 Gene_Symbol=PAPSS2 Isoform B of Bifunctional 3-phosphoadenosine 5-phosphosulfate synthetase 2	5	1.2253e-40	11.8
IPI00643435	>IPI:IPI00643435.1|SWISS-PROT:Q9NVI7-1|ENSEMBL:ENSP00000368030|REFSEQ:NP_060658|VEGA:OTTHUMP00000000596 Tax_Id=9606 Gene_Symbol=ATAD3A Isoform 1 of ATPase family AAA domain-containing protein 3A	2	6.5823e-12	3.6
IPI00103064	>IPI:IPI00103064.4|SWISS-PROT:Q9UPT5-3|ENSEMBL:ENSP00000334100|REFSEQ:NP_001138769|VEGA:OTTHUMP00000182490	2	7.3024e-06	3.3
IPI00012011	>IPI:IPI00012011.6|SWISS-PROT:P23528|ENSEMBL:ENSP00000309629|REFSEQ:NP_005498|H-INV:HIT000022544 Tax_Id=9606 Gene_Symbol=CFL1 Cofilin-1	2	1.4232e-05	15.1
IPI00006715	>IPI:IPI00006715.3|SWISS-PROT:O60216|ENSEMBL:ENSP00000297338|REFSEQ:NP_006256|H-INV:HIT000042231|VEGA:OTTHUMP00000178212 Tax_Id=9606 Gene_Symbol=RAD21 Double-strand-break repair protein rad21 homolog	5	3.9831e-13	12.4
IPI00004962	>IPI:IPI00004962.2|SWISS-PROT:O00461|ENSEMBL:ENSP00000417354|REFSEQ:NP_055313|H-INV:HIT000220430|VEGA:OTTHUMP00000173492 Tax_Id=9606 Gene_Symbol=GOLIM4 Golgi integral membrane protein 4	1	1.9123e-08	1.6
IPI00012733	>IPI:IPI00012733.3|SWISS-PROT:P25106|ENSEMBL:ENSP00000272928|REFSEQ:NP_064707|H-INV:HIT000295583|VEGA:OTTHUMP00000164411 Tax_Id=9606 Gene_Symbol=CXCR7 C-X-C chemokine receptor type 7	4	3.2181e-18	14.1
IPI00855918	>IPI:IPI00855918.1|TREMBL:O00446|ENSEMBL:ENSP00000415793|REFSEQ:NP_002449 Tax_Id=9606 Gene_Symbol=MUC5B mucin 5, subtype B, tracheobronchial	91	0	33.3
IPI00042916	>IPI:IPI00042916.5|SWISS-PROT:O75054-1|ENSEMBL:ENSP00000345505	33	1.9625e-265	44
IPI00013744	>IPI:IPI00013744.1|SWISS-PROT:P17301|TREMBL:Q16183	21	4.9164e-208	25.3
IPI00002478	>IPI:IPI00002478.1|SWISS-PROT:P42892-1|TREMBL:B4DKB2|ENSEMBL:ENSP00000364028|REFSEQ:NP_001388|H-INV:HIT000387546|VEGA:OTTHUMP00000002725 Tax_Id=9606 Gene_Symbol=ECE1 Isoform B of Endothelin-converting enzyme 1	8	2.1486e-41	19.1
IPI00016112	>IPI:IPI00016112.6|SWISS-PROT:Q92626-1|ENSEMBL:ENSP00000252804|REFSEQ:NP_036425|H-INV:HIT000073735|VEGA:OTTHUMP00000199942 Tax_Id=9606 Gene_Symbol=PXDN Isoform 1 of Peroxidasin homolog	13	1.6128e-76	13.9
IPI00394788	>IPI:IPI00394788.4|SWISS-PROT:Q5JTZ9|TREMBL:A2VCL8|ENSEMBL:ENSP00000244571|REFSEQ:NP_065796|H-INV:HIT000390630|VEGA:OTTHUMP00000016528 Tax_Id=9606 Gene_Symbol=AARS2 Probable alanyl-tRNA synthetase, mitochondrial	2	5.8614e-18	2.4
IPI00009322	>IPI:IPI00009322.3|ENSEMBL:ENSP00000164316 Tax_Id=9606 Gene_Symbol=NEDD4 115 kDa protein	5	3.7463e-46	7.1
IPI00015102	>IPI:IPI00015102.2|SWISS-PROT:Q13740-1|TREMBL:B3KNN9|ENSEMBL:ENSP00000305988|REFSEQ:NP_001618|H-INV:HIT000028614|VEGA:OTTHUMP00000172113 Tax_Id=9606 Gene_Symbol=ALCAM Isoform 1 of CD166 antigen	18	5.9988e-187	50.1
IPI00103509	>IPI:IPI00103509.4|TREMBL:Q8WXC9|ENSEMBL:ENSP00000302321|VEGA:OTTHUMP00000201633 Tax_Id=9606 Gene_Symbol=NDUFA10 NADH dehydrogenase ubiquinone 1 alpha subcomplex	2	1.8204e-43	11
IPI00411886	>IPI:IPI00411886.4|SWISS-PROT:Q9Y3T9|TREMBL:B3KNC3	4	3.3481e-11	5.7
IPI00298281	>IPI:IPI00298281.4|SWISS-PROT:P11047|TREMBL:Q6NVY8|ENSEMBL:ENSP00000258341|REFSEQ:NP_002284|H-INV:HIT000191137|VEGA:OTTHUMP00000033450 Tax_Id=9606 Gene_Symbol=LAMC1 Laminin subunit gamma-1	6	5.7092e-76	5.4
IPI00016890	>IPI:IPI00016890.4|TREMBL:A6NJZ6|ENSEMBL:ENSP00000321184	34	8.9097e-286	46.2
IPI00420065	>IPI:IPI00420065.3|SWISS-PROT:Q709F0-1|TREMBL:Q08AE9|ENSEMBL:ENSP00000264990|REFSEQ:NP_115545 Tax_Id=9606 Gene_Symbol=ACAD11 Isoform 1 of Acyl-CoA dehydrogenase family member 11	2	6.6918e-08	7.6
IPI00829826	>IPI:IPI00829826.1|SWISS-PROT:Q15648-1|TREMBL:B2RAG9	2	4.4383e-06	1.1
IPI00828080	>IPI:IPI00828080.1|SWISS-PROT:Q96P48-6|ENSEMBL:ENSP00000377233|REFSEQ:NP_001035207|H-INV:HIT000386087|VEGA:OTTHUMP00000211458 Tax_Id=9606 Gene_Symbol=ARAP1 Isoform 6 of Arf-GAP with Rho-GAP domain, ANK repeat and PH domain-containing protein 1	3	9.0739e-60	3
IPI00748532	>IPI:IPI00748532.2|SWISS-PROT:Q9Y6Q9-1|TREMBL:A8K0W8	6	2.2069e-34	6.5
IPI00023711	>IPI:IPI00023711.1|SWISS-PROT:Q92817|TREMBL:A0AUV5	48	0	34
IPI00657861	>IPI:IPI00657861.1|SWISS-PROT:Q08345-5|TREMBL:A2ABL4|ENSEMBL:ENSP00000393085	16	2.3603e-75	28.1
IPI00032355	>IPI:IPI00032355.3|TREMBL:Q5T1Z8|ENSEMBL:ENSP00000362846|VEGA:OTTHUMP00000003893 Tax_Id=9606 Gene_Symbol=PUM1 Pumilio homolog 1 (Drosophila), isoform CRA_c	8	2.7316e-29	9.2
IPI00470937	>IPI:IPI00470937.3|TREMBL:B2RTQ8	3	4.4803e-08	3.3
IPI00219825	>IPI:IPI00219825.2|TREMBL:B1AVU8|ENSEMBL:ENSP00000362212	6	6.2973e-46	15.9
IPI00024705	>IPI:IPI00024705.1|SWISS-PROT:O14908|TREMBL:A8K2I7	2	7.6138e-07	9
IPI00328737	>IPI:IPI00328737.2|SWISS-PROT:Q86UK7-1|ENSEMBL:ENSP00000411409|REFSEQ:NP_835461|H-INV:HIT000053471 Tax_Id=9606 Gene_Symbol=ZNF598 Isoform 1 of Zinc finger protein 598	2	7.782e-64	2.3
IPI00033130	>IPI:IPI00033130.3|SWISS-PROT:Q9UBE0|TREMBL:B4DY66|ENSEMBL:ENSP00000270225|REFSEQ:NP_005491|H-INV:HIT000064009|VEGA:OTTHUMP00000078003 Tax_Id=9606 Gene_Symbol=SAE1 SUMO-activating enzyme subunit 1	3	5.7947e-30	14.5
IPI00027422	>IPI:IPI00027422.1|SWISS-PROT:P16144-1|ENSEMBL:ENSP00000200181|REFSEQ:NP_000204|VEGA:OTTHUMP00000182304 Tax_Id=9606 Gene_Symbol=ITGB4 Isoform Beta-4C of Integrin beta-4	41	1.9231e-271	32.5
IPI00013721	>IPI:IPI00013721.2|SWISS-PROT:Q13523|TREMBL:B4DZQ5	5	2.3259e-53	8.1
IPI00465044	>IPI:IPI00465044.2|SWISS-PROT:Q9P258|TREMBL:A5PLK7|ENSEMBL:ENSP00000364582	12	6.4292e-59	31.8
IPI00333215	>IPI:IPI00333215.1|SWISS-PROT:P23193-1|ENSEMBL:ENSP00000382541|REFSEQ:NP_006747|H-INV:HIT000264903|VEGA:OTTHUMP00000177674 Tax_Id=9606 Gene_Symbol=TCEA1 Isoform 1 of Transcription elongation factor A protein 1	3	9.926e-11	11.6
IPI00329573	>IPI:IPI00329573.9|SWISS-PROT:Q99715-1|TREMBL:B9EJB8|ENSEMBL:ENSP00000325146	2	2.3499e-10	0.8
IPI00890798	>IPI:IPI00890798.1|SWISS-PROT:Q4KMQ1-1|TREMBL:B7ZKU5|ENSEMBL:ENSP00000387100|REFSEQ:NP_001121700|VEGA:OTTHUMP00000022693 Tax_Id=9606 Gene_Symbol=C9orf75 Isoform 1 of Uncharacterized protein C9orf75	3	3.9695e-30	7.5
IPI00009111	>IPI:IPI00009111.1|SWISS-PROT:Q13641|TREMBL:A8K555|ENSEMBL:ENSP00000358765|REFSEQ:NP_001159864	9	3.4781e-133	25.2
IPI00012835	>IPI:IPI00012835.1|SWISS-PROT:Q13363|TREMBL:Q4KMQ8	5	2.0613e-19	19.8
IPI00910882	>IPI:IPI00910882.2|TREMBL:C9JP52|ENSEMBL:ENSP00000402935|REFSEQ:NP_001127853|VEGA:OTTHUMP00000208068 Tax_Id=9606 Gene_Symbol=TBC1D5 TBC1 domain family, member 5 isoform a	7	1.9156e-30	11.3
IPI00398775	>IPI:IPI00398775.3|SWISS-PROT:Q15149-9|ENSEMBL:ENSP00000348702|REFSEQ:NP_958780 Tax_Id=9606 Gene_Symbol=PLEC1 Isoform 9 of Plectin-1	328	0	72.8
IPI00294426	>IPI:IPI00294426.3|SWISS-PROT:Q92804-1|TREMBL:Q86X94|ENSEMBL:ENSP00000309558|REFSEQ:NP_631961|H-INV:HIT000220205|VEGA:OTTHUMP00000180964 Tax_Id=9606 Gene_Symbol=TAF15 Isoform Long of TATA-binding protein-associated factor 2N	5	2.522e-25	17.4
IPI00073763	>IPI:IPI00073763.4|SWISS-PROT:Q9C0C4|TREMBL:Q53RE7	3	4.6743e-15	7.6
IPI00465428	>IPI:IPI00465428.2|SWISS-PROT:Q709C8-1|ENSEMBL:ENSP00000261517|REFSEQ:NP_065872|H-INV:HIT000249215|VEGA:OTTHUMP00000176362 Tax_Id=9606 Gene_Symbol=VPS13C Isoform 1 of Vacuolar protein sorting-associated protein 13C	8	3.0306e-45	3.1
IPI00848032	>IPI:IPI00848032.1|SWISS-PROT:Q6ZT07|ENSEMBL:ENSP00000411197|REFSEQ:NP_055945|H-INV:HIT000000599 Tax_Id=9606 Gene_Symbol=TBC1D9 TBC1 domain family member 9	4	4.6557e-15	5.8
IPI00024368	>IPI:IPI00024368.1|SWISS-PROT:O75110-1|TREMBL:B4DR18	9	2.5309e-27	12.8
IPI00418169	>IPI:IPI00418169.3|SWISS-PROT:P07355-2|ENSEMBL:ENSP00000346032|REFSEQ:NP_001002858 Tax_Id=9606 Gene_Symbol=ANXA2 Isoform 2 of Annexin A2	17	2.218e-187	56.9
IPI00465100	>IPI:IPI00465100.1|SWISS-PROT:Q6ZN55-2|ENSEMBL:ENSP00000222339 Tax_Id=9606 Gene_Symbol=ZNF574 Isoform 2 of Zinc finger protein 574	2	8.6565e-05	4
IPI00027252	>IPI:IPI00027252.6|SWISS-PROT:Q99623|TREMBL:Q9BXV3|ENSEMBL:ENSP00000382362|REFSEQ:NP_001138303	1	2.406e-07	6
IPI00011662	>IPI:IPI00011662.1|SWISS-PROT:O43291|TREMBL:Q6LEU8|ENSEMBL:ENSP00000301244|REFSEQ:NP_066925|H-INV:HIT000278165|VEGA:OTTHUMP00000078103 Tax_Id=9606 Gene_Symbol=SPINT2 Kunitz-type protease inhibitor 2	3	7.48e-07	13.5
IPI00216952	>IPI:IPI00216952.1|SWISS-PROT:P02545-2|TREMBL:Q5I6Y5	40	0	68.9
IPI00328391	>IPI:IPI00328391.3|SWISS-PROT:Q86SF2|TREMBL:Q4W5F7	5	2.469e-14	10.8
IPI00002406	>IPI:IPI00002406.2|SWISS-PROT:P50895|ENSEMBL:ENSP00000270233|REFSEQ:NP_005572|H-INV:HIT000053461|VEGA:OTTHUMP00000077494 Tax_Id=9606 Gene_Symbol=BCAM Basal cell adhesion molecule	17	1.5392e-140	43.6
IPI00002460	>IPI:IPI00002460.4|SWISS-PROT:P20073-1|TREMBL:B2R657	9	1.8289e-31	22.1
IPI00219171	>IPI:IPI00219171.3|SWISS-PROT:P14859-2|ENSEMBL:ENSP00000356836|VEGA:OTTHUMP00000032349 Tax_Id=9606 Gene_Symbol=POU2F1 Isoform 2 of POU domain, class 2, transcription factor 1	2	3.893e-07	2.9
IPI00915400	>IPI:IPI00915400.1|SWISS-PROT:O95758-4|TREMBL:B1ALY2|ENSEMBL:ENSP00000210227	7	8.1004e-26	19.9
IPI00384456	>IPI:IPI00384456.4|SWISS-PROT:P52701-1|TREMBL:B4DF41	30	9.8034e-195	30.4
IPI00784044	>IPI:IPI00784044.1|SWISS-PROT:Q9HCC0-1|ENSEMBL:ENSP00000343657|REFSEQ:NP_071415 Tax_Id=9606 Gene_Symbol=MCCC2 Isoform 1 of Methylcrotonoyl-CoA carboxylase beta chain, mitochondrial	13	1.3351e-158	33.7
IPI00297910	>IPI:IPI00297910.2|SWISS-PROT:P09758|TREMBL:C5IX07|ENSEMBL:ENSP00000360269|REFSEQ:NP_002344|H-INV:HIT000323640|VEGA:OTTHUMP00000011755 Tax_Id=9606 Gene_Symbol=TACSTD2 Tumor-associated calcium signal transducer 2	5	1.2153e-28	23.2
IPI00032826	>IPI:IPI00032826.1|SWISS-PROT:P50502|TREMBL:B7ZA40	4	1.5633e-14	14.1
IPI00106567	>IPI:IPI00106567.2|SWISS-PROT:Q9C0J8|TREMBL:Q69YF7|ENSEMBL:ENSP00000325377|REFSEQ:NP_060853|H-INV:HIT000059419|VEGA:OTTHUMP00000203869 Tax_Id=9606 Gene_Symbol=WDR33 WD repeat-containing protein 33	2	3.1693e-05	1.9
IPI00328293	>IPI:IPI00328293.3|SWISS-PROT:Q8IYB3-2|TREMBL:A9Z1X7	4	8.9097e-14	5.8
IPI00873904	>IPI:IPI00873904.1|SWISS-PROT:Q4V328-1|TREMBL:A8K7Z3|ENSEMBL:ENSP00000365624|REFSEQ:NP_064522|H-INV:HIT000336909|VEGA:OTTHUMP00000031963 Tax_Id=9606 Gene_Symbol=GRIPAP1 Isoform 1 of GRIP1-associated protein 1	4	3.2226e-66	6.3
IPI00377050	>IPI:IPI00377050.2|SWISS-PROT:Q9UP83-2|TREMBL:B3KMW0|ENSEMBL:ENSP00000297135|REFSEQ:NP_006339 Tax_Id=9606 Gene_Symbol=COG5 Isoform 2 of Conserved oligomeric Golgi complex subunit 5	4	3.18e-08	8.6
IPI00895800	>IPI:IPI00895800.2|ENSEMBL:ENSP00000252520 Tax_Id=9606 Gene_Symbol=INF2 136 kDa protein	43	0	47.6
IPI00103536	>IPI:IPI00103536.4|SWISS-PROT:Q8WXG6-1|ENSEMBL:ENSP00000310933|REFSEQ:NP_003673|VEGA:OTTHUMP00000197136 Tax_Id=9606 Gene_Symbol=MADD Isoform 1 of MAP kinase-activating death domain protein	3	3.8552e-06	2.5
IPI00306661	>IPI:IPI00306661.3|SWISS-PROT:Q9P0J7|ENSEMBL:ENSP00000386738|REFSEQ:NP_064507|H-INV:HIT000006677|VEGA:OTTHUMP00000202861 Tax_Id=9606 Gene_Symbol=KCMF1 E3 ubiquitin-protein ligase KCMF1	1	9.3238e-27	4.5
IPI00642904	>IPI:IPI00642904.1|TREMBL:Q3B867	14	2.0025e-245	24.1
IPI00009532	>IPI:IPI00009532.5|SWISS-PROT:P80404|TREMBL:B7Z1V4|ENSEMBL:ENSP00000268251	19	3.0991e-166	60.4
IPI00472160	>IPI:IPI00472160.5|SWISS-PROT:Q92974-2|TREMBL:B7Z977|ENSEMBL:ENSP00000314787|REFSEQ:NP_001155856|H-INV:HIT000000376|VEGA:OTTHUMP00000018855 Tax_Id=9606 Gene_Symbol=ARHGEF2 Rho/rac guanine nucleotide exchange factor 2	6	2.9531e-17	9.7
IPI00016387	>IPI:IPI00016387.4|SWISS-PROT:O94913|ENSEMBL:ENSP00000298281|REFSEQ:NP_056969|H-INV:HIT000000541 Tax_Id=9606 Gene_Symbol=PCF11 Pre-mRNA cleavage complex 2 protein Pcf11	3	3.9934e-09	2.5
IPI00165230	>IPI:IPI00165230.1|SWISS-PROT:Q96EP5-1|TREMBL:B3KS63|ENSEMBL:ENSP00000233078|REFSEQ:NP_061832|H-INV:HIT000035629|VEGA:OTTHUMP00000076342 Tax_Id=9606 Gene_Symbol=DAZAP1 Isoform 1 of DAZ-associated protein 1	2	1.4056e-13	7.6
IPI00385042	>IPI:IPI00385042.4|SWISS-PROT:Q9BZE4|TREMBL:B3KMC5	3	1.1243e-08	6.6
IPI00166153	>IPI:IPI00166153.3|SWISS-PROT:Q8N1G2|TREMBL:A8K949|ENSEMBL:ENSP00000362550|REFSEQ:NP_055865|H-INV:HIT000042254|VEGA:OTTHUMP00000016324 Tax_Id=9606 Gene_Symbol=FTSJD2 S-adenosyl-L-methionine-dependent methyltransferase FTSJD2	9	2.3185e-61	17.8
IPI00952909	>IPI:IPI00952909.1|SWISS-PROT:Q9NVA2-1|TREMBL:Q96KC0|ENSEMBL:ENSP00000264893|REFSEQ:NP_060713|H-INV:HIT000004185 Tax_Id=9606 Gene_Symbol=SEPT11 Isoform 1 of Septin-11	4	5.4667e-163	13.1
IPI00927646	>IPI:IPI00927646.1|TREMBL:B4DGT3|ENSEMBL:ENSP00000401197|VEGA:OTTHUMP00000210661 Tax_Id=9606 Gene_Symbol=USP19 Ubiquitin carboxyl-terminal hydrolase	3	1.8114e-09	4.1
IPI00514187	>IPI:IPI00514187.2|SWISS-PROT:Q5VZ89-2|ENSEMBL:ENSP00000305795	3	1.7186e-08	4.1
IPI00002459	>IPI:IPI00002459.4|TREMBL:A6NN80|ENSEMBL:ENSP00000348889|REFSEQ:NP_004024 Tax_Id=9606 Gene_Symbol=ANXA6 annexin VI isoform 2	31	6.5526e-303	53.1
IPI00910030	>IPI:IPI00910030.2|TREMBL:B4DHK5|ENSEMBL:ENSP00000404296 Tax_Id=9606 Gene_Symbol=PLEKHA5 cDNA FLJ61590, moderately similar to Pleckstrin homology domain-containing family A member 5	2	1.845e-10	4.2
IPI00005792	>IPI:IPI00005792.2|SWISS-PROT:Q86U42-1|ENSEMBL:ENSP00000216727|REFSEQ:NP_004634|H-INV:HIT000035131|VEGA:OTTHUMP00000164596 Tax_Id=9606 Gene_Symbol=PABPN1 Isoform 1 of Polyadenylate-binding protein 2	2	7.215e-06	12.7
IPI00028520	>IPI:IPI00028520.2|SWISS-PROT:P49821-1|TREMBL:Q53G70|ENSEMBL:ENSP00000322450|REFSEQ:NP_009034|H-INV:HIT000001839 Tax_Id=9606 Gene_Symbol=NDUFV1 Isoform 1 of NADH dehydrogenase [ubiquinone] flavoprotein 1, mitochondrial	6	1.7398e-13	21.8
IPI00297572	>IPI:IPI00297572.5|SWISS-PROT:O60306|TREMBL:A5YKK3	24	6.6062e-161	25.3
IPI00030851	>IPI:IPI00030851.3|SWISS-PROT:O95487-1|TREMBL:B7ZKM8|ENSEMBL:ENSP00000265175|REFSEQ:NP_006314|H-INV:HIT000244634 Tax_Id=9606 Gene_Symbol=SEC24B SEC24B protein	22	4.863e-100	26.2
IPI00023234	>IPI:IPI00023234.3|SWISS-PROT:Q9UBT2|TREMBL:B2RDF5	18	8.1061e-170	43.3
IPI00012535	>IPI:IPI00012535.1|SWISS-PROT:P31689|TREMBL:B7Z5C0	8	1.7619e-34	31
IPI00329791	>IPI:IPI00329791.12|SWISS-PROT:Q7L014|TREMBL:A8K6X3	45	0	47.4
IPI00433834	>IPI:IPI00433834.2|TREMBL:A6NE05|ENSEMBL:ENSP00000350750 Tax_Id=9606 Gene_Symbol=RPL26 Putative uncharacterized protein RPL26	2	0.00028926	11.8
IPI00239406	>IPI:IPI00239406.2|SWISS-PROT:Q8WXH0-2|TREMBL:Q6MZP0|ENSEMBL:ENSP00000350719|REFSEQ:NP_878918 Tax_Id=9606 Gene_Symbol=SYNE2 Isoform 2 of Nesprin-2	49	1.9097e-171	9.2
IPI00006932	>IPI:IPI00006932.4|SWISS-PROT:Q9Y383-1|TREMBL:B3KSL5	9	3.0404e-31	24.5
IPI00026848	>IPI:IPI00026848.3|SWISS-PROT:P30533|TREMBL:A8K8F6	3	1.041e-07	10.6
IPI00022661	>IPI:IPI00022661.3|SWISS-PROT:Q92692-1|TREMBL:Q7Z456|ENSEMBL:ENSP00000252483|REFSEQ:NP_001036189|H-INV:HIT000323791|VEGA:OTTHUMP00000077925 Tax_Id=9606 Gene_Symbol=PVRL2 Isoform Delta of Poliovirus receptor-related protein 2	4	1.8545e-10	7.2
IPI00306723	>IPI:IPI00306723.3|SWISS-PROT:Q03701|TREMBL:B2R5U7|ENSEMBL:ENSP00000234170|REFSEQ:NP_005751|H-INV:HIT000051157|VEGA:OTTHUMP00000126952 Tax_Id=9606 Gene_Symbol=CEBPZ CCAAT/enhancer-binding protein zeta	7	7.545e-80	10.6
IPI00217563	>IPI:IPI00217563.4|SWISS-PROT:P05556-1|ENSEMBL:ENSP00000303351	20	5.4945e-202	39.8
IPI00848334	>IPI:IPI00848334.1|SWISS-PROT:O00139-4|TREMBL:B4DM85|ENSEMBL:ENSP00000385000|REFSEQ:NP_001091981|VEGA:OTTHUMP00000197299 Tax_Id=9606 Gene_Symbol=KIF2A Isoform 4 of Kinesin-like protein KIF2A	5	1.0267e-16	6.5
IPI00152671	>IPI:IPI00152671.7|SWISS-PROT:Q658Y4|TREMBL:B4DUD8	14	8.2756e-67	24.6
IPI00006196	>IPI:IPI00006196.3|SWISS-PROT:Q14980-2|TREMBL:A8K394	78	0	48.7
IPI00031960	>IPI:IPI00031960.2|SWISS-PROT:O95602|TREMBL:B7Z284	10	1.3937e-31	9.4
IPI00032003	>IPI:IPI00032003.1|SWISS-PROT:P50402|TREMBL:Q6FI02|ENSEMBL:ENSP00000358857|REFSEQ:NP_000108|H-INV:HIT000029882|VEGA:OTTHUMP00000031938 Tax_Id=9606 Gene_Symbol=EMD Emerin	3	5.253e-11	12.6
IPI00001690	>IPI:IPI00001690.2|SWISS-PROT:Q14999|TREMBL:A8K9U1	2	2.2159e-07	2
IPI00642693	>IPI:IPI00642693.2|TREMBL:Q05BV5|ENSEMBL:ENSP00000359491	4	1.7226e-07	7.9
IPI00889514	>IPI:IPI00889514.1|SWISS-PROT:Q8NDA8-1|TREMBL:B4DIR5	2	8.2219e-09	1.8
IPI00658145	>IPI:IPI00658145.3|SWISS-PROT:Q6PJG6-1|TREMBL:A4D200|ENSEMBL:ENSP00000339637|REFSEQ:NP_689956|VEGA:OTTHUMP00000147633 Tax_Id=9606 Gene_Symbol=C7orf27 Isoform 1 of HEAT repeat-containing protein C7orf27	3	1.4306e-09	6.2
IPI00298057	>IPI:IPI00298057.2|SWISS-PROT:O60437|ENSEMBL:ENSP00000340510|REFSEQ:NP_002696|H-INV:HIT000061654|VEGA:OTTHUMP00000081390	60	0	39.1
IPI00251559	>IPI:IPI00251559.8|SWISS-PROT:Q5VTR2|TREMBL:A0PJJ6	11	2.3666e-104	14.9
IPI00376229	>IPI:IPI00376229.1|SWISS-PROT:Q6VY07-1|TREMBL:B4DF77	8	6.7649e-24	10.4
IPI00642238	>IPI:IPI00642238.4|SWISS-PROT:Q5SSJ5-1|ENSEMBL:ENSP00000312625|REFSEQ:NP_057371|H-INV:HIT000006403|VEGA:OTTHUMP00000002716 Tax_Id=9606 Gene_Symbol=HP1BP3 Isoform 1 of Heterochromatin protein 1-binding protein 3	9	1.7363e-58	21.3
IPI00184533	>IPI:IPI00184533.1|SWISS-PROT:P51784|TREMBL:Q5JXD3|ENSEMBL:ENSP00000218348	3	5.8669e-27	6.9
IPI00014474	>IPI:IPI00014474.1|SWISS-PROT:O43823|TREMBL:B7Z8L8	6	6.8967e-48	10.5
IPI00291711	>IPI:IPI00291711.5|SWISS-PROT:A1L390-1|ENSEMBL:ENSP00000378183|H-INV:HIT000390026 Tax_Id=9606 Gene_Symbol=PLEKHG3 Isoform 1 of Pleckstrin homology domain-containing family G member 3	2	5.4954e-25	3.9
IPI00845516	>IPI:IPI00845516.1|SWISS-PROT:Q9H0X4-1|ENSEMBL:ENSP00000301678	4	1.892e-13	16.3
IPI00000015	>IPI:IPI00000015.2|SWISS-PROT:Q08170|TREMBL:A8K644	5	2.5722e-24	10.7
IPI00329625	>IPI:IPI00329625.5|TREMBL:B4DU42|ENSEMBL:ENSP00000385063 Tax_Id=9606 Gene_Symbol=TBRG4 cDNA FLJ56153, highly similar to Homo sapiens transforming growth factor beta regulator 4 (TBRG4), transcript variant 1, mRNA	5	1.1359e-26	17.9
IPI00945818	>IPI:IPI00945818.1|SWISS-PROT:P50851-2 Tax_Id=9606 Gene_Symbol=LRBA Isoform 2 of Lipopolysaccharide-responsive and beige-like anchor protein	82	0	42
IPI00014361	>IPI:IPI00014361.1|SWISS-PROT:Q13630|ENSEMBL:ENSP00000353243	7	1.2122e-25	27.4
IPI00032959	>IPI:IPI00032959.3|SWISS-PROT:Q8N335|TREMBL:B3KWN2|ENSEMBL:ENSP00000282541|REFSEQ:NP_055956|H-INV:HIT000042244|VEGA:OTTHUMP00000170540	1	0.0007777	6
IPI00218624	>IPI:IPI00218624.1|SWISS-PROT:P18583-9 Tax_Id=9606 Gene_Symbol=SON Isoform I of Protein SON	29	2.6694e-138	19.4
IPI00305267	>IPI:IPI00305267.2|SWISS-PROT:Q08378-1|ENSEMBL:ENSP00000204726|REFSEQ:NP_005886|VEGA:OTTHUMP00000169975 Tax_Id=9606 Gene_Symbol=GOLGA3 Isoform 1 of Golgin subfamily A member 3	45	0	40.9
IPI00419531	>IPI:IPI00419531.2|SWISS-PROT:Q9P2I0|TREMBL:B3KME1	4	9.4778e-53	8.1
IPI00168885	>IPI:IPI00168885.5|SWISS-PROT:Q6P158-1|TREMBL:B4DKW2	4	3.1372e-10	4.8
IPI00296713	>IPI:IPI00296713.4|SWISS-PROT:P28799-1|TREMBL:B4DJI2	3	5.1705e-08	7.1
IPI00549189	>IPI:IPI00549189.4|SWISS-PROT:P52888|TREMBL:B4DU96	7	1.5496e-39	14.1
IPI00215911	>IPI:IPI00215911.3|SWISS-PROT:P27695|TREMBL:Q5TZP7|ENSEMBL:ENSP00000216714	10	6.3269e-72	41.5
IPI00798127	>IPI:IPI00798127.1|TREMBL:A8K674	6	4.133e-152	57.8
IPI00013004	>IPI:IPI00013004.1|SWISS-PROT:O00764-1|ENSEMBL:ENSP00000291565|REFSEQ:NP_003672|H-INV:HIT000029363|VEGA:OTTHUMP00000109454 Tax_Id=9606 Gene_Symbol=PDXK Isoform 1 of Pyridoxal kinase	1	1.7855e-06	7.1
IPI00021405	>IPI:IPI00021405.3|SWISS-PROT:P02545-1|TREMBL:Q5I6Y4	43	0	69.6
IPI00290043	>IPI:IPI00290043.2|SWISS-PROT:P26006-1|TREMBL:B7ZM80	7	8.5244e-35	7
IPI00217975	>IPI:IPI00217975.4|SWISS-PROT:P20700|TREMBL:B4DZT3|ENSEMBL:ENSP00000261366|REFSEQ:NP_005564|H-INV:HIT000195594|VEGA:OTTHUMP00000159218 Tax_Id=9606 Gene_Symbol=LMNB1 Lamin-B1	34	0	61.1
IPI00394668	>IPI:IPI00394668.2|SWISS-PROT:P55265-4|ENSEMBL:ENSP00000292205 Tax_Id=9606 Gene_Symbol=ADAR Isoform 4 of Double-stranded RNA-specific adenosine deaminase	36	0	37.7
IPI00647650	>IPI:IPI00647650.3|TREMBL:B3KS98	4	3.9516e-33	14.2
IPI00028160	>IPI:IPI00028160.1|SWISS-PROT:P08397-1|ENSEMBL:ENSP00000278715|REFSEQ:NP_000181 Tax_Id=9606 Gene_Symbol=HMBS Isoform 1 of Porphobilinogen deaminase	1	4.6191e-08	5.5
IPI00419433	>IPI:IPI00419433.2|SWISS-PROT:Q6WKZ4-4|ENSEMBL:ENSP00000331342|REFSEQ:NP_001002814 Tax_Id=9606 Gene_Symbol=RAB11FIP1 Isoform 1 of Rab11 family-interacting protein 1	4	5.6072e-16	6
IPI00294158	>IPI:IPI00294158.1|SWISS-PROT:P53004|ENSEMBL:ENSP00000265523	4	8.6505e-17	23.3
IPI00913938	>IPI:IPI00913938.1|TREMBL:B4DZ73|ENSEMBL:ENSP00000386992|REFSEQ:NP_001128251|VEGA:OTTHUMP00000205606 Tax_Id=9606 Gene_Symbol=IPO11 Ran binding protein 11 isoform 1	1	0.00074307	1.9
IPI00336008	>IPI:IPI00336008.1|TREMBL:A8K435	4	1.928e-13	15.3
IPI00026262	>IPI:IPI00026262.3|SWISS-PROT:P20936-1|TREMBL:A3KMH3	4	1.3952e-35	6.3
IPI00006181	>IPI:IPI00006181.1|SWISS-PROT:O15371|TREMBL:B4DTF8	8	4.7134e-45	23.7
IPI00104050	>IPI:IPI00104050.3|SWISS-PROT:Q9Y2W1|TREMBL:Q05D20	32	9.2074e-291	33.5
IPI00298935	>IPI:IPI00298935.4|SWISS-PROT:Q7LBC6-1|TREMBL:A4FUT8|ENSEMBL:ENSP00000326563|REFSEQ:NP_057688|H-INV:HIT000077880 Tax_Id=9606 Gene_Symbol=KDM3B Isoform 1 of Lysine-specific demethylase 3B	20	6.3208e-110	18.9
IPI00026202	>IPI:IPI00026202.1|SWISS-PROT:Q02543|TREMBL:B2R4C0	2	2.5524e-07	15.3
IPI00020508	>IPI:IPI00020508.1|SWISS-PROT:Q9NXH9-1|TREMBL:A8K8L2	2	1.8381e-20	5.6
IPI00301139	>IPI:IPI00301139.5|SWISS-PROT:Q9NVC6-1|ENSEMBL:ENSP00000251871|REFSEQ:NP_004259|H-INV:HIT000004148 Tax_Id=9606 Gene_Symbol=MED17 Isoform 1 of Mediator of RNA polymerase II transcription subunit 17	3	6.3474e-39	5.7
IPI00025239	>IPI:IPI00025239.2|SWISS-PROT:O75306|TREMBL:Q53HG2|ENSEMBL:ENSP00000356972	5	2.2277e-13	10.4
IPI00009329	>IPI:IPI00009329.2|SWISS-PROT:P46939|ENSEMBL:ENSP00000356515|REFSEQ:NP_009055|H-INV:HIT000322957|VEGA:OTTHUMP00000017350 Tax_Id=9606 Gene_Symbol=UTRN Utrophin	45	0	19.1
IPI00030131	>IPI:IPI00030131.3|SWISS-PROT:P42167-1|ENSEMBL:ENSP00000261210|REFSEQ:NP_001027454|H-INV:HIT000053975|VEGA:OTTHUMP00000168825 Tax_Id=9606 Gene_Symbol=TMPO Isoform Beta of Lamina-associated polypeptide 2, isoforms beta/gamma	13	2.077e-125	39.4
IPI00177965	>IPI:IPI00177965.5|SWISS-PROT:Q5TFE4|TREMBL:A8K2Z3|ENSEMBL:ENSP00000326858|REFSEQ:NP_689942|H-INV:HIT000339103|VEGA:OTTHUMP00000017054 Tax_Id=9606 Gene_Symbol=NT5DC1 5-nucleotidase domain-containing protein 1	5	6.0911e-37	21.5
IPI00010157	>IPI:IPI00010157.1|SWISS-PROT:P31153|TREMBL:B4DEX8|ENSEMBL:ENSP00000303147|REFSEQ:NP_005902|H-INV:HIT000030575|VEGA:OTTHUMP00000160677 Tax_Id=9606 Gene_Symbol=MAT2A S-adenosylmethionine synthetase isoform type-2	4	8.9266e-30	17
IPI00902991	>IPI:IPI00902991.1|TREMBL:B3V096|ENSEMBL:ENSP00000387996 Tax_Id=9606 Gene_Symbol=CSTF2 BetaCstF-64 variant 2	3	8.5031e-09	10.7
IPI00027728	>IPI:IPI00027728.1|SWISS-PROT:P30825|TREMBL:B2R728|ENSEMBL:ENSP00000370128|REFSEQ:NP_003036|H-INV:HIT000260824|VEGA:OTTHUMP00000018189 Tax_Id=9606 Gene_Symbol=SLC7A1 High affinity cationic amino acid transporter 1	6	1.2654e-81	12.4
IPI00020021	>IPI:IPI00020021.3|SWISS-PROT:P35659|TREMBL:B2R6K6	2	3.9429e-08	6.1
IPI00797537	>IPI:IPI00797537.2|SWISS-PROT:Q96RS6-1|ENSEMBL:ENSP00000239690|REFSEQ:NP_116258|VEGA:OTTHUMP00000178200 Tax_Id=9606 Gene_Symbol=NUDCD1 Isoform 1 of NudC domain-containing protein 1	2	2.5679e-07	4.6
IPI00397383	>IPI:IPI00397383.2|SWISS-PROT:O60333-4|TREMBL:Q4R9M7	3	5.7976e-30	2.6
IPI00178203	>IPI:IPI00178203.1|TREMBL:Q96S08|ENSEMBL:ENSP00000313029 Tax_Id=9606 Gene_Symbol=CHTF18 Protein CTF18 homolog	5	1.1345e-60	6.6
IPI00032491	>IPI:IPI00032491.1|SWISS-PROT:Q9Y2U8|TREMBL:B4DI45	6	3.0489e-125	10
IPI00026230	>IPI:IPI00026230.1|SWISS-PROT:P55795|TREMBL:A1L400|ENSEMBL:ENSP00000361927	7	1.2039e-124	26.3
IPI00103525	>IPI:IPI00103525.1|SWISS-PROT:Q8WXF1-1|TREMBL:B4DWI8|ENSEMBL:ENSP00000343966|REFSEQ:NP_001035879|H-INV:HIT000079801|VEGA:OTTHUMP00000018077 Tax_Id=9606 Gene_Symbol=PSPC1 Isoform 1 of Paraspeckle component 1	9	1.5496e-55	22.2
IPI00220566	>IPI:IPI00220566.2|SWISS-PROT:Q9NNW7-1|ENSEMBL:ENSP00000383360	3	6.5684e-09	11.6
IPI00012442	>IPI:IPI00012442.1|SWISS-PROT:Q13283|TREMBL:B7Z8K4	11	7.2156e-128	33.3
IPI00016639	>IPI:IPI00016639.7|SWISS-PROT:P41743|TREMBL:B2RCZ4	7	9.3859e-70	23.7
IPI00296141	>IPI:IPI00296141.4|SWISS-PROT:Q9UHL4|ENSEMBL:ENSP00000360635|REFSEQ:NP_037511|H-INV:HIT000037771|VEGA:OTTHUMP00000022680 Tax_Id=9606 Gene_Symbol=DPP7 Dipeptidyl-peptidase 2	2	1.4067e-09	6.3
IPI00746412	>IPI:IPI00746412.2|SWISS-PROT:Q99590-1|TREMBL:B2RA91	10	9.8037e-31	8.3
IPI00903213	>IPI:IPI00903213.1|ENSEMBL:ENSP00000386019 Tax_Id=9606 Gene_Symbol=IGF2R 274 kDa protein	72	0	41.1
IPI00337495	>IPI:IPI00337495.3|SWISS-PROT:O00469-2|TREMBL:B4DHG3|ENSEMBL:ENSP00000282903|REFSEQ:NP_891988|H-INV:HIT000051859|VEGA:OTTHUMP00000173147 Tax_Id=9606 Gene_Symbol=PLOD2 Isoform 2 of Procollagen-lysine,2-oxoglutarate 5-dioxygenase 2	12	1.2486e-133	20.2
IPI00016249	>IPI:IPI00016249.4|SWISS-PROT:P51114-1|ENSEMBL:ENSP00000350170|REFSEQ:NP_005078|H-INV:HIT000218760|VEGA:OTTHUMP00000173690	5	3.7373e-53	12.2
IPI00011511	>IPI:IPI00011511.1|SWISS-PROT:Q9BXW7-1|ENSEMBL:ENSP00000337358|REFSEQ:NP_149061|VEGA:OTTHUMP00000028725	3	6.4299e-11	13.9
IPI00871467	>IPI:IPI00871467.2|SWISS-PROT:P32004-1|TREMBL:A8K139	11	5.3348e-118	12.8
IPI00011619	>IPI:IPI00011619.4|SWISS-PROT:O43252|TREMBL:Q05BW9	8	1.7156e-91	23.9
IPI00021728	>IPI:IPI00021728.3|SWISS-PROT:P20042|TREMBL:B5BU01	9	3.8508e-27	30.6
IPI00178431	>IPI:IPI00178431.12|SWISS-PROT:P46063|ENSEMBL:ENSP00000395449	7	2.7433e-65	16.3
IPI00784161	>IPI:IPI00784161.1|SWISS-PROT:Q7KZ85-1|TREMBL:A7E2B4|ENSEMBL:ENSP00000319104|REFSEQ:NP_003161|H-INV:HIT000042299|VEGA:OTTHUMP00000180867 Tax_Id=9606 Gene_Symbol=SUPT6H Isoform 1 of Transcription elongation factor SPT6	5	2.0445e-14	4.5
IPI00022145	>IPI:IPI00022145.6|SWISS-PROT:Q9H1E3-1|TREMBL:Q54AC0	1	5.5382e-53	6.2
IPI00217882	>IPI:IPI00217882.3|SWISS-PROT:Q99523|TREMBL:A8KAQ3	11	1.8932e-97	16.1
IPI00018248	>IPI:IPI00018248.1|SWISS-PROT:P33947-1|ENSEMBL:ENSP00000258739|REFSEQ:NP_006845|VEGA:OTTHUMP00000024721 Tax_Id=9606 Gene_Symbol=KDELR2 Isoform 1 of ER lumen protein retaining receptor 2	1	2.8278e-59	8
IPI00029056	>IPI:IPI00029056.2|SWISS-PROT:P49903|TREMBL:B4DLS1	4	5.7587e-27	20.9
IPI00025160	>IPI:IPI00025160.2|SWISS-PROT:Q08AM6|TREMBL:B4DMP4	4	3.1928e-31	8.6
IPI00871157	>IPI:IPI00871157.1|TREMBL:A6NF09|ENSEMBL:ENSP00000337679 Tax_Id=9606 Gene_Symbol=SRPK2 Putative uncharacterized protein SRPK2 (Fragment)	7	2.1068e-39	15.3
IPI00019427	>IPI:IPI00019427.4|SWISS-PROT:Q9NV70-1|ENSEMBL:ENSP00000326514	4	2.6575e-29	6.6
IPI00219841	>IPI:IPI00219841.6|SWISS-PROT:P18858|TREMBL:B4DM52	1	6.169e-16	1.5
IPI00291544	>IPI:IPI00291544.3|SWISS-PROT:Q14534|TREMBL:B4DHX0	3	2.9843e-06	7.1
IPI00163084	>IPI:IPI00163084.3|SWISS-PROT:Q9HCS7|TREMBL:Q68CN2	6	3.5678e-24	9
IPI00008616	>IPI:IPI00008616.3|SWISS-PROT:Q9Y666-1|ENSEMBL:ENSP00000264930|REFSEQ:NP_006589 Tax_Id=9606 Gene_Symbol=SLC12A7 Isoform 1 of Solute carrier family 12 member 7	3	3.9743e-21	4.4
IPI00017303	>IPI:IPI00017303.1|SWISS-PROT:P43246|TREMBL:B4DL39	25	5.4534e-164	36.7
IPI00023330	>IPI:IPI00023330.3|SWISS-PROT:Q9P260-2|TREMBL:B2RD46|ENSEMBL:ENSP00000256858 Tax_Id=9606 Gene_Symbol=KIAA1468 Isoform 2 of LisH domain and HEAT repeat-containing protein KIAA1468	2	9.8003e-23	1.9
IPI00873472	>IPI:IPI00873472.1|SWISS-PROT:O95486-1|TREMBL:B4E205|ENSEMBL:ENSP00000381823|REFSEQ:NP_068817|H-INV:HIT000244633 Tax_Id=9606 Gene_Symbol=SEC24A Isoform 1 of Protein transport protein Sec24A	16	1.7416e-107	19.3
IPI00007320	>IPI:IPI00007320.3|SWISS-PROT:Q9BQ70|ENSEMBL:ENSP00000263346|REFSEQ:NP_055787|H-INV:HIT000035513|VEGA:OTTHUMP00000080893	16	1.561e-92	48.4
IPI00871372	>IPI:IPI00871372.1|TREMBL:B3KWT6	25	7.3345e-136	13.7
IPI00107831	>IPI:IPI00107831.4|SWISS-PROT:P10586-1|ENSEMBL:ENSP00000353030	42	0	34.3
IPI00033349	>IPI:IPI00033349.3|SWISS-PROT:Q9HCU5|TREMBL:A8K813	2	4.4411e-19	10.1
IPI00216230	>IPI:IPI00216230.3|SWISS-PROT:P42166|ENSEMBL:ENSP00000266732|REFSEQ:NP_003267|VEGA:OTTHUMP00000168828 Tax_Id=9606 Gene_Symbol=TMPO Lamina-associated polypeptide 2, isoform alpha	26	3.2242e-261	63.3
IPI00298285	>IPI:IPI00298285.1|SWISS-PROT:P21860-1|TREMBL:A8K6L6	7	1.0396e-64	11
IPI00002186	>IPI:IPI00002186.5|SWISS-PROT:Q9Y6D5|TREMBL:B3KMT7	29	1.0012e-242	20.9
IPI00013774	>IPI:IPI00013774.1|SWISS-PROT:Q13547|TREMBL:B4DRG0	6	6.3568e-26	15.1
IPI00306960	>IPI:IPI00306960.3|SWISS-PROT:O43776|TREMBL:B4DN60|ENSEMBL:ENSP00000256854|REFSEQ:NP_004530|H-INV:HIT000030576|VEGA:OTTHUMP00000073551 Tax_Id=9606 Gene_Symbol=NARS Asparaginyl-tRNA synthetase, cytoplasmic	10	1.8318e-43	24.1
IPI00306301	>IPI:IPI00306301.2|TREMBL:A5YVE9	4	4.473e-17	15.4
IPI00411614	>IPI:IPI00411614.1|SWISS-PROT:O75717|TREMBL:A8KAE0	10	5.8608e-104	14.5
IPI00479191	>IPI:IPI00479191.2|ENSEMBL:ENSP00000327539|VEGA:OTTHUMP00000161514 Tax_Id=9606 Gene_Symbol=HNRNPH1 51 kDa protein	10	5.4896e-160	29.4
IPI00382516	>IPI:IPI00382516.5|TREMBL:Q8WUW5|ENSEMBL:ENSP00000375724|REFSEQ:NP_938074|VEGA:OTTHUMP00000076823 Tax_Id=9606 Gene_Symbol=PRMT1 HMT1 hnRNP methyltransferase-like 2 isoform 3	9	7.3437e-89	39.1
IPI00815707	>IPI:IPI00815707.3|SWISS-PROT:Q8IWZ3-4|TREMBL:C9JIE0|ENSEMBL:ENSP00000253810	11	4.9977e-123	7.2
IPI00927892	>IPI:IPI00927892.1|SWISS-PROT:O75439|TREMBL:B3KM34	5	6.3587e-24	14.5
IPI00746182	>IPI:IPI00746182.2|SWISS-PROT:O94979-1|ENSEMBL:ENSP00000347329	39	0	43.9
IPI00953461	>IPI:IPI00953461.1|SWISS-PROT:Q92615|TREMBL:A7MD20|ENSEMBL:ENSP00000326128|REFSEQ:NP_055970|H-INV:HIT000042353|VEGA:OTTHUMP00000018944 Tax_Id=9606 Gene_Symbol=LARP4B La-related protein 4B	10	9.184e-64	19.2
IPI00005154	>IPI:IPI00005154.1|SWISS-PROT:Q08945|ENSEMBL:ENSP00000278412|REFSEQ:NP_003137|H-INV:HIT000196643 Tax_Id=9606 Gene_Symbol=SSRP1 FACT complex subunit SSRP1	15	7.3588e-138	28.8
IPI00019223	>IPI:IPI00019223.3|SWISS-PROT:Q99996-1|ENSEMBL:ENSP00000351922 Tax_Id=9606 Gene_Symbol=AKAP9 Isoform 1 of A-kinase anchor protein 9	28	3.7458e-214	10.2
IPI00177437	>IPI:IPI00177437.5|SWISS-PROT:Q9BZJ0-1|ENSEMBL:ENSP00000366557|REFSEQ:NP_057736|VEGA:OTTHUMP00000063214 Tax_Id=9606 Gene_Symbol=CRNKL1 Isoform 1 of Crooked neck-like protein 1	3	2.506e-35	4.2
IPI00070943	>IPI:IPI00070943.4|SWISS-PROT:P42356-1|TREMBL:B2RBS0	7	2.0445e-72	5.7
IPI00006608	>IPI:IPI00006608.1|SWISS-PROT:P05067-1|ENSEMBL:ENSP00000284981|REFSEQ:NP_000475|VEGA:OTTHUMP00000096098 Tax_Id=9606 Gene_Symbol=APP Isoform APP770 of Amyloid beta A4 protein (Fragment)	4	1.1208e-44	5.3
IPI00146935	>IPI:IPI00146935.4|SWISS-PROT:O00429-1|ENSEMBL:ENSP00000266481|REFSEQ:NP_036192|H-INV:HIT000061579|VEGA:OTTHUMP00000167109 Tax_Id=9606 Gene_Symbol=DNM1L Isoform 1 of Dynamin-1-like protein	24	0	52.7
IPI00006167	>IPI:IPI00006167.1|SWISS-PROT:O15355|TREMBL:B2R665	14	1.3589e-76	33
IPI00455473	>IPI:IPI00455473.2|SWISS-PROT:Q5JRA6-1|ENSEMBL:ENSP00000340900|REFSEQ:NP_940953|H-INV:HIT000042420|VEGA:OTTHUMP00000035650 Tax_Id=9606 Gene_Symbol=MIA3 Isoform 1 of Melanoma inhibitory activity protein 3	26	6.1535e-235	20.9
IPI00744036	>IPI:IPI00744036.1|TREMBL:B3KXZ0	4	9.136e-15	5.6
IPI00719285	>IPI:IPI00719285.1|TREMBL:A8MWQ3	5	3.2548e-20	3.5
IPI00186711	>IPI:IPI00186711.4|SWISS-PROT:Q15149-2|ENSEMBL:ENSP00000349868|REFSEQ:NP_000436|H-INV:HIT000254874|VEGA:OTTHUMP00000178422 Tax_Id=9606 Gene_Symbol=PLEC1 Isoform 2 of Plectin-1	330	0	72.9
IPI00220031	>IPI:IPI00220031.1|SWISS-PROT:P49023-3|ENSEMBL:ENSP00000267257|VEGA:OTTHUMP00000169496 Tax_Id=9606 Gene_Symbol=PXN Isoform Gamma of Paxillin	4	4.1426e-18	14.4
IPI00414858	>IPI:IPI00414858.3|SWISS-PROT:Q96JB2-1|TREMBL:B4DH72	5	4.2511e-12	10.6
IPI00017292	>IPI:IPI00017292.1|SWISS-PROT:P35222-1|TREMBL:A8K1L7	32	0	59.8
IPI00171542	>IPI:IPI00171542.3|H-INV:HIT000005885 Tax_Id=9606 Gene_Symbol=NUP85 Nucleoporin 85	2	3.369e-39	4.3
IPI00657805	>IPI:IPI00657805.1|SWISS-PROT:Q8IZH2-1|ENSEMBL:ENSP00000264951|REFSEQ:NP_061874|H-INV:HIT000084697|VEGA:OTTHUMP00000173105 Tax_Id=9606 Gene_Symbol=XRN1 Isoform 1 of 5-3 exoribonuclease 1	5	5.3769e-25	3.8
IPI00470537	>IPI:IPI00470537.2|SWISS-PROT:Q68CP9-1|ENSEMBL:ENSP00000335044|REFSEQ:NP_689854|H-INV:HIT000391731|VEGA:OTTHUMP00000197509 Tax_Id=9606 Gene_Symbol=ARID2 Isoform 1 of AT-rich interactive domain-containing protein 2	4	4.576e-14	2.6
IPI00004358	>IPI:IPI00004358.4|SWISS-PROT:P11216|TREMBL:B4DSD8	36	0	54.6
IPI00025329	>IPI:IPI00025329.1|SWISS-PROT:P84098|TREMBL:Q53G49	4	2.2263e-53	20.9
IPI00001710	>IPI:IPI00001710.3|SWISS-PROT:Q9UID3-1|ENSEMBL:ENSP00000279281|REFSEQ:NP_037397|H-INV:HIT000062730 Tax_Id=9606 Gene_Symbol=C11orf2 Isoform 1 of Protein fat-free homolog	1	1.7059e-45	2.8
IPI00784320	>IPI:IPI00784320.2|SWISS-PROT:Q6ZRV2|ENSEMBL:ENSP00000373565	30	5.8054e-291	39.4
IPI00013174	>IPI:IPI00013174.2|SWISS-PROT:Q96PK6-1|ENSEMBL:ENSP00000311747|REFSEQ:NP_006319|H-INV:HIT000005042|VEGA:OTTHUMP00000179145 Tax_Id=9606 Gene_Symbol=RBM14 Isoform 1 of RNA-binding protein 14	15	4.4044e-90	30.8
IPI00013847	>IPI:IPI00013847.4|SWISS-PROT:P31930|TREMBL:B2R7R8	16	2.503e-217	49.6
IPI00893715	>IPI:IPI00893715.1|TREMBL:B5MCA4|ENSEMBL:ENSP00000385476	8	1.2058e-81	33.6
IPI00059279	>IPI:IPI00059279.5|SWISS-PROT:Q96A65|TREMBL:B3KTF7	11	6.2954e-118	14.6
IPI00006213	>IPI:IPI00006213.3|SWISS-PROT:Q15154-1|TREMBL:B4DYD5	2	0.0001087	0.9
IPI00419894	>IPI:IPI00419894.1|SWISS-PROT:P39880-3|ENSEMBL:ENSP00000353401|H-INV:HIT000262266|VEGA:OTTHUMP00000211514 Tax_Id=9606 Gene_Symbol=CUX1 Isoform 3 of Homeobox protein cut-like 1	21	3.0815e-89	18.3
IPI00026970	>IPI:IPI00026970.4|SWISS-PROT:Q9Y5B9|TREMBL:Q0VGA3|ENSEMBL:ENSP00000216297|REFSEQ:NP_009123|H-INV:HIT000071840|VEGA:OTTHUMP00000028337 Tax_Id=9606 Gene_Symbol=SUPT16H FACT complex subunit SPT16	38	0	45.1
IPI00032358	>IPI:IPI00032358.4|SWISS-PROT:A8CG34|ENSEMBL:ENSP00000257665	4	9.5288e-61	5.2
IPI00412224	>IPI:IPI00412224.2|SWISS-PROT:Q9BZH6|TREMBL:B2RCJ6	4	7.1103e-56	5.2
IPI00872375	>IPI:IPI00872375.3|TREMBL:Q59GX2|ENSEMBL:ENSP00000361579 Tax_Id=9606 Gene_Symbol=SLC2A1 Solute carrier family 2 (Facilitated glucose transporter), member 1 variant (Fragment)	3	6.6049e-24	7
IPI00015793	>IPI:IPI00015793.7|SWISS-PROT:Q86US8-1|TREMBL:B7Z874	3	4.611e-09	2.7
IPI00028387	>IPI:IPI00028387.3|SWISS-PROT:Q96HY6-1|ENSEMBL:ENSP00000346483|REFSEQ:NP_076424|H-INV:HIT000029799|VEGA:OTTHUMP00000030087 Tax_Id=9606 Gene_Symbol=DDRGK1 Isoform 1 of DDRGK domain-containing protein 1	4	1.1391e-61	19.7
IPI00107745	>IPI:IPI00107745.3|SWISS-PROT:O95232-1|TREMBL:A8K3C5	2	1.2981e-34	7.4
IPI00376259	>IPI:IPI00376259.1|SWISS-PROT:Q7Z6B7-1|ENSEMBL:ENSP00000347198|REFSEQ:NP_065813|H-INV:HIT000054023|VEGA:OTTHUMP00000168341 Tax_Id=9606 Gene_Symbol=SRGAP1 Isoform 1 of SLIT-ROBO Rho GTPase-activating protein 1	5	1.4844e-34	9.9
IPI00384689	>IPI:IPI00384689.3|SWISS-PROT:Q6P996-1|ENSEMBL:ENSP00000322807|REFSEQ:NP_055842|H-INV:HIT000260173|VEGA:OTTHUMP00000080864 Tax_Id=9606 Gene_Symbol=PDXDC1 Isoform 1 of Pyridoxal-dependent decarboxylase domain-containing protein 1	29	3.4034e-292	54.6
IPI00031411	>IPI:IPI00031411.3|ENSEMBL:ENSP00000260147 Tax_Id=9606 Gene_Symbol=FAT1 507 kDa protein	3	1.3551e-09	0.9
IPI00165949	>IPI:IPI00165949.2|SWISS-PROT:Q9NZ08-2|TREMBL:A8K6H1|ENSEMBL:ENSP00000296754|REFSEQ:NP_057526|VEGA:OTTHUMP00000158909 Tax_Id=9606 Gene_Symbol=ERAP1 Isoform 2 of Endoplasmic reticulum aminopeptidase 1	3	4.7034e-17	5.6
IPI00216746	>IPI:IPI00216746.1|SWISS-PROT:P61978-2|TREMBL:B4DFF1	23	0	57.3
IPI00016458	>IPI:IPI00016458.2|SWISS-PROT:Q9H9P8-1|TREMBL:A8K9B2|ENSEMBL:ENSP00000267436|REFSEQ:NP_079160|VEGA:OTTHUMP00000028253	2	1.7619e-14	7.8
IPI00465233	>IPI:IPI00465233.1|TREMBL:B0QY89	14	2.0598e-186	31
IPI00294211	>IPI:IPI00294211.2|SWISS-PROT:Q92620|TREMBL:A8K6G9	26	3.3985e-221	27.5
IPI00009542	>IPI:IPI00009542.1|SWISS-PROT:Q9UNF1-1|ENSEMBL:ENSP00000218439	4	7.4027e-29	10.1
IPI00795318	>IPI:IPI00795318.2|TREMBL:A4FS09	39	0	61.2
IPI00029079	>IPI:IPI00029079.5|SWISS-PROT:P49915|TREMBL:A8K639	29	9.0093e-195	64.1
IPI00217630	>IPI:IPI00217630.1|SWISS-PROT:Q8IY37|TREMBL:Q6IPP7|ENSEMBL:ENSP00000311135|REFSEQ:NP_116045|H-INV:HIT000051975|VEGA:OTTHUMP00000169801 Tax_Id=9606 Gene_Symbol=DHX37 Probable ATP-dependent RNA helicase DHX37	3	3.1295e-29	3.5
IPI00215965	>IPI:IPI00215965.2|SWISS-PROT:P09651-1|ENSEMBL:ENSP00000341826	13	2.3367e-223	44.1
IPI00005751	>IPI:IPI00005751.1|SWISS-PROT:O15270|ENSEMBL:ENSP00000216484|REFSEQ:NP_004854|H-INV:HIT000000243|VEGA:OTTHUMP00000028486 Tax_Id=9606 Gene_Symbol=SPTLC2 Serine palmitoyltransferase 2	2	9.9449e-20	7.1
IPI00921961	>IPI:IPI00921961.1|TREMBL:B7Z3X9 Tax_Id=9606 Gene_Symbol=ATP2C1 cDNA FLJ56454, highly similar to Calcium-transporting ATPase type 2C member 1	3	2.1677e-46	4.3
IPI00029764	>IPI:IPI00029764.1|SWISS-PROT:Q12874|TREMBL:A8K566	7	7.7514e-52	17.4
IPI00872387	>IPI:IPI00872387.1|TREMBL:A8MY04|ENSEMBL:ENSP00000381447 Tax_Id=9606 Gene_Symbol=- Putative uncharacterized protein RPL7P32 (Fragment)	3	9.5899e-09	14.7
IPI00328161	>IPI:IPI00328161.8|SWISS-PROT:Q14318-2|TREMBL:B2R8G6	2	2.7927e-15	7.3
IPI00157734	>IPI:IPI00157734.2|SWISS-PROT:O60645-1|TREMBL:B2RE06	2	1.588e-15	3.7
IPI00215637	>IPI:IPI00215637.5|SWISS-PROT:O00571|TREMBL:A8K538	31	0	57.6
IPI00215998	>IPI:IPI00215998.5|SWISS-PROT:P08962|ENSEMBL:ENSP00000257857|REFSEQ:NP_001771|H-INV:HIT000303578|VEGA:OTTHUMP00000167923	2	6.0977e-15	7.6
IPI00014311	>IPI:IPI00014311.5|SWISS-PROT:Q13617|TREMBL:B7Z6K8|ENSEMBL:ENSP00000363880	12	9.748e-51	19.2
IPI00013933	>IPI:IPI00013933.2|SWISS-PROT:P15924-1|ENSEMBL:ENSP00000369129|REFSEQ:NP_004406|VEGA:OTTHUMP00000016001 Tax_Id=9606 Gene_Symbol=DSP Isoform DPI of Desmoplakin	160	0	60.7
IPI00017895	>IPI:IPI00017895.3|SWISS-PROT:P43304-1|TREMBL:A8K1Z2	25	2.5377e-235	51.4
IPI00166010	>IPI:IPI00166010.6|SWISS-PROT:A5YKK6-1|ENSEMBL:ENSP00000320949|REFSEQ:NP_057368|H-INV:HIT000028461|VEGA:OTTHUMP00000080889	59	0	32
IPI00006547	>IPI:IPI00006547.4|SWISS-PROT:Q8TB96|TREMBL:B4DHQ9	4	7.605e-30	7.7
IPI00830108	>IPI:IPI00830108.1|SWISS-PROT:Q99543-1|TREMBL:A4VCI0	9	2.8629e-43	20.1
IPI00783902	>IPI:IPI00783902.2|SWISS-PROT:Q86XA9-1|ENSEMBL:ENSP00000374611 Tax_Id=9606 Gene_Symbol=HEATR5A Isoform 1 of HEAT repeat-containing protein 5A	2	9.992e-47	1.5
IPI00031517	>IPI:IPI00031517.1|SWISS-PROT:Q14566|TREMBL:B4DRF6	40	0	56.9
IPI00935700	>IPI:IPI00935700.1|SWISS-PROT:Q9HCH5-13|REFSEQ:NP_001156425 Tax_Id=9606 Gene_Symbol=SYTL2 Isoform 13 of Synaptotagmin-like protein 2	19	9.8217e-114	26.3
IPI00001091	>IPI:IPI00001091.4|SWISS-PROT:Q9Y4W6|TREMBL:Q8TA92|ENSEMBL:ENSP00000269143|REFSEQ:NP_006787|H-INV:HIT000326080|VEGA:OTTHUMP00000071704	14	3.9325e-129	23.2
IPI00033907	>IPI:IPI00033907.1|SWISS-PROT:Q9H1A4|ENSEMBL:ENSP00000339109|REFSEQ:NP_073153|H-INV:HIT000246436|VEGA:OTTHUMP00000161951 Tax_Id=9606 Gene_Symbol=ANAPC1 Anaphase-promoting complex subunit 1	5	2.0551e-47	4.3
IPI00010400	>IPI:IPI00010400.1|SWISS-PROT:Q01970|ENSEMBL:ENSP00000279230|REFSEQ:NP_000923|H-INV:HIT000326766 Tax_Id=9606 Gene_Symbol=PLCB3 1-phosphatidylinositol-4,5-bisphosphate phosphodiesterase beta-3	24	4.8101e-248	30.3
IPI00446767	>IPI:IPI00446767.2|SWISS-PROT:Q04727-3|TREMBL:Q5JTT6|ENSEMBL:ENSP00000365720	3	1.3539e-06	5.6
IPI00743871	>IPI:IPI00743871.2|SWISS-PROT:Q9NVH2-1|ENSEMBL:ENSP00000355961|REFSEQ:NP_056249|H-INV:HIT000004072|VEGA:OTTHUMP00000035211 Tax_Id=9606 Gene_Symbol=INTS7 Isoform 1 of Integrator complex subunit 7	2	0.00026129	2.2
IPI00718888	>IPI:IPI00718888.1|SWISS-PROT:P11908-2|ENSEMBL:ENSP00000381504|REFSEQ:NP_001034180 Tax_Id=9606 Gene_Symbol=PRPS2 Isoform 2 of Ribose-phosphate pyrophosphokinase 2	2	9.8809e-05	10.3
IPI00014533	>IPI:IPI00014533.1|SWISS-PROT:P17480-1|TREMBL:A8K962|ENSEMBL:ENSP00000302640	21	1.0553e-101	29.5
IPI00289758	>IPI:IPI00289758.6|SWISS-PROT:P17655|TREMBL:B2RCM3	7	2.0003e-29	14.1
IPI00003818	>IPI:IPI00003818.1|SWISS-PROT:Q16719|TREMBL:A8K4D5	4	3.694e-26	15.5
IPI00783559	>IPI:IPI00783559.1|SWISS-PROT:Q96KP1|TREMBL:B2RBE6	11	2.4551e-43	18.1
IPI00152303	>IPI:IPI00152303.7|SWISS-PROT:Q8TBX8|TREMBL:B3KWP7|ENSEMBL:ENSP00000347032|REFSEQ:NP_001139730	6	1.123e-22	17.3
IPI00164005	>IPI:IPI00164005.1|SWISS-PROT:P83436|TREMBL:B3KSN1|ENSEMBL:ENSP00000305442|REFSEQ:NP_705831|H-INV:HIT000051936|VEGA:OTTHUMP00000080370	6	3.958e-22	10.3
IPI00513791	>IPI:IPI00513791.2|SWISS-PROT:Q96N67-1|ENSEMBL:ENSP00000360182 Tax_Id=9606 Gene_Symbol=DOCK7 Isoform 1 of Dedicator of cytokinesis protein 7	4	5.8373e-10	1.9
IPI00000151	>IPI:IPI00000151.1|SWISS-PROT:P18564|TREMBL:A8K2N5|ENSEMBL:ENSP00000283249	1	0.0019169	1.1
IPI00022462	>IPI:IPI00022462.2|SWISS-PROT:P02786|TREMBL:A8K6Q8|ENSEMBL:ENSP00000353224	33	0	53.4
IPI00009747	>IPI:IPI00009747.1|SWISS-PROT:P48449|TREMBL:B2R694	23	1.5974e-114	40.7
IPI00003881	>IPI:IPI00003881.5|SWISS-PROT:P52597|TREMBL:B4DKS8	11	1.696e-204	48.7
IPI00305383	>IPI:IPI00305383.1|SWISS-PROT:P22695|ENSEMBL:ENSP00000268379|REFSEQ:NP_003357|H-INV:HIT000018863|VEGA:OTTHUMP00000081652	16	1.6999e-173	53
IPI00291755	>IPI:IPI00291755.6|SWISS-PROT:Q8TEM1-1|ENSEMBL:ENSP00000254508|REFSEQ:NP_079199|VEGA:OTTHUMP00000170309	48	0	37.3
IPI00641829	>IPI:IPI00641829.5|SWISS-PROT:Q13838-2|ENSEMBL:ENSP00000394850	15	1.0589e-84	43.1
IPI00332371	>IPI:IPI00332371.9|SWISS-PROT:P17858-1|TREMBL:B3KNQ7	30	0	55.9
IPI00291930	>IPI:IPI00291930.6|SWISS-PROT:Q14677-1|TREMBL:B7Z6F8|ENSEMBL:ENSP00000388340|REFSEQ:NP_055481|H-INV:HIT000042308 Tax_Id=9606 Gene_Symbol=CLINT1 cDNA FLJ61629, highly similar to Clathrin interactor 1	14	4.337e-188	31.3
IPI00479385	>IPI:IPI00479385.4|SWISS-PROT:O95671-1|TREMBL:B3KM43	5	2.551e-23	13.2
IPI00000105	>IPI:IPI00000105.4|SWISS-PROT:Q14764|TREMBL:B4DDR2	24	1.9819e-152	41.3
IPI00477231	>IPI:IPI00477231.3|SWISS-PROT:O60502-1|ENSEMBL:ENSP00000354850|REFSEQ:NP_036347|H-INV:HIT000063324|VEGA:OTTHUMP00000020345 Tax_Id=9606 Gene_Symbol=MGEA5 Bifunctional protein NCOAT	19	1.0275e-161	31.4
IPI00029159	>IPI:IPI00029159.5|TREMBL:B3KTC7|ENSEMBL:ENSP00000385614 Tax_Id=9606 Gene_Symbol=MRE11A cDNA FLJ38069 fis, clone CTONG2015434, highly similar to DOUBLE-STRAND BREAK REPAIR PROTEIN MRE11A	8	5.95e-31	15
IPI00103090	>IPI:IPI00103090.2|SWISS-PROT:Q8WVC0-1|TREMBL:B4DNM0|ENSEMBL:ENSP00000299601|REFSEQ:NP_620147|H-INV:HIT000251531|VEGA:OTTHUMP00000162667	5	5.7608e-34	12.3
IPI00375144	>IPI:IPI00375144.5|SWISS-PROT:Q9BXP5-1|ENSEMBL:ENSP00000314491|REFSEQ:NP_056992|VEGA:OTTHUMP00000211336 Tax_Id=9606 Gene_Symbol=SRRT Isoform 1 of Serrate RNA effector molecule homolog	36	1.1789e-272	42.8
IPI00549205	>IPI:IPI00549205.1|SWISS-PROT:Q92878-2 Tax_Id=9606 Gene_Symbol=RAD50 Isoform 2 of DNA repair protein RAD50	41	0	35.2
IPI00641770	>IPI:IPI00641770.1|SWISS-PROT:Q9UBF8-3|ENSEMBL:ENSP00000271657	2	1.2766e-14	4.3
IPI00940180	>IPI:IPI00940180.1|SWISS-PROT:Q86TI2-2|ENSEMBL:ENSP00000350583 Tax_Id=9606 Gene_Symbol=DPP9 Isoform 2 of Dipeptidyl peptidase 9	4	1.8966e-23	8.3
IPI00871686	>IPI:IPI00871686.2|TREMBL:B4DF74	6	2.5739e-96	7.3
IPI00305166	>IPI:IPI00305166.2|SWISS-PROT:P31040|TREMBL:B3KT34	16	1.0452e-162	44.2
IPI00036742	>IPI:IPI00036742.6|SWISS-PROT:Q69YN4-1|ENSEMBL:ENSP00000297591|REFSEQ:NP_056311|VEGA:OTTHUMP00000178101 Tax_Id=9606 Gene_Symbol=KIAA1429 Isoform 1 of Protein virilizer homolog	2	2.5426e-12	2.1
IPI00219420	>IPI:IPI00219420.3|SWISS-PROT:Q9UQE7|TREMBL:B0AZQ4	48	0	45.3
IPI00797574	>IPI:IPI00797574.3|SWISS-PROT:Q8NFC6|TREMBL:B4DNZ8|ENSEMBL:ENSP00000040738|REFSEQ:NP_683692|H-INV:HIT000001042|VEGA:OTTHUMP00000115820 Tax_Id=9606 Gene_Symbol=BOD1L Biorientation of chromosomes in cell division protein 1-like	8	8.2232e-40	4.3
IPI00006176	>IPI:IPI00006176.3|SWISS-PROT:O14964-1|ENSEMBL:ENSP00000331201|REFSEQ:NP_004703|H-INV:HIT000031603|VEGA:OTTHUMP00000181430 Tax_Id=9606 Gene_Symbol=HGS Isoform 1 of Hepatocyte growth factor-regulated tyrosine kinase substrate	8	1.9485e-42	15.7
IPI00744319	>IPI:IPI00744319.2|SWISS-PROT:Q96M27-2|TREMBL:C9J436|ENSEMBL:ENSP00000332855|H-INV:HIT000248388 Tax_Id=9606 Gene_Symbol=PRRC1 Isoform 2 of Protein PRRC1	3	2.4807e-33	9.5
IPI00783665	>IPI:IPI00783665.4|SWISS-PROT:O15230|TREMBL:O75079|ENSEMBL:ENSP00000252999|REFSEQ:NP_005551|H-INV:HIT000079754|VEGA:OTTHUMP00000031475 Tax_Id=9606 Gene_Symbol=LAMA5 Laminin subunit alpha-5	18	9.4155e-94	8.1
IPI00304596	>IPI:IPI00304596.3|SWISS-PROT:Q15233|TREMBL:A8K525	21	0	53.9
IPI00302149	>IPI:IPI00302149.2|SWISS-PROT:Q8NDX5-1|TREMBL:A5YM43|ENSEMBL:ENSP00000309482	2	7.4464e-14	4.1
IPI00479160	>IPI:IPI00479160.3|SWISS-PROT:Q9Y6S9-2|ENSEMBL:ENSP00000346644|REFSEQ:NP_113652|VEGA:OTTHUMP00000028155 Tax_Id=9606 Gene_Symbol=RPS6KL1 Isoform 2 of Ribosomal protein S6 kinase-like 1	1	0.00010411	2
IPI00159899	>IPI:IPI00159899.9|SWISS-PROT:Q9P2R3-1|TREMBL:B3KPZ0	10	3.9109e-55	11.5
IPI00291939	>IPI:IPI00291939.1|SWISS-PROT:Q14683|TREMBL:A8K7A6	37	7.9863e-265	36.6
IPI00307829	>IPI:IPI00307829.7|SWISS-PROT:Q0VF96-1|TREMBL:Q6P5Q2|ENSEMBL:ENSP00000281282|REFSEQ:NP_116255|H-INV:HIT000255740|VEGA:OTTHUMP00000163190	2	0.00030451	1.4
IPI00009960	>IPI:IPI00009960.6|SWISS-PROT:Q16891-1|TREMBL:B2R5N6|ENSEMBL:ENSP00000387262|REFSEQ:NP_006830|H-INV:HIT000101087|VEGA:OTTHUMP00000203278 Tax_Id=9606 Gene_Symbol=IMMT Isoform 1 of Mitochondrial inner membrane protein	31	2.39e-269	54.2
IPI00022215	>IPI:IPI00022215.1|SWISS-PROT:Q9H2P0|TREMBL:B2RBM8	15	9.9155e-109	18.5
IPI00549664	>IPI:IPI00549664.4|SWISS-PROT:Q9NXF1|ENSEMBL:ENSP00000364037|REFSEQ:NP_060216|H-INV:HIT000002769|VEGA:OTTHUMP00000021797 Tax_Id=9606 Gene_Symbol=TEX10 Testis-expressed sequence 10 protein	11	4.9258e-61	15.5
IPI00396435	>IPI:IPI00396435.3|SWISS-PROT:O43143|TREMBL:B4E0S6|ENSEMBL:ENSP00000336741|REFSEQ:NP_001349|H-INV:HIT000051571 Tax_Id=9606 Gene_Symbol=DHX15 Putative pre-mRNA-splicing factor ATP-dependent RNA helicase DHX15	32	0	49.4
IPI00141561	>IPI:IPI00141561.3|SWISS-PROT:Q8WTW3|ENSEMBL:ENSP00000299886|REFSEQ:NP_061184|H-INV:HIT000039329|VEGA:OTTHUMP00000182257 Tax_Id=9606 Gene_Symbol=COG1 Conserved oligomeric Golgi complex subunit 1	6	3.6043e-21	11.1
IPI00009030	>IPI:IPI00009030.1|SWISS-PROT:P13473-1|ENSEMBL:ENSP00000200639|REFSEQ:NP_002285|H-INV:HIT000323611|VEGA:OTTHUMP00000023943 Tax_Id=9606 Gene_Symbol=LAMP2 Isoform LAMP-2A of Lysosome-associated membrane glycoprotein 2	7	4.1893e-51	17.6
IPI00478128	>IPI:IPI00478128.2|TREMBL:B4E0Q6	1	0.00069353	1.7
IPI00005613	>IPI:IPI00005613.3|SWISS-PROT:Q01081|TREMBL:B5BU08	7	8.2175e-33	34.2
IPI00419722	>IPI:IPI00419722.4|SWISS-PROT:Q6UXD5-1|TREMBL:B7Z1N0	11	7.9455e-42	15.5
IPI00550986	>IPI:IPI00550986.4|SWISS-PROT:Q9NVM9|TREMBL:B4DNK1|ENSEMBL:ENSP00000261191|REFSEQ:NP_060634|H-INV:HIT000031411|VEGA:OTTHUMP00000166977 Tax_Id=9606 Gene_Symbol=C12orf11 Cell cycle regulator Mat89Bb homolog	3	6.3605e-08	6.4
IPI00009464	>IPI:IPI00009464.1|SWISS-PROT:Q01780-1|ENSEMBL:ENSP00000366135|REFSEQ:NP_001001998|H-INV:HIT000265014|VEGA:OTTHUMP00000002176 Tax_Id=9606 Gene_Symbol=EXOSC10 Isoform 1 of Exosome component 10	10	1.54e-34	16.4
IPI00922855	>IPI:IPI00922855.1|TREMBL:B7ZKL8 Tax_Id=9606 Gene_Symbol=- TUBGCP2 protein	4	6.7103e-15	5.5
IPI00296432	>IPI:IPI00296432.1|SWISS-PROT:Q96ST2-1|TREMBL:B4DJ84|ENSEMBL:ENSP00000295321|REFSEQ:NP_060439|H-INV:HIT000028908|VEGA:OTTHUMP00000162262 Tax_Id=9606 Gene_Symbol=IWS1 Isoform 1 of Protein IWS1 homolog	8	5.7441e-49	11.2
IPI00044761	>IPI:IPI00044761.4|SWISS-PROT:Q96PZ0|TREMBL:B3KRB2	9	2.5289e-62	22.7
IPI00009032	>IPI:IPI00009032.1|SWISS-PROT:P05455|TREMBL:B5BUB5	17	9.8079e-120	45.8
IPI00902504	>IPI:IPI00902504.2|TREMBL:B3KX82|ENSEMBL:ENSP00000412962 Tax_Id=9606 Gene_Symbol=SYVN1 cDNA FLJ44964 fis, clone BRAWH2016209, highly similar to Homo sapiens synovial apoptosis inhibitor 1, synoviolin (SYVN1), transcript variant 2, mRNA	5	1.297e-10	7.5
IPI00007411	>IPI:IPI00007411.1|SWISS-PROT:Q9UKA4|TREMBL:Q6AI61|ENSEMBL:ENSP00000025301|REFSEQ:NP_057332|H-INV:HIT000072657|VEGA:OTTHUMP00000018327 Tax_Id=9606 Gene_Symbol=AKAP11 A-kinase anchor protein 11	4	1.9093e-26	4.4
IPI00654777	>IPI:IPI00654777.2|TREMBL:B3KSH1|ENSEMBL:ENSP00000396929|H-INV:HIT000018378 Tax_Id=9606 Gene_Symbol=EIF3F HCG1784554, isoform CRA_a	3	9.255e-14	8.3
IPI00016910	>IPI:IPI00016910.1|SWISS-PROT:Q99613|TREMBL:A1KYQ7	30	0	40.4
IPI00306290	>IPI:IPI00306290.5|SWISS-PROT:O43592|TREMBL:A8KA19|ENSEMBL:ENSP00000327821|REFSEQ:NP_009166|H-INV:HIT000325936|VEGA:OTTHUMP00000168346 Tax_Id=9606 Gene_Symbol=XPOT Exportin-T	21	5.4228e-197	30.6
IPI00034006	>IPI:IPI00034006.1|SWISS-PROT:Q9H3S7|TREMBL:A8K0D7|ENSEMBL:ENSP00000265562|REFSEQ:NP_056281|H-INV:HIT000058813|VEGA:OTTHUMP00000164799	31	3.652e-300	28.2
IPI00939707	>IPI:IPI00939707.1|SWISS-PROT:O75153|ENSEMBL:ENSP00000388872|REFSEQ:NP_056044|H-INV:HIT000045590|VEGA:OTTHUMP00000183009 Tax_Id=9606 Gene_Symbol=KIAA0664 Protein KIAA0664	38	2.0146e-179	41.6
IPI00032342	>IPI:IPI00032342.4|TREMBL:Q14CA3|ENSEMBL:ENSP00000373696|H-INV:HIT000387279|VEGA:OTTHUMP00000204209 Tax_Id=9606 Gene_Symbol=TRIP12 TRIP12 protein	7	8.0687e-53	6.1
IPI00071189	>IPI:IPI00071189.4|ENSEMBL:ENSP00000345856 Tax_Id=9606 Gene_Symbol=CDC2L2 92 kDa protein	10	1.3271e-34	15.4
IPI00022628	>IPI:IPI00022628.5|TREMBL:B2R704	3	2.7873e-07	3.6
IPI00295542	>IPI:IPI00295542.5|SWISS-PROT:Q02818|TREMBL:A8K7Q1	3	1.39e-27	10.2
IPI00000425	>IPI:IPI00000425.2|SWISS-PROT:Q9Y487|TREMBL:B4DQF7|ENSEMBL:ENSP00000332247|REFSEQ:NP_036595|H-INV:HIT000069739|VEGA:OTTHUMP00000169729 Tax_Id=9606 Gene_Symbol=ATP6V0A2 V-type proton ATPase 116 kDa subunit a isoform 2	13	8.2474e-160	20.8
IPI00925205	>IPI:IPI00925205.2|TREMBL:B7ZC38|ENSEMBL:ENSP00000402566|VEGA:OTTHUMP00000206382 Tax_Id=9606 Gene_Symbol=SH3GLB2 SH3-domain GRB2-like endophilin B2	3	1.4706e-10	10.2
IPI00412650	>IPI:IPI00412650.2|SWISS-PROT:O95425-1|ENSEMBL:ENSP00000348128	10	1.5315e-67	6.7
IPI00022048	>IPI:IPI00022048.8|SWISS-PROT:Q9P2B2|TREMBL:A4QPA1	21	4.908e-89	27.5
IPI00396627	>IPI:IPI00396627.1|SWISS-PROT:Q9BQ52-1|TREMBL:B4DT15|ENSEMBL:ENSP00000337445|REFSEQ:NP_060597|H-INV:HIT000076727|VEGA:OTTHUMP00000064669	21	6.7315e-122	36.9
IPI00302829	>IPI:IPI00302829.5|SWISS-PROT:P06400|TREMBL:B4DRB3	6	1.5396e-55	10.3
IPI00218130	>IPI:IPI00218130.3|SWISS-PROT:P11217|TREMBL:B2RB32	10	9.742e-66	15.6
IPI00645431	>IPI:IPI00645431.2|SWISS-PROT:P46379-3|ENSEMBL:ENSP00000384494	13	1.2075e-78	19.6
IPI00019383	>IPI:IPI00019383.2|TREMBL:B4E1G6|ENSEMBL:ENSP00000406305 Tax_Id=9606 Gene_Symbol=GALK1 cDNA FLJ56840, highly similar to Galactokinase	3	2.0051e-11	11.4
IPI00018350	>IPI:IPI00018350.3|SWISS-PROT:P33992|TREMBL:A8K521	35	1.5158e-217	54.1
IPI00926977	>IPI:IPI00926977.1|ENSEMBL:ENSP00000401802|REFSEQ:NP_002797|VEGA:OTTHUMP00000179002 Tax_Id=9606 Gene_Symbol=PSMC6 proteasome 26S ATPase subunit 6	5	7.729e-25	17.4
IPI00383814	>IPI:IPI00383814.2|SWISS-PROT:Q24JP5-2|ENSEMBL:ENSP00000005286|REFSEQ:NP_060340 Tax_Id=9606 Gene_Symbol=TMEM132A Isoform 2 of Transmembrane protein 132A	4	2.1906e-13	6.3
IPI00301323	>IPI:IPI00301323.1|SWISS-PROT:Q9NVP1|TREMBL:Q4ZG72	15	1.9428e-55	26.9
IPI00008711	>IPI:IPI00008711.3|SWISS-PROT:O76024|TREMBL:B4DJ99|ENSEMBL:ENSP00000226760|REFSEQ:NP_001139325	9	1.86e-28	14.3
IPI00514301	>IPI:IPI00514301.3|SWISS-PROT:O14936-1|ENSEMBL:ENSP00000322727	4	1.4079e-20	7.1
IPI00170934	>IPI:IPI00170934.3|SWISS-PROT:Q8N1F8-1|TREMBL:B4DKM2	14	1.5978e-130	20.4
IPI00292000	>IPI:IPI00292000.6|SWISS-PROT:Q8WWY3-1|ENSEMBL:ENSP00000324122|REFSEQ:NP_056444|H-INV:HIT000387679|VEGA:OTTHUMP00000068806	3	1.9666e-13	9.4
IPI00008575	>IPI:IPI00008575.3|SWISS-PROT:Q07666-1|TREMBL:B2R7B5|ENSEMBL:ENSP00000313829|REFSEQ:NP_006550|H-INV:HIT000196692|VEGA:OTTHUMP00000004022 Tax_Id=9606 Gene_Symbol=KHDRBS1 Isoform 1 of KH domain-containing, RNA-binding, signal transduction-associated protein	5	1.1174e-77	15.1
IPI00171903	>IPI:IPI00171903.2|SWISS-PROT:P52272-1|TREMBL:Q59ES8	46	0	79.5
IPI00219613	>IPI:IPI00219613.5|TREMBL:B3KM51|ENSEMBL:ENSP00000370382|VEGA:OTTHUMP00000018977 Tax_Id=9606 Gene_Symbol=PITRM1 cDNA FLJ10321 fis, clone NT2RM2000504, highly similar to Homo sapiens pitrilysin metallopeptidase 1 (PITRM1), mRNA	31	0	72.1
IPI00029629	>IPI:IPI00029629.3|SWISS-PROT:Q14258|TREMBL:Q59GW5|ENSEMBL:ENSP00000323889|REFSEQ:NP_005073|H-INV:HIT000052708|VEGA:OTTHUMP00000182051	24	1.8087e-186	47.1
IPI00954006	>IPI:IPI00954006.1|TREMBL:Q69YJ7 Tax_Id=9606 Gene_Symbol=CPNE1 Putative uncharacterized protein DKFZp667H197 (Fragment)	12	1.4301e-57	17.3
IPI00169430	>IPI:IPI00169430.2|SWISS-PROT:Q96SI9-1|ENSEMBL:ENSP00000321347	11	3.6493e-69	21.7
IPI00005780	>IPI:IPI00005780.3|SWISS-PROT:O15294-1|TREMBL:B4DTL6|ENSEMBL:ENSP00000362824|REFSEQ:NP_858058|H-INV:HIT000027997|VEGA:OTTHUMP00000032154 Tax_Id=9606 Gene_Symbol=OGT Isoform 3 of UDP-N-acetylglucosamine--peptide N-acetylglucosaminyltransferase 110 kDa subun	15	6.8758e-98	19.8
IPI00102864	>IPI:IPI00102864.3|SWISS-PROT:P52789|TREMBL:A8K2U2	12	1.7142e-183	17.6
IPI00218465	>IPI:IPI00218465.10|SWISS-PROT:Q9Y263|ENSEMBL:ENSP00000380460|REFSEQ:NP_001026859|H-INV:HIT000025075|VEGA:OTTHUMP00000021164 Tax_Id=9606 Gene_Symbol=PLAA Phospholipase A-2-activating protein	17	4.4566e-139	34.8
IPI00013214	>IPI:IPI00013214.2|TREMBL:B2R7C5	44	0	57.8
IPI00640598	>IPI:IPI00640598.1|SWISS-PROT:Q9ULU4-9|TREMBL:Q2HXW2|ENSEMBL:ENSP00000418210|REFSEQ:NP_898868 Tax_Id=9606 Gene_Symbol=ZMYND8 zinc finger, MYND-type containing 8 isoform a	7	3.7237e-67	8.5
IPI00011898	>IPI:IPI00011898.3|SWISS-PROT:Q13144|ENSEMBL:ENSP00000273783|REFSEQ:NP_003898|H-INV:HIT000016513|VEGA:OTTHUMP00000173769	9	4.1516e-81	22.7
IPI00017617	>IPI:IPI00017617.1|SWISS-PROT:P17844|TREMBL:B4DN41	26	4.3031e-169	49.7
IPI00873223	>IPI:IPI00873223.2|TREMBL:B2RAN1	6	5.6503e-20	16.8
IPI00029264	>IPI:IPI00029264.3|SWISS-PROT:P08574|TREMBL:Q8TBT6|ENSEMBL:ENSP00000317159|REFSEQ:NP_001907|H-INV:HIT000009907|VEGA:OTTHUMP00000178381 Tax_Id=9606 Gene_Symbol=CYC1 Cytochrome c1, heme protein, mitochondrial	2	7.4401e-06	7.1
IPI00792312	>IPI:IPI00792312.1|SWISS-PROT:Q68E01-1|ENSEMBL:ENSP00000409445 Tax_Id=9606 Gene_Symbol=INTS3 Isoform 1 of Integrator complex subunit 3	16	4.212e-138	22.4
IPI00645078	>IPI:IPI00645078.1|SWISS-PROT:P22314|TREMBL:B4DDE4|ENSEMBL:ENSP00000338413	59	0	76.2
IPI00789848	>IPI:IPI00789848.1|TREMBL:C9JUI0	2	9.0363e-14	14.1
IPI00395347	>IPI:IPI00395347.3|SWISS-PROT:Q71RC2-1|TREMBL:Q8TBL5	10	9.7922e-83	24.9
IPI00419273	>IPI:IPI00419273.5|SWISS-PROT:Q13619-1|TREMBL:B2RBV7|ENSEMBL:ENSP00000364589|REFSEQ:NP_001008895|VEGA:OTTHUMP00000018754 Tax_Id=9606 Gene_Symbol=CUL4A Isoform 1 of Cullin-4A	9	1.3938e-63	15.4
IPI00306369	>IPI:IPI00306369.3|SWISS-PROT:Q08J23|TREMBL:A8K529	34	7.71e-230	57.6
IPI00300504	>IPI:IPI00300504.5|SWISS-PROT:Q9HAU5-1|TREMBL:B4DHP3|ENSEMBL:ENSP00000314126	16	4.51e-120	16.9
IPI00010252	>IPI:IPI00010252.3|SWISS-PROT:Q9UPN9-1|ENSEMBL:ENSP00000351250|REFSEQ:NP_056990|H-INV:HIT000074338|VEGA:OTTHUMP00000013662 Tax_Id=9606 Gene_Symbol=TRIM33 Isoform Alpha of E3 ubiquitin-protein ligase TRIM33	34	0	40.2
IPI00005737	>IPI:IPI00005737.1|SWISS-PROT:O15260-1|TREMBL:B7Z1G8	5	2.1067e-160	24.5
IPI00216247	>IPI:IPI00216247.2|SWISS-PROT:P55036-2|TREMBL:Q5VWC4|ENSEMBL:ENSP00000357876|VEGA:OTTHUMP00000014287 Tax_Id=9606 Gene_Symbol=PSMD4 Proteasome (Prosome, macropain) 26S subunit, non-ATPase, 4, isoform CRA_b	4	1.3358e-18	12.6
IPI00894544	>IPI:IPI00894544.2|TREMBL:C9JER1|ENSEMBL:ENSP00000331105 Tax_Id=9606 Gene_Symbol=THADA Putative uncharacterized protein THADA	2	1.1797e-44	2.1
IPI00464968	>IPI:IPI00464968.4|SWISS-PROT:P00395|TREMBL:A0S183	1	1.11e-06	6
IPI00011913	>IPI:IPI00011913.1|SWISS-PROT:Q13151|ENSEMBL:ENSP00000316042|REFSEQ:NP_006796|H-INV:HIT000038484|VEGA:OTTHUMP00000159432 Tax_Id=9606 Gene_Symbol=HNRNPA0 Heterogeneous nuclear ribonucleoprotein A0	4	1.1226e-10	18
IPI00012545	>IPI:IPI00012545.2|SWISS-PROT:O43493-1|ENSEMBL:ENSP00000387035|VEGA:OTTHUMP00000202907 Tax_Id=9606 Gene_Symbol=TGOLN2 Isoform TGN51 of Trans-Golgi network integral membrane protein 2	6	6.3228e-68	17.9
IPI00018415	>IPI:IPI00018415.1|SWISS-PROT:Q99805|ENSEMBL:ENSP00000365567|REFSEQ:NP_004791|H-INV:HIT000339679|VEGA:OTTHUMP00000018623 Tax_Id=9606 Gene_Symbol=TM9SF2 Transmembrane 9 superfamily member 2	8	1.0572e-23	14.5
IPI00300074	>IPI:IPI00300074.3|SWISS-PROT:Q9NSD9|TREMBL:A8K666	5	1.3018e-12	9.5
IPI00005614	>IPI:IPI00005614.6|SWISS-PROT:Q01082-1|TREMBL:B2ZZ89	108	0	58.1
IPI00784614	>IPI:IPI00784614.1|TREMBL:Q96QF2|ENSEMBL:ENSP00000391249|REFSEQ:NP_001106963|VEGA:OTTHUMP00000182342 Tax_Id=9606 Gene_Symbol=SEPT9 septin 9 isoform a	24	2.0529e-207	49.8
IPI00170770	>IPI:IPI00170770.2|SWISS-PROT:Q92576-1|TREMBL:A8K376	3	6.1439e-12	1.9
IPI00746351	>IPI:IPI00746351.2|SWISS-PROT:Q9Y2L1-1|TREMBL:A8QI98|ENSEMBL:ENSP00000366997|REFSEQ:NP_055768|H-INV:HIT000077641|VEGA:OTTHUMP00000018498 Tax_Id=9606 Gene_Symbol=DIS3 Isoform 1 of Exosome complex exonuclease RRP44	21	1.8797e-145	28.4
IPI00784739	>IPI:IPI00784739.1|SWISS-PROT:Q6PJG2|ENSEMBL:ENSP00000286523	7	3.3753e-30	9
IPI00074893	>IPI:IPI00074893.1|SWISS-PROT:Q96KM6|ENSEMBL:ENSP00000217130	2	3.2633e-05	3.7
IPI00030255	>IPI:IPI00030255.1|SWISS-PROT:O60568|TREMBL:B3KQQ3	23	6.4724e-168	45.4
IPI00549248	>IPI:IPI00549248.4|SWISS-PROT:P06748-1|TREMBL:A4ZU86	13	4.8926e-264	50
IPI00031820	>IPI:IPI00031820.3|SWISS-PROT:Q9Y285|TREMBL:Q6IBR2|ENSEMBL:ENSP00000320309|REFSEQ:NP_004452|H-INV:HIT000049466|VEGA:OTTHUMP00000076482 Tax_Id=9606 Gene_Symbol=FARSA Phenylalanyl-tRNA synthetase alpha chain	4	7.5756e-22	13.6
IPI00020042	>IPI:IPI00020042.2|SWISS-PROT:P43686-1|TREMBL:A8K2M0|ENSEMBL:ENSP00000157812|REFSEQ:NP_006494|VEGA:OTTHUMP00000077901 Tax_Id=9606 Gene_Symbol=PSMC4 Isoform 1 of 26S protease regulatory subunit 6B	13	4.3719e-143	56.5
IPI00797279	>IPI:IPI00797279.1|TREMBL:A8K024	5	2.3172e-14	8.6
IPI00299904	>IPI:IPI00299904.3|SWISS-PROT:P33993-1|TREMBL:A4D2A1	31	0	57.2
IPI00740961	>IPI:IPI00740961.5|TREMBL:A4D212	15	2.326e-60	8.1
IPI00184330	>IPI:IPI00184330.5|SWISS-PROT:P49736|TREMBL:B3KXZ4	40	0	57
IPI00218343	>IPI:IPI00218343.4|SWISS-PROT:Q9BQE3|TREMBL:Q53GA7|ENSEMBL:ENSP00000301072|REFSEQ:NP_116093|H-INV:HIT000279007|VEGA:OTTHUMP00000167330 Tax_Id=9606 Gene_Symbol=TUBA1C Tubulin alpha-1C chain	23	7.6526e-270	75.7
IPI00916503	>IPI:IPI00916503.1|TREMBL:B4DLZ8	8	1.8702e-39	25.1
IPI00028911	>IPI:IPI00028911.2|SWISS-PROT:Q14118|ENSEMBL:ENSP00000312435|REFSEQ:NP_001159400	4	3.6303e-15	6.1
IPI00005490	>IPI:IPI00005490.1|SWISS-PROT:Q9H4A6|TREMBL:B3KQ71	3	3.499e-61	17.8
IPI00921207	>IPI:IPI00921207.1|SWISS-PROT:A6NKT7|ENSEMBL:ENSP00000303659 Tax_Id=9606 Gene_Symbol=RGPD3 RANBP2-like and GRIP domain-containing protein 3	25	6.6353e-280	20.3
IPI00419237	>IPI:IPI00419237.3|SWISS-PROT:P28838-1|ENSEMBL:ENSP00000226299|REFSEQ:NP_056991|H-INV:HIT000064978|VEGA:OTTHUMP00000158664 Tax_Id=9606 Gene_Symbol=LAP3 Isoform 1 of Cytosol aminopeptidase	17	9.6475e-97	44.3
IPI00152510	>IPI:IPI00152510.4|TREMBL:B9ZVP3|ENSEMBL:ENSP00000323858|REFSEQ:NP_001104792|H-INV:HIT000080415|VEGA:OTTHUMP00000169353 Tax_Id=9606 Gene_Symbol=DDX54 DEAD (Asp-Glu-Ala-Asp) box polypeptide 54 isoform 1	17	2.0038e-159	27.2
IPI00010706	>IPI:IPI00010706.1|SWISS-PROT:P48637|TREMBL:B7Z1C5	3	6.686e-11	7.8
IPI00655754	>IPI:IPI00655754.1|SWISS-PROT:Q92890-1 Tax_Id=9606 Gene_Symbol=UFD1L Isoform Long of Ubiquitin fusion degradation protein 1 homolog	2	6.1511e-14	6.7
IPI00339269	>IPI:IPI00339269.1|SWISS-PROT:P17066|TREMBL:B2R6X5	11	4.6106e-110	16.6
IPI00307155	>IPI:IPI00307155.8|SWISS-PROT:O75116|ENSEMBL:ENSP00000317985|REFSEQ:NP_004841|H-INV:HIT000000344|VEGA:OTTHUMP00000195104 Tax_Id=9606 Gene_Symbol=ROCK2 Rho-associated protein kinase 2	33	1.5585e-229	30.8
IPI00641990	>IPI:IPI00641990.1|SWISS-PROT:Q9Y4W2-1|TREMBL:A9X410|ENSEMBL:ENSP00000363944|REFSEQ:NP_112483|H-INV:HIT000036767|VEGA:OTTHUMP00000023436 Tax_Id=9606 Gene_Symbol=LAS1L Isoform 1 of LAS1-like protein	10	2.9155e-54	23.6
IPI00479786	>IPI:IPI00479786.5|SWISS-PROT:Q92945-1|ENSEMBL:ENSP00000381216|REFSEQ:NP_003676|VEGA:OTTHUMP00000077049 Tax_Id=9606 Gene_Symbol=KHSRP KH-type splicing regulatory protein	27	0	52.7
IPI00604664	>IPI:IPI00604664.5|TREMBL:B4DJA0|ENSEMBL:ENSP00000392709 Tax_Id=9606 Gene_Symbol=NDUFS1 NADH-ubiquinone oxidoreductase 75 kDa subunit	29	0	60.9
IPI00940000	>IPI:IPI00940000.1|TREMBL:Q59F66|ENSEMBL:ENSP00000380033|REFSEQ:NP_001091974 Tax_Id=9606 Gene_Symbol=DDX17 DEAD box polypeptide 17 isoform 3	26	6.5514e-203	45.4
IPI00003348	>IPI:IPI00003348.3|SWISS-PROT:P62879|TREMBL:Q6FHM2|ENSEMBL:ENSP00000305260	11	1.3252e-75	46.5
IPI00021175	>IPI:IPI00021175.1|SWISS-PROT:Q9NYV4-1|ENSEMBL:ENSP00000398880|REFSEQ:NP_057591|H-INV:HIT000074461|VEGA:OTTHUMP00000164282	4	1.874e-10	5.7
IPI00413961	>IPI:IPI00413961.3|TREMBL:B4E2N6	4	3.5693e-41	7.3
IPI00028357	>IPI:IPI00028357.2|SWISS-PROT:Q9C0E2|TREMBL:Q0VG75	4	3.7448e-23	6.5
IPI00013877	>IPI:IPI00013877.2|SWISS-PROT:P31942-1|TREMBL:Q53F48|ENSEMBL:ENSP00000265866|REFSEQ:NP_036339|VEGA:OTTHUMP00000035218 Tax_Id=9606 Gene_Symbol=HNRNPH3 Isoform 1 of Heterogeneous nuclear ribonucleoprotein H3	4	2.2078e-26	15.6
IPI00018321	>IPI:IPI00018321.5|SWISS-PROT:Q15047-1|ENSEMBL:ENSP00000357965|REFSEQ:NP_001138887|H-INV:HIT000042224|VEGA:OTTHUMP00000032929 Tax_Id=9606 Gene_Symbol=SETDB1 Isoform 1 of Histone-lysine N-methyltransferase SETDB1	6	4.6856e-32	6.7
IPI00744711	>IPI:IPI00744711.2|SWISS-PROT:Q8TCS8|ENSEMBL:ENSP00000393953	17	6.1739e-98	29.9
IPI00014053	>IPI:IPI00014053.3|SWISS-PROT:O96008-1|ENSEMBL:ENSP00000252487	7	3.8019e-64	45.2
IPI00607584	>IPI:IPI00607584.1|SWISS-PROT:Q9BQG0-2|ENSEMBL:ENSP00000370968|REFSEQ:NP_001099008 Tax_Id=9606 Gene_Symbol=MYBBP1A Isoform 2 of Myb-binding protein 1A	31	4.8951e-265	32.2
IPI00029048	>IPI:IPI00029048.2|SWISS-PROT:Q14166|ENSEMBL:ENSP00000216129	20	3.06e-110	48.6
IPI00021808	>IPI:IPI00021808.3|SWISS-PROT:P12081|TREMBL:B3KWE1	4	1.4992e-25	9.4
IPI00413672	>IPI:IPI00413672.1|SWISS-PROT:Q9NYF8-3|ENSEMBL:ENSP00000229446|REFSEQ:NP_001070908 Tax_Id=9606 Gene_Symbol=BCLAF1 Isoform 3 of Bcl-2-associated transcription factor 1	23	1.771e-255	31.1
IPI00010740	>IPI:IPI00010740.1|SWISS-PROT:P23246-1|TREMBL:Q6PIX2	33	0	53.2
IPI00301311	>IPI:IPI00301311.1|SWISS-PROT:Q01105-2|TREMBL:B2RCX0|ENSEMBL:ENSP00000318012|REFSEQ:NP_003002|VEGA:OTTHUMP00000022286 Tax_Id=9606 Gene_Symbol=SET Isoform 2 of Protein SET	11	8.3014e-269	53.4
IPI00307259	>IPI:IPI00307259.11|SWISS-PROT:O75165|TREMBL:A7E2Y5	59	0	34.3
IPI00027988	>IPI:IPI00027988.1|SWISS-PROT:P49711|ENSEMBL:ENSP00000264010|REFSEQ:NP_006556|H-INV:HIT000218768|VEGA:OTTHUMP00000080393	18	8.4652e-110	33.8
IPI00166680	>IPI:IPI00166680.1|SWISS-PROT:Q8N4C8-1|ENSEMBL:ENSP00000347427|REFSEQ:NP_722549|H-INV:HIT000051196 Tax_Id=9606 Gene_Symbol=MINK1 Isoform 3 of Misshapen-like kinase 1	2	1.0532e-125	1.8
IPI00873446	>IPI:IPI00873446.2|SWISS-PROT:Q92823-5|ENSEMBL:ENSP00000368317 Tax_Id=9606 Gene_Symbol=NRCAM Isoform 5 of Neuronal cell adhesion molecule	16	3.8558e-120	18.9
IPI00025890	>IPI:IPI00025890.4|SWISS-PROT:Q14CX7-1|TREMBL:A8K8X0|ENSEMBL:ENSP00000261745|REFSEQ:NP_079229|H-INV:HIT000056097|VEGA:OTTHUMP00000169295 Tax_Id=9606 Gene_Symbol=C12orf30 Isoform 1 of N-terminal acetyltransferase B complex subunit MDM20	20	1.2986e-116	28.7
IPI00470498	>IPI:IPI00470498.1|SWISS-PROT:Q8NC51-3|ENSEMBL:ENSP00000354591|REFSEQ:NP_001018079|VEGA:OTTHUMP00000037681 Tax_Id=9606 Gene_Symbol=SERBP1 Isoform 3 of Plasminogen activator inhibitor 1 RNA-binding protein	17	1.9734e-292	61.1
IPI00852659	>IPI:IPI00852659.1|TREMBL:B7WPE2|ENSEMBL:ENSP00000278845|VEGA:OTTHUMP00000194701 Tax_Id=9606 Gene_Symbol=EML3 Putative uncharacterized protein EML3	3	1.0427e-31	6.2
IPI00023919	>IPI:IPI00023919.4|SWISS-PROT:P62195|ENSEMBL:ENSP00000310572|REFSEQ:NP_002796|H-INV:HIT000289771|VEGA:OTTHUMP00000181795 Tax_Id=9606 Gene_Symbol=PSMC5 26S protease regulatory subunit 8	13	9.1221e-113	39.4
IPI00179953	>IPI:IPI00179953.2|SWISS-PROT:P49321-1|TREMBL:B4DQP3	36	0	77.7
IPI00395605	>IPI:IPI00395605.4|SWISS-PROT:Q92888-3|ENSEMBL:ENSP00000337261|REFSEQ:NP_945353|H-INV:HIT000042038|VEGA:OTTHUMP00000076109 Tax_Id=9606 Gene_Symbol=ARHGEF1 Isoform 3 of Rho guanine nucleotide exchange factor 1	16	2.6566e-187	24.4
IPI00185661	>IPI:IPI00185661.5|SWISS-PROT:Q8NFA0|ENSEMBL:ENSP00000300896|REFSEQ:NP_115971|H-INV:HIT000081343|VEGA:OTTHUMP00000182100 Tax_Id=9606 Gene_Symbol=USP32 Ubiquitin carboxyl-terminal hydrolase 32	34	2.4504e-263	30.4
IPI00412441	>IPI:IPI00412441.4|SWISS-PROT:Q7Z5K2-3|TREMBL:B3Y1W5|ENSEMBL:ENSP00000345162	6	4.534e-36	7.1
IPI00015195	>IPI:IPI00015195.1|SWISS-PROT:Q12996|TREMBL:B4DFQ5	9	4.2912e-70	17.4
IPI00018873	>IPI:IPI00018873.1|SWISS-PROT:P43490|ENSEMBL:ENSP00000222553|REFSEQ:NP_005737|H-INV:HIT000217435|VEGA:OTTHUMP00000024449	9	2.1233e-113	33.8
IPI00002580	>IPI:IPI00002580.2|SWISS-PROT:O00443|TREMBL:B4DG55	4	9.3894e-12	3.5
IPI00180675	>IPI:IPI00180675.4|SWISS-PROT:Q71U36|TREMBL:A8K0B8	23	7.3294e-274	75.4
IPI00646512	>IPI:IPI00646512.1|TREMBL:A8K6A2	15	1.7324e-119	60.1
IPI00514340	>IPI:IPI00514340.1|SWISS-PROT:Q8N6R0-5|TREMBL:B3KNI0	2	1.0072e-09	4.1
IPI00217405	>IPI:IPI00217405.1|SWISS-PROT:Q8IWV7-1|TREMBL:A8K901	4	8.4172e-15	3.8
IPI00294840	>IPI:IPI00294840.6|SWISS-PROT:Q9Y4K1|TREMBL:B3KPT0	7	2.9902e-50	7.3
IPI00947127	>IPI:IPI00947127.1|TREMBL:B7Z5E3|REFSEQ:NP_001158886 Tax_Id=9606 Gene_Symbol=LDHA lactate dehydrogenase A isoform 3	4	6.8784e-50	19.9
IPI00792422	>IPI:IPI00792422.1|SWISS-PROT:Q641Q2-1|TREMBL:B4DHJ2	21	1.8717e-159	32.8
IPI00005904	>IPI:IPI00005904.3|SWISS-PROT:Q9UHI6|TREMBL:B4DWV7	3	9.2937e-10	5.3
IPI00220834	>IPI:IPI00220834.8|SWISS-PROT:P13010|TREMBL:Q53T09	44	0	74.6
IPI00019471	>IPI:IPI00019471.1|SWISS-PROT:P35568|ENSEMBL:ENSP00000304895|REFSEQ:NP_005535|H-INV:HIT000215996|VEGA:OTTHUMP00000164234 Tax_Id=9606 Gene_Symbol=IRS1 Insulin receptor substrate 1	2	1.977e-13	3.5
IPI00293078	>IPI:IPI00293078.1|SWISS-PROT:Q96GQ7|TREMBL:B3GQE6	9	9.3594e-33	15.6
IPI00024417	>IPI:IPI00024417.1|SWISS-PROT:O75146|TREMBL:B3KN98	30	3.4077e-208	35.5
IPI00026219	>IPI:IPI00026219.4|SWISS-PROT:Q10570|TREMBL:B4DEF4	20	3.2494e-181	19.8
IPI00299594	>IPI:IPI00299594.2|SWISS-PROT:O14786-1|TREMBL:A8K9V7	4	4.7891e-23	7.2
IPI00845373	>IPI:IPI00845373.1|SWISS-PROT:Q00653-1|ENSEMBL:ENSP00000189444	2	2.4448e-07	4.9
IPI00014310	>IPI:IPI00014310.3|SWISS-PROT:Q13616|TREMBL:B3KTW0|ENSEMBL:ENSP00000326804	11	1.1694e-80	19.3
IPI00939523	>IPI:IPI00939523.1|ENSEMBL:ENSP00000416534 Tax_Id=9606 Gene_Symbol=DDX46 117 kDa protein	45	0	47.5
IPI00292059	>IPI:IPI00292059.2|SWISS-PROT:P49790|TREMBL:Q4LE47|ENSEMBL:ENSP00000262077|REFSEQ:NP_005115|H-INV:HIT000326720|VEGA:OTTHUMP00000016070 Tax_Id=9606 Gene_Symbol=NUP153 Nuclear pore complex protein Nup153	41	1.9534e-269	38.3
IPI00759546	>IPI:IPI00759546.3|SWISS-PROT:P55196-5|TREMBL:Q5JPV5|ENSEMBL:ENSP00000383623	12	1.7007e-34	9.9
IPI00152453	>IPI:IPI00152453.1|SWISS-PROT:Q01726|TREMBL:A8I0M1	18	2.0103e-221	29.9
IPI00295502	>IPI:IPI00295502.6|SWISS-PROT:O95785-1|ENSEMBL:ENSP00000373933|VEGA:OTTHUMP00000078247 Tax_Id=9606 Gene_Symbol=WIZ Isoform 1 of Protein Wiz	5	1.7536e-14	4.8
IPI00026969	>IPI:IPI00026969.4|SWISS-PROT:Q9Y6Y8-1|TREMBL:B3KM47	20	3.2018e-175	31.6
IPI00027996	>IPI:IPI00027996.2|SWISS-PROT:P57737-1|TREMBL:B3KSY4	15	9.8441e-83	29.7
IPI00032038	>IPI:IPI00032038.4|SWISS-PROT:P50416-1|TREMBL:B2RAQ8	27	3.9916e-248	40.9
IPI00414442	>IPI:IPI00414442.3|SWISS-PROT:Q96JB5-1|TREMBL:B7Z6N4|ENSEMBL:ENSP00000344683|REFSEQ:NP_788276|VEGA:OTTHUMP00000181592 Tax_Id=9606 Gene_Symbol=CDK5RAP3 cDNA FLJ56403, highly similar to CDK5 regulatory subunit-associated protein 3	4	2.6908e-93	12.6
IPI00013068	>IPI:IPI00013068.1|SWISS-PROT:P60228|TREMBL:B2R806	8	7.8227e-98	23.4
IPI00028264	>IPI:IPI00028264.3|SWISS-PROT:Q8IYI6|ENSEMBL:ENSP00000353564	2	1.3057e-09	6.3
IPI00784119	>IPI:IPI00784119.1|SWISS-PROT:Q15904|TREMBL:A6ZKI4	5	4.5026e-40	13.6
IPI00744637	>IPI:IPI00744637.2|SWISS-PROT:Q96T51-1|TREMBL:A8K7B1|ENSEMBL:ENSP00000377094|REFSEQ:NP_079434 Tax_Id=9606 Gene_Symbol=RUFY1 Isoform 1 of RUN and FYVE domain-containing protein 1	4	1.8314e-18	7.6
IPI00298788	>IPI:IPI00298788.4|SWISS-PROT:Q12906-1|ENSEMBL:ENSP00000315205|REFSEQ:NP_036350|VEGA:OTTHUMP00000076858 Tax_Id=9606 Gene_Symbol=ILF3 Isoform 1 of Interleukin enhancer-binding factor 3	32	0	51.2
IPI00888042	>IPI:IPI00888042.2|REFSEQ:NP_060030|VEGA:OTTHUMP00000025097 Tax_Id=9606 Gene_Symbol=ZNF853 zinc finger protein 853	2	2.1126e-05	1.1
IPI00375731	>IPI:IPI00375731.1|SWISS-PROT:P98175-1|TREMBL:Q7Z3D7|ENSEMBL:ENSP00000366829|REFSEQ:NP_005667|H-INV:HIT000033931|VEGA:OTTHUMP00000023192 Tax_Id=9606 Gene_Symbol=RBM10 Putative uncharacterized protein DKFZp686E2459	17	1.0764e-76	20.5
IPI00009771	>IPI:IPI00009771.6|H-INV:HIT000278695|VEGA:OTTHUMP00000077225 Tax_Id=9606 Gene_Symbol=LMNB2 Lamin-B2	10	5.9401e-33	16.6
IPI00026320	>IPI:IPI00026320.1|SWISS-PROT:O95071|TREMBL:B3KML2	75	0	38.3
IPI00027486	>IPI:IPI00027486.3|SWISS-PROT:P06731|TREMBL:P78448	2	1.9622e-12	3.1
IPI00514856	>IPI:IPI00514856.4|SWISS-PROT:Q14157-2|TREMBL:B4DYY5|ENSEMBL:ENSP00000355343	21	0	35.6
IPI00025310	>IPI:IPI00025310.1|SWISS-PROT:O75362|TREMBL:A8K2T5|ENSEMBL:ENSP00000304308	23	2.2007e-290	34.4
IPI00294834	>IPI:IPI00294834.6|SWISS-PROT:Q12797|TREMBL:A8K721	8	1.0739e-61	17.8
IPI00030706	>IPI:IPI00030706.1|SWISS-PROT:O95433|TREMBL:B2R9L2	7	4.8377e-39	28.1
IPI00171626	>IPI:IPI00171626.3|SWISS-PROT:Q8NF37|ENSEMBL:ENSP00000283415|REFSEQ:NP_079106|H-INV:HIT000330049|VEGA:OTTHUMP00000190886 Tax_Id=9606 Gene_Symbol=LPCAT1 Lysophosphatidylcholine acyltransferase 1	9	1.2095e-118	19.5
IPI00291607	>IPI:IPI00291607.2|SWISS-PROT:Q14573|TREMBL:A6H8K3	51	0	26.3
IPI00395939	>IPI:IPI00395939.4|SWISS-PROT:P48739-2|TREMBL:B3KVT6	2	0.00042548	8.1
IPI00215719	>IPI:IPI00215719.6|SWISS-PROT:Q07020|TREMBL:Q0QEW2|ENSEMBL:ENSP00000084795|REFSEQ:NP_000970|H-INV:HIT000277691|VEGA:OTTHUMP00000077979 Tax_Id=9606 Gene_Symbol=RPL18 60S ribosomal protein L18	4	3.9245e-59	23.4
IPI00299033	>IPI:IPI00299033.1|SWISS-PROT:O00505|TREMBL:Q53F09	5	6.9401e-59	18.8
IPI00002255	>IPI:IPI00002255.5|SWISS-PROT:P50851-1|TREMBL:B3KVI6	82	0	41.9
IPI00032971	>IPI:IPI00032971.2|SWISS-PROT:Q9BXB5|TREMBL:B3KUL5	2	0.00040782	2.6
IPI00329528	>IPI:IPI00329528.12|SWISS-PROT:Q9Y4B6-1|ENSEMBL:ENSP00000273612|REFSEQ:NP_055518|H-INV:HIT000000525|VEGA:OTTHUMP00000171435 Tax_Id=9606 Gene_Symbol=VPRBP Isoform 1 of Protein VPRBP	22	4.7178e-210	19
IPI00760837	>IPI:IPI00760837.2|TREMBL:A8MUW5|ENSEMBL:ENSP00000380734|REFSEQ:NP_775882|VEGA:OTTHUMP00000160268 Tax_Id=9606 Gene_Symbol=FAM98B family with sequence similarity 98, member B isoform 1	2	1.808e-20	6.5
IPI00216132	>IPI:IPI00216132.1|SWISS-PROT:P23443-1|TREMBL:B2R779	4	2.2696e-17	11.4
IPI00219217	>IPI:IPI00219217.3|SWISS-PROT:P07195|TREMBL:Q5U077|ENSEMBL:ENSP00000229319	1	6.1482e-10	6
IPI00031801	>IPI:IPI00031801.4|SWISS-PROT:P16989-1|ENSEMBL:ENSP00000228251|REFSEQ:NP_003642|H-INV:HIT000037186|VEGA:OTTHUMP00000166640 Tax_Id=9606 Gene_Symbol=CSDA Isoform 1 of DNA-binding protein A	9	1.5234e-95	32.3
IPI00930437	>IPI:IPI00930437.1|TREMBL:Q59FD2 Tax_Id=9606 Gene_Symbol=CTAGE4 CTAGE family, member 5 isoform 1 variant (Fragment)	5	1.9605e-60	9.4
IPI00002894	>IPI:IPI00002894.2|SWISS-PROT:P28340|ENSEMBL:ENSP00000262266	8	3.2272e-60	13.4
IPI00026625	>IPI:IPI00026625.1|SWISS-PROT:O75694-1|TREMBL:B4DLT2|ENSEMBL:ENSP00000231498|REFSEQ:NP_705618|H-INV:HIT000052176|VEGA:OTTHUMP00000116013 Tax_Id=9606 Gene_Symbol=NUP155 Isoform 1 of Nuclear pore complex protein Nup155	44	0	45.9
IPI00031115	>IPI:IPI00031115.4|SWISS-PROT:Q92805|TREMBL:B4DYI0	10	5.5131e-66	23.2
IPI00166555	>IPI:IPI00166555.3|ENSEMBL:ENSP00000387531|VEGA:OTTHUMP00000018539 Tax_Id=9606 Gene_Symbol=RBM26 114 kDa protein	4	9.765e-30	4.7
IPI00240812	>IPI:IPI00240812.6|ENSEMBL:ENSP00000383329 Tax_Id=9606 Gene_Symbol=PDS5B 165 kDa protein	35	1.4533e-189	30.4
IPI00877726	>IPI:IPI00877726.3|SWISS-PROT:P12532-2|TREMBL:C9JT96|ENSEMBL:ENSP00000390428	4	3.6398e-13	19
IPI00102069	>IPI:IPI00102069.5|SWISS-PROT:Q7L2H7|TREMBL:B4E2Q4|ENSEMBL:ENSP00000319910|REFSEQ:NP_006351|H-INV:HIT000050335 Tax_Id=9606 Gene_Symbol=EIF3M Eukaryotic translation initiation factor 3 subunit M	5	7.5885e-31	16.8
IPI00386444	>IPI:IPI00386444.3|SWISS-PROT:Q8NF91-1|TREMBL:B7ZBC3|ENSEMBL:ENSP00000265368	3	1.1249e-05	0.4
IPI00448751	>IPI:IPI00448751.4|SWISS-PROT:A0MZ66-3|ENSEMBL:ENSP00000376636|H-INV:HIT000306450 Tax_Id=9606 Gene_Symbol=KIAA1598 Isoform 3 of Shootin-1	14	3.1874e-115	28.5
IPI00015922	>IPI:IPI00015922.2|SWISS-PROT:Q9UL03-1|ENSEMBL:ENSP00000310260|REFSEQ:NP_036273|H-INV:HIT000052260|VEGA:OTTHUMP00000018439 Tax_Id=9606 Gene_Symbol=INTS6 Isoform 1 of Integrator complex subunit 6	3	5.516e-10	3.8
IPI00640197	>IPI:IPI00640197.1|TREMBL:Q5VZU9|ENSEMBL:ENSP00000365220|VEGA:OTTHUMP00000018665 Tax_Id=9606 Gene_Symbol=TPP2 Tripeptidyl peptidase II	32	1.6059e-294	39.5
IPI00178150	>IPI:IPI00178150.5|SWISS-PROT:O95239-1|TREMBL:B3KNC0	15	6.2734e-112	17.2
IPI00293331	>IPI:IPI00293331.3|SWISS-PROT:Q99575|TREMBL:Q96F88|ENSEMBL:ENSP00000339529	23	4.3157e-188	32.9
IPI00000845	>IPI:IPI00000845.3|ENSEMBL:ENSP00000269190 Tax_Id=9606 Gene_Symbol=DTNA 84 kDa protein	3	2.9504e-11	7.1
IPI00005198	>IPI:IPI00005198.2|SWISS-PROT:Q12905|TREMBL:B4DY09	10	2.3093e-165	44.4
IPI00289807	>IPI:IPI00289807.3|SWISS-PROT:Q96Q11-1|TREMBL:A8K2Z6|ENSEMBL:ENSP00000251607	3	3.6402e-14	12.9
IPI00221012	>IPI:IPI00221012.7|SWISS-PROT:Q93008-2|ENSEMBL:ENSP00000316357|REFSEQ:NP_001034679 Tax_Id=9606 Gene_Symbol=USP9X ubiquitin specific protease 9, X-linked isoform 3	65	0	32.8
IPI00009328	>IPI:IPI00009328.4|SWISS-PROT:P38919|ENSEMBL:ENSP00000269349|REFSEQ:NP_055555|H-INV:HIT000281989|VEGA:OTTHUMP00000181437 Tax_Id=9606 Gene_Symbol=EIF4A3 Eukaryotic initiation factor 4A-III	13	2.825e-72	38.2
IPI00216318	>IPI:IPI00216318.5|SWISS-PROT:P31946-1|TREMBL:B5BU24|ENSEMBL:ENSP00000300161	1	8.6496e-06	8.1
IPI00856098	>IPI:IPI00856098.1|TREMBL:A7BI36 Tax_Id=9606 Gene_Symbol=RRBP1 p180/ribosome receptor	68	0	65.6
IPI00011253	>IPI:IPI00011253.3|SWISS-PROT:P23396|TREMBL:Q53G83|ENSEMBL:ENSP00000278572	4	3.8263e-10	18.5
IPI00000494	>IPI:IPI00000494.6|SWISS-PROT:P46777|TREMBL:A2RUM7	12	2.1779e-91	52.9
IPI00479534	>IPI:IPI00479534.4|TREMBL:Q5JWT2|ENSEMBL:ENSP00000357037	21	2.8189e-188	22.7
IPI00021258	>IPI:IPI00021258.2|SWISS-PROT:P53367-1|TREMBL:B4E273	2	6.2212e-06	7.8
IPI00002902	>IPI:IPI00002902.5|SWISS-PROT:Q5SY16|ENSEMBL:ENSP00000366934|REFSEQ:NP_078930|H-INV:HIT000016151|VEGA:OTTHUMP00000001049 Tax_Id=9606 Gene_Symbol=NOL9 Nucleolar protein 9	5	1.4461e-35	12.1
IPI00792065	>IPI:IPI00792065.3|TREMBL:A8MUM5|ENSEMBL:ENSP00000381817|VEGA:OTTHUMP00000033190 Tax_Id=9606 Gene_Symbol=TOR1AIP1 Putative uncharacterized protein TOR1AIP1	5	4.804e-20	10.1
IPI00911039	>IPI:IPI00911039.1|TREMBL:B3KTT5	32	0	69.1
IPI00656021	>IPI:IPI00656021.2|SWISS-PROT:Q5VIR6-1|TREMBL:B1AA17	2	1.8169e-08	3.7
IPI00020672	>IPI:IPI00020672.4|SWISS-PROT:Q9NY33-1|TREMBL:B4DLX4	31	0	66.2
IPI00185374	>IPI:IPI00185374.4|SWISS-PROT:O00232|ENSEMBL:ENSP00000348442|REFSEQ:NP_002807|H-INV:HIT000038526|VEGA:OTTHUMP00000179135	16	3.467e-106	44.1
IPI00748472	>IPI:IPI00748472.2|TREMBL:Q53EL1|ENSEMBL:ENSP00000367223 Tax_Id=9606 Gene_Symbol=KIAA0196 Putative uncharacterized protein KIAA0196 (Fragment)	40	2.1884e-236	46.8
IPI00747787	>IPI:IPI00747787.2|SWISS-PROT:P42695|TREMBL:Q96FA6|ENSEMBL:ENSP00000281189|REFSEQ:NP_056076|H-INV:HIT000335952 Tax_Id=9606 Gene_Symbol=NCAPD3 Condensin-2 complex subunit D3	6	1.7174e-52	6.6
IPI00030847	>IPI:IPI00030847.3|SWISS-PROT:Q9HD45|TREMBL:B4DN13	3	3.5313e-30	7.6
IPI00554788	>IPI:IPI00554788.5|SWISS-PROT:P05783|TREMBL:B2RA03|ENSEMBL:ENSP00000373487	43	0	84
IPI00002432	>IPI:IPI00002432.3|SWISS-PROT:Q96ED9-1|ENSEMBL:ENSP00000380785|REFSEQ:NP_037444|H-INV:HIT000063966|VEGA:OTTHUMP00000076819 Tax_Id=9606 Gene_Symbol=HOOK2 Isoform 1 of Protein Hook homolog 2	3	5.3709e-37	5
IPI00028005	>IPI:IPI00028005.1|SWISS-PROT:P57740|TREMBL:B3KMK0	20	7.1279e-136	30.7
IPI00187011	>IPI:IPI00187011.4|SWISS-PROT:Q9UPT8|ENSEMBL:ENSP00000253048|REFSEQ:NP_055983|H-INV:HIT000000781|VEGA:OTTHUMP00000076173 Tax_Id=9606 Gene_Symbol=ZC3H4 Zinc finger CCCH domain-containing protein 4	3	3.1365e-07	5
IPI00004312	>IPI:IPI00004312.1|SWISS-PROT:P52630-1|TREMBL:A0JLQ9	2	4.3579e-29	4.9
IPI00782992	>IPI:IPI00782992.3|SWISS-PROT:Q9UQ35-1|TREMBL:A0AUK8	65	0	32.7
IPI00298991	>IPI:IPI00298991.9|SWISS-PROT:Q2M389-1|TREMBL:B7ZKT9|ENSEMBL:ENSP00000328062|REFSEQ:NP_056090|H-INV:HIT000000750|VEGA:OTTHUMP00000169018 Tax_Id=9606 Gene_Symbol=KIAA1033 KIAA1033 protein	24	0	27.3
IPI00337494	>IPI:IPI00337494.7|SWISS-PROT:Q6NUK1-1|TREMBL:B4E290	20	5.6275e-255	52
IPI00016610	>IPI:IPI00016610.2|SWISS-PROT:Q15365|TREMBL:Q53SS8|ENSEMBL:ENSP00000305556|REFSEQ:NP_006187|H-INV:HIT000303351|VEGA:OTTHUMP00000160048 Tax_Id=9606 Gene_Symbol=PCBP1 Poly(rC)-binding protein 1	15	7.9615e-135	77.5
IPI00396378	>IPI:IPI00396378.3|SWISS-PROT:P22626-1|ENSEMBL:ENSP00000346694	17	8.3841e-169	57.8
IPI00178352	>IPI:IPI00178352.6|SWISS-PROT:Q14315-1|TREMBL:Q59H94|ENSEMBL:ENSP00000327145|REFSEQ:NP_001449|H-INV:HIT000068170|VEGA:OTTHUMP00000025245 Tax_Id=9606 Gene_Symbol=FLNC Isoform 1 of Filamin-C	19	3.9329e-175	6.6
IPI00045360	>IPI:IPI00045360.4|SWISS-PROT:Q96RK0|ENSEMBL:ENSP00000160740|REFSEQ:NP_055940|H-INV:HIT000078412|VEGA:OTTHUMP00000076275 Tax_Id=9606 Gene_Symbol=CIC Protein capicua homolog	5	1.5986e-25	5.2
IPI00026952	>IPI:IPI00026952.1|SWISS-PROT:Q9Y446|ENSEMBL:ENSP00000331678|REFSEQ:NP_009114|H-INV:HIT000029329|VEGA:OTTHUMP00000147609 Tax_Id=9606 Gene_Symbol=PKP3 Plakophilin-3	17	1.1604e-57	28.5
IPI00296635	>IPI:IPI00296635.5|SWISS-PROT:Q04446|TREMBL:B3KWV3	5	6.8533e-20	14.1
IPI00332106	>IPI:IPI00332106.2|SWISS-PROT:Q96AQ6-1|ENSEMBL:ENSP00000357448|REFSEQ:NP_065385|VEGA:OTTHUMP00000035484 Tax_Id=9606 Gene_Symbol=PBXIP1 Isoform 1 of Pre-B-cell leukemia transcription factor-interacting protein 1	8	5.8353e-30	13.8
IPI00744598	>IPI:IPI00744598.2|TREMBL:Q9Y5S4	6	3.317e-11	3.9
IPI00742682	>IPI:IPI00742682.2|SWISS-PROT:P12270|TREMBL:A0PJC9	92	0	43.7
IPI00220289	>IPI:IPI00220289.7|SWISS-PROT:Q8TD26-1|TREMBL:B4DLD8|ENSEMBL:ENSP00000362330|REFSEQ:NP_115597|H-INV:HIT000083472|VEGA:OTTHUMP00000031013 Tax_Id=9606 Gene_Symbol=CHD6 Isoform 1 of Chromodomain-helicase-DNA-binding protein 6	10	2.2169e-62	5.5
IPI00027415	>IPI:IPI00027415.2|SWISS-PROT:Q9H2U1-1|ENSEMBL:ENSP00000417078|REFSEQ:NP_065916|H-INV:HIT000074163 Tax_Id=9606 Gene_Symbol=DHX36 Isoform 1 of Probable ATP-dependent RNA helicase DHX36	11	3.2978e-95	15.3
IPI00300127	>IPI:IPI00300127.3|SWISS-PROT:Q9H0A0|TREMBL:B4DFD5	36	3.1007e-298	46.4
IPI00943203	>IPI:IPI00943203.1|TREMBL:B3KMN2	16	6.6985e-225	55.9
IPI00005184	>IPI:IPI00005184.1|SWISS-PROT:O15164-1|TREMBL:A4D1R8	19	3.5085e-122	26.2
IPI00217113	>IPI:IPI00217113.1|SWISS-PROT:P30622-2|ENSEMBL:ENSP00000355314|REFSEQ:NP_937883|VEGA:OTTHUMP00000169653 Tax_Id=9606 Gene_Symbol=CLIP1 Isoform 3 of CAP-Gly domain-containing linker protein 1	39	0	36.6
IPI00305068	>IPI:IPI00305068.5|SWISS-PROT:O94906|TREMBL:B2RAR5	35	0	44.4
IPI00783277	>IPI:IPI00783277.1|SWISS-PROT:Q96JK2-1|TREMBL:B2RN31	5	7.2889e-30	6.1
IPI00012303	>IPI:IPI00012303.4|TREMBL:A6PVW9|ENSEMBL:ENSP00000397261	13	6.2534e-73	35
IPI00293655	>IPI:IPI00293655.3|SWISS-PROT:Q92499|TREMBL:A3RJH1	30	2.4477e-297	54.2
IPI00017283	>IPI:IPI00017283.2|SWISS-PROT:Q9NSE4|TREMBL:A8K5W7|ENSEMBL:ENSP00000303279	37	0	51.5
IPI00024719	>IPI:IPI00024719.1|SWISS-PROT:O14929|ENSEMBL:ENSP00000264108|REFSEQ:NP_003633|H-INV:HIT000063031|VEGA:OTTHUMP00000163124 Tax_Id=9606 Gene_Symbol=HAT1 Histone acetyltransferase type B catalytic subunit	4	5.0143e-12	18.6
IPI00030116	>IPI:IPI00030116.2|TREMBL:B3KN28	5	7.4171e-19	17.4
IPI00004472	>IPI:IPI00004472.1|SWISS-PROT:Q9H4A3-1|ENSEMBL:ENSP00000313059|REFSEQ:NP_061852|H-INV:HIT000246693|VEGA:OTTHUMP00000115370	4	2.5093e-08	1.7
IPI00300584	>IPI:IPI00300584.1|SWISS-PROT:Q9H201-1|TREMBL:B4DUG9|ENSEMBL:ENSP00000268933|REFSEQ:NP_060427|VEGA:OTTHUMP00000181657 Tax_Id=9606 Gene_Symbol=EPN3 Isoform 1 of Epsin-3	3	4.5855e-09	5.7
IPI00470779	>IPI:IPI00470779.2|SWISS-PROT:P40222|ENSEMBL:ENSP00000362711	2	1.2534e-66	5.3
IPI00220373	>IPI:IPI00220373.5|SWISS-PROT:P14735|TREMBL:B2R721	26	9.5655e-144	29.9
IPI00008552	>IPI:IPI00008552.6|SWISS-PROT:O76003|ENSEMBL:ENSP00000330836	2	1.0415e-06	10.7
IPI00008524	>IPI:IPI00008524.1|SWISS-PROT:P11940-1|TREMBL:B4DZW4|ENSEMBL:ENSP00000313007|REFSEQ:NP_002559|H-INV:HIT000037423|VEGA:OTTHUMP00000178155	28	0	45.9
IPI00295772	>IPI:IPI00295772.5|SWISS-PROT:Q16850-1|TREMBL:Q05D40|ENSEMBL:ENSP00000003100|REFSEQ:NP_000777|H-INV:HIT000218719|VEGA:OTTHUMP00000025491	2	3.1109e-10	6.9
IPI00243221	>IPI:IPI00243221.2|TREMBL:B1AKJ5	24	0	22.7
IPI00165434	>IPI:IPI00165434.4|TREMBL:B4DMQ9	29	3.2882e-174	18.5
IPI00395813	>IPI:IPI00395813.1|SWISS-PROT:Q8N1G0-1|ENSEMBL:ENSP00000319829	10	1.205e-64	13.7
IPI00410717	>IPI:IPI00410717.2|SWISS-PROT:Q7Z3K3-1|TREMBL:B4DTP8|ENSEMBL:ENSP00000271715|REFSEQ:NP_055915|VEGA:OTTHUMP00000014468 Tax_Id=9606 Gene_Symbol=POGZ Isoform 1 of Pogo transposable element with ZNF domain	13	2.8216e-104	14.3
IPI00020567	>IPI:IPI00020567.3|SWISS-PROT:Q07960|ENSEMBL:ENSP00000310491|REFSEQ:NP_004299|H-INV:HIT000217468 Tax_Id=9606 Gene_Symbol=ARHGAP1 Rho GTPase-activating protein 1	13	1.0794e-56	42.4
IPI00012074	>IPI:IPI00012074.3|SWISS-PROT:O43390-1|TREMBL:B2R7W4|ENSEMBL:ENSP00000304405	13	8.6848e-68	20.4
IPI00604464	>IPI:IPI00604464.3|SWISS-PROT:Q15386-1|TREMBL:B4DHJ9|ENSEMBL:ENSP00000309198|REFSEQ:NP_055486|VEGA:OTTHUMP00000024779	7	3.7854e-34	10.3
IPI00163849	>IPI:IPI00163849.2|TREMBL:B4DKA3|ENSEMBL:ENSP00000393313 Tax_Id=9606 Gene_Symbol=EPS15L1 cDNA FLJ60624, highly similar to Epidermal growth factor receptor substrate 15-like 1	14	5.7505e-167	24.6
IPI00032304	>IPI:IPI00032304.2|SWISS-PROT:Q14651|ENSEMBL:ENSP00000336831	4	2.8702e-75	10
IPI00375358	>IPI:IPI00375358.2|SWISS-PROT:P35251-1|ENSEMBL:ENSP00000371321|VEGA:OTTHUMP00000125201 Tax_Id=9606 Gene_Symbol=RFC1 Isoform 1 of Replication factor C subunit 1	2	1.6389e-07	2.4
IPI00872822	>IPI:IPI00872822.2|TREMBL:Q5H964|ENSEMBL:ENSP00000379615	8	4.9822e-50	42.6
IPI00306382	>IPI:IPI00306382.2|SWISS-PROT:O14828-1|TREMBL:Q6FHJ5|ENSEMBL:ENSP00000307275|REFSEQ:NP_005689|H-INV:HIT000294546|VEGA:OTTHUMP00000034066 Tax_Id=9606 Gene_Symbol=SCAMP3 Isoform 1 of Secretory carrier-associated membrane protein 3	3	4.3343e-42	13
IPI00748807	>IPI:IPI00748807.2|SWISS-PROT:Q12769-1|ENSEMBL:ENSP00000367721|REFSEQ:NP_056046 Tax_Id=9606 Gene_Symbol=NUP160 Isoform 1 of Nuclear pore complex protein Nup160	39	0	42.5
IPI00291646	>IPI:IPI00291646.3|TREMBL:B7ZM99	25	1.1634e-129	36.6
IPI00384541	>IPI:IPI00384541.4|SWISS-PROT:Q5VT52-1|ENSEMBL:ENSP00000358064|REFSEQ:NP_056018|H-INV:HIT000013321|VEGA:OTTHUMP00000014937 Tax_Id=9606 Gene_Symbol=RPRD2 Isoform 1 of Regulation of nuclear pre-mRNA domain-containing protein 2	11	1.6871e-67	13.6
IPI00002557	>IPI:IPI00002557.1|SWISS-PROT:Q9UBF2|TREMBL:B3KND4	19	5.533e-195	33.5
IPI00167941	>IPI:IPI00167941.1|SWISS-PROT:Q9NU22|TREMBL:Q6AI22	24	3.0956e-153	6.8
IPI00024006	>IPI:IPI00024006.3|SWISS-PROT:Q99570|TREMBL:A0JP11	4	6.1894e-19	5.2
IPI00291007	>IPI:IPI00291007.6|SWISS-PROT:Q8WTV0-1|TREMBL:B3KW46	9	3.4835e-39	14.7
IPI00030275	>IPI:IPI00030275.5|SWISS-PROT:Q12931|TREMBL:B4DR68	27	0	51.3
IPI00554777	>IPI:IPI00554777.2|SWISS-PROT:P08243|TREMBL:A4D1I8	5	1.0006e-28	12.8
IPI00014312	>IPI:IPI00014312.1|SWISS-PROT:Q13618-1|TREMBL:Q53S54|ENSEMBL:ENSP00000264414|REFSEQ:NP_003581|H-INV:HIT000000342|VEGA:OTTHUMP00000164219 Tax_Id=9606 Gene_Symbol=CUL3 Isoform 1 of Cullin-3	19	1.8706e-133	34.6
IPI00217413	>IPI:IPI00217413.3|SWISS-PROT:Q7Z478|ENSEMBL:ENSP00000251636|REFSEQ:NP_061903|H-INV:HIT000057782 Tax_Id=9606 Gene_Symbol=DHX29 ATP-dependent RNA helicase DHX29	24	2.8427e-148	25.7
IPI00003627	>IPI:IPI00003627.1|SWISS-PROT:O96019-1|TREMBL:Q53FS0	2	1.9916e-24	11.2
IPI00016702	>IPI:IPI00016702.4|SWISS-PROT:Q9Y3P9-1|TREMBL:B9A6L2|ENSEMBL:ENSP00000362751|REFSEQ:NP_036329|VEGA:OTTHUMP00000022081 Tax_Id=9606 Gene_Symbol=RABGAP1 Isoform 1 of Rab GTPase-activating protein 1	29	2.9338e-296	33.1
IPI00337541	>IPI:IPI00337541.3|SWISS-PROT:Q13423|TREMBL:B4DMN9	28	1.7102e-285	33.8
IPI00002790	>IPI:IPI00002790.3|SWISS-PROT:Q9UBV2-1|TREMBL:Q3ZCU6|ENSEMBL:ENSP00000337053|REFSEQ:NP_005056|H-INV:HIT000058628|VEGA:OTTHUMP00000027904 Tax_Id=9606 Gene_Symbol=SEL1L Isoform 1 of Protein sel-1 homolog 1	24	0	46.7
IPI00396387	>IPI:IPI00396387.3|SWISS-PROT:P36915-1|TREMBL:B0S838	4	3.0504e-10	8.9
IPI00465248	>IPI:IPI00465248.5|SWISS-PROT:P06733-1|TREMBL:A4QMW8	24	0	72.6
IPI00304589	>IPI:IPI00304589.4|SWISS-PROT:Q9C0C2-1|TREMBL:B3KXS7|ENSEMBL:ENSP00000350990|REFSEQ:NP_203754|H-INV:HIT000001457 Tax_Id=9606 Gene_Symbol=TNKS1BP1 Isoform 1 of 182 kDa tankyrase-1-binding protein	63	0	54.2
IPI00333913	>IPI:IPI00333913.9|SWISS-PROT:A2RRP1-1|ENSEMBL:ENSP00000281513|REFSEQ:NP_056993|H-INV:HIT000078810|VEGA:OTTHUMP00000149964 Tax_Id=9606 Gene_Symbol=NBAS Isoform 1 of Neuroblastoma-amplified sequence	25	2.2468e-143	14.9
IPI00011603	>IPI:IPI00011603.2|SWISS-PROT:O43242|TREMBL:B3KNN7	16	1.3079e-149	38.6
IPI00410034	>IPI:IPI00410034.2|SWISS-PROT:Q96QD8-1|TREMBL:A8K6H9|ENSEMBL:ENSP00000256689|REFSEQ:NP_061849|H-INV:HIT000076629|VEGA:OTTHUMP00000167218 Tax_Id=9606 Gene_Symbol=SLC38A2 Isoform 1 of Sodium-coupled neutral amino acid transporter 2	4	2.4007e-81	11.9
IPI00328658	>IPI:IPI00328658.3|SWISS-PROT:Q9UBL3-1|TREMBL:A8K6T5|ENSEMBL:ENSP00000340896|REFSEQ:NP_004665|H-INV:HIT000281229|VEGA:OTTHUMP00000177396 Tax_Id=9606 Gene_Symbol=ASH2L Isoform 1 of Set1/Ash2 histone methyltransferase complex subunit ASH2	5	1.5987e-83	14.6
IPI00018931	>IPI:IPI00018931.6|SWISS-PROT:Q96QK1|TREMBL:Q53FR4	31	0	51.1
IPI00183002	>IPI:IPI00183002.6|SWISS-PROT:O14974-1|TREMBL:B2RAH5	29	1.6364e-289	33.5
IPI00556369	>IPI:IPI00556369.3|ENSEMBL:ENSP00000374118 Tax_Id=9606 Gene_Symbol=SMG1 411 kDa protein	29	6.8106e-200	13.3
IPI00100151	>IPI:IPI00100151.4|SWISS-PROT:Q9H0D6-1|TREMBL:B3KMC9	28	5.4508e-141	45.6
IPI00022479	>IPI:IPI00022479.6|TREMBL:C9JUT5|ENSEMBL:ENSP00000261887 Tax_Id=9606 Gene_Symbol=HERC1 Putative uncharacterized protein HERC1	3	7.9305e-09	0.9
IPI00642369	>IPI:IPI00642369.2|TREMBL:B4DXP0|ENSEMBL:ENSP00000414851|VEGA:OTTHUMP00000073446 Tax_Id=9606 Gene_Symbol=ELP2 cDNA FLJ60364, highly similar to Stat3-interacting protein	3	1.1355e-08	7.1
IPI00103994	>IPI:IPI00103994.4|SWISS-PROT:Q9P2J5|TREMBL:A7E266	42	0	49.3
IPI00025721	>IPI:IPI00025721.3|SWISS-PROT:Q9UNS2|TREMBL:B4DN01	2	5.614e-54	5.4
IPI00003515	>IPI:IPI00003515.1|SWISS-PROT:Q15643|TREMBL:B2RUT2	53	0	35.8
IPI00298058	>IPI:IPI00298058.1|SWISS-PROT:O00267-1|TREMBL:B4DZJ7|ENSEMBL:ENSP00000367784|REFSEQ:NP_001104490	17	9.5699e-191	25
IPI00029601	>IPI:IPI00029601.6|SWISS-PROT:Q14247|TREMBL:Q53HG7	26	0	53.3
IPI00026530	>IPI:IPI00026530.4|SWISS-PROT:P49257|TREMBL:A0PJ85	6	4.0961e-46	21
IPI00012079	>IPI:IPI00012079.7|SWISS-PROT:P23588|TREMBL:B4DRM3|ENSEMBL:ENSP00000262056|REFSEQ:NP_001408|H-INV:HIT000264934|VEGA:OTTHUMP00000167637 Tax_Id=9606 Gene_Symbol=EIF4B cDNA FLJ54492, highly similar to Eukaryotic translation initiation factor 4B	23	1.4122e-279	44.8
IPI00297655	>IPI:IPI00297655.4|SWISS-PROT:Q04721|TREMBL:Q13560	12	5.1605e-89	6.9
IPI00021440	>IPI:IPI00021440.1|SWISS-PROT:P63261|ENSEMBL:ENSP00000331514|REFSEQ:NP_001605|H-INV:HIT000274927|VEGA:OTTHUMP00000181455	27	0	77.6
IPI00004534	>IPI:IPI00004534.4|SWISS-PROT:O15067 Tax_Id=9606 Gene_Symbol=PFAS Phosphoribosylformylglycinamidine synthase	21	4.5548e-181	26
IPI00872759	>IPI:IPI00872759.2|VEGA:OTTHUMP00000167403 Tax_Id=9606 Gene_Symbol=MLL2 564 kDa protein	10	2.3255e-27	3
IPI00005826	>IPI:IPI00005826.1|SWISS-PROT:O95714|TREMBL:A8KAQ8|ENSEMBL:ENSP00000261609|REFSEQ:NP_004658|H-INV:HIT000065843|VEGA:OTTHUMP00000159564	4	4.5407e-08	1.2
IPI00008527	>IPI:IPI00008527.3|SWISS-PROT:P05386|TREMBL:Q6FG99	1	9.5123e-10	28.1
IPI00647286	>IPI:IPI00647286.1|TREMBL:Q4LE55	26	0	49.1
IPI00009790	>IPI:IPI00009790.1|SWISS-PROT:Q01813|TREMBL:Q5VSR8|ENSEMBL:ENSP00000370517|REFSEQ:NP_002618|H-INV:HIT000040690|VEGA:OTTHUMP00000018966 Tax_Id=9606 Gene_Symbol=PFKP 6-phosphofructokinase type C	32	0	55.9
IPI00298961	>IPI:IPI00298961.3|SWISS-PROT:O14980|ENSEMBL:ENSP00000195419	47	0	61.4
IPI00215777	>IPI:IPI00215777.1|SWISS-PROT:Q00325-2|TREMBL:B2RE88	3	7.6173e-10	12.7
IPI00554590	>IPI:IPI00554590.1|SWISS-PROT:Q9H2M9-1|TREMBL:A6H8V0	17	1.3551e-165	18.2
IPI00014197	>IPI:IPI00014197.2|SWISS-PROT:Q9UKY7-1|ENSEMBL:ENSP00000264993|REFSEQ:NP_060018|H-INV:HIT000069395|VEGA:OTTHUMP00000172859 Tax_Id=9606 Gene_Symbol=CDV3 Isoform 1 of Protein CDV3 homolog	4	3.5722e-14	44.2
IPI00337397	>IPI:IPI00337397.1|SWISS-PROT:P52948-5|ENSEMBL:ENSP00000316032|REFSEQ:NP_057404|VEGA:OTTHUMP00000013622 Tax_Id=9606 Gene_Symbol=NUP98 Isoform 5 of Nuclear pore complex protein Nup98-Nup96	25	4.5957e-281	19
IPI00867503	>IPI:IPI00867503.1|SWISS-PROT:Q8ND04-2|H-INV:HIT000078191 Tax_Id=9606 Gene_Symbol=C17orf71 Isoform 2 of Protein SMG8	11	1.1447e-113	16.8
IPI00149849	>IPI:IPI00149849.5|SWISS-PROT:Q9H9E3-3|ENSEMBL:ENSP00000315775|REFSEQ:NP_056201|VEGA:OTTHUMP00000080367	8	5.2391e-18	13.3
IPI00013623	>IPI:IPI00013623.4|SWISS-PROT:Q5K4L6-1|ENSEMBL:ENSP00000271857	10	7.6572e-210	20.1
IPI00021417	>IPI:IPI00021417.3|SWISS-PROT:O43290|TREMBL:B4DDH9|ENSEMBL:ENSP00000310448|REFSEQ:NP_005137|H-INV:HIT000058071 Tax_Id=9606 Gene_Symbol=SART1 U4/U6.U5 tri-snRNP-associated protein 1	15	5.7678e-122	27
IPI00008164	>IPI:IPI00008164.2|SWISS-PROT:P48147|TREMBL:B2RAH7	13	2.6143e-135	23.5
IPI00299000	>IPI:IPI00299000.5|SWISS-PROT:Q9UQ80|TREMBL:A8K6Y1	17	4.7295e-207	55.8
IPI00639925	>IPI:IPI00639925.1|VEGA:OTTHUMP00000081678 Tax_Id=9606 Gene_Symbol=XPO6 129 kDa protein	2	4.1761e-13	2.8
IPI00025491	>IPI:IPI00025491.1|SWISS-PROT:P60842|TREMBL:A8K088	24	7.3955e-252	73.9
IPI00449049	>IPI:IPI00449049.5|SWISS-PROT:P09874|TREMBL:B1ANJ4	47	0	54.6
IPI00006442	>IPI:IPI00006442.1|SWISS-PROT:P38432|ENSEMBL:ENSP00000240316|REFSEQ:NP_004636|H-INV:HIT000034912|VEGA:OTTHUMP00000182053 Tax_Id=9606 Gene_Symbol=COIL Coilin	3	3.4258e-23	6.9
IPI00783698	>IPI:IPI00783698.4|SWISS-PROT:Q8NBN3-1|TREMBL:A8K0M6	3	1.6401e-06	8.8
IPI00465160	>IPI:IPI00465160.4|SWISS-PROT:Q9NUQ8-1|TREMBL:B4DRU9|ENSEMBL:ENSP00000411471|REFSEQ:NP_060828|H-INV:HIT000034232|VEGA:OTTHUMP00000173795	5	1.2603e-51	13.4
IPI00006725	>IPI:IPI00006725.2|SWISS-PROT:Q9BUQ8|TREMBL:A8KA56	23	5.7616e-153	34
IPI00305064	>IPI:IPI00305064.1|SWISS-PROT:P16070-1|ENSEMBL:ENSP00000278385	6	3.4231e-69	9
IPI00289342	>IPI:IPI00289342.1|SWISS-PROT:P54760|TREMBL:B4DVT5	7	9.8604e-32	10.1
IPI00007928	>IPI:IPI00007928.4|SWISS-PROT:Q6P2Q9|TREMBL:B4DK16	114	0	60.8
IPI00294653	>IPI:IPI00294653.2|SWISS-PROT:Q9Y3R5-1|ENSEMBL:ENSP00000382104|REFSEQ:NP_005119|H-INV:HIT000245220|VEGA:OTTHUMP00000109015 Tax_Id=9606 Gene_Symbol=DOPEY2 Isoform 1 of Protein dopey-2	21	7.4428e-146	14.4
IPI00170596	>IPI:IPI00170596.1|SWISS-PROT:Q96ST3|TREMBL:B3KQE3|ENSEMBL:ENSP00000353622	21	5.8008e-113	22.9
IPI00150269	>IPI:IPI00150269.1|SWISS-PROT:O43172-1|TREMBL:B2R7V4	2	7.8399e-08	5.4
IPI00384280	>IPI:IPI00384280.5|SWISS-PROT:Q9UHG3|TREMBL:B7Z3Y2	13	4.1146e-51	36.4
IPI00019472	>IPI:IPI00019472.4|SWISS-PROT:Q15758|TREMBL:B7ZB81	12	6.1377e-224	31.6
IPI00016703	>IPI:IPI00016703.2|SWISS-PROT:Q15392|TREMBL:B7Z546	10	1.6037e-36	22.9
IPI00169267	>IPI:IPI00169267.3|SWISS-PROT:Q8NHH9-1|ENSEMBL:ENSP00000368237|REFSEQ:NP_001129145|H-INV:HIT000384320|VEGA:OTTHUMP00000128258 Tax_Id=9606 Gene_Symbol=ATL2 Isoform 1 of Atlastin-2	3	8.3579e-12	8.2
IPI00414315	>IPI:IPI00414315.9|SWISS-PROT:Q9H6S3-1|TREMBL:B7ZKL3|ENSEMBL:ENSP00000320828|REFSEQ:NP_073609|H-INV:HIT000009098 Tax_Id=9606 Gene_Symbol=EPS8L2 EPS8L2 protein	17	3.5558e-140	37.6
IPI00296485	>IPI:IPI00296485.6|SWISS-PROT:Q66K74|TREMBL:A8K940	2	6.9924e-14	3.4
IPI00172656	>IPI:IPI00172656.6|SWISS-PROT:Q96CS3|TREMBL:B4E2M8|ENSEMBL:ENSP00000261942|REFSEQ:NP_055428|H-INV:HIT000061463 Tax_Id=9606 Gene_Symbol=FAF2 FAS-associated factor 2	10	4.0167e-55	35.3
IPI00217686	>IPI:IPI00217686.3|SWISS-PROT:Q8IY81|TREMBL:B4DKU3|ENSEMBL:ENSP00000337518	27	0	51.5
IPI00027443	>IPI:IPI00027443.5|TREMBL:B4DPV7	12	1.9973e-64	17.8
IPI00148057	>IPI:IPI00148057.2|SWISS-PROT:Q9H0E9-2|TREMBL:A8K1N6	4	2.1752e-38	7.3
IPI00398708	>IPI:IPI00398708.3|SWISS-PROT:Q07866-9|TREMBL:Q7RTQ4|ENSEMBL:ENSP00000334523 Tax_Id=9606 Gene_Symbol=KLC1 Isoform I of Kinesin light chain 1	5	4.4676e-32	12.8
IPI00163505	>IPI:IPI00163505.2|SWISS-PROT:Q14498-1|TREMBL:A2RRD3	8	5.9904e-43	23.6
IPI00798041	>IPI:IPI00798041.5|TREMBL:B4E1T7	3	3.2518e-36	7.4
IPI00291467	>IPI:IPI00291467.7|SWISS-PROT:P12236|TREMBL:Q59EI9	8	7.087e-31	27.2
IPI00420014	>IPI:IPI00420014.2|SWISS-PROT:O75643-1|TREMBL:A2RRQ7	103	0	63.3
IPI00946792	>IPI:IPI00946792.1|TREMBL:B7Z477|ENSEMBL:ENSP00000418754 Tax_Id=9606 Gene_Symbol=PTK7 cDNA FLJ55335, highly similar to Tyrosine-protein kinase-like 7	2	0.00010294	3.5
IPI00927647	>IPI:IPI00927647.1|TREMBL:B2R6E5|ENSEMBL:ENSP00000390540|VEGA:OTTHUMP00000210074 Tax_Id=9606 Gene_Symbol=POR cDNA, FLJ92914, highly similar to Homo sapiens P450 (cytochrome) oxidoreductase (POR), mRNA	35	0	62.5
IPI00829865	>IPI:IPI00829865.1|SWISS-PROT:Q6ZXV5-1 Tax_Id=9606 Gene_Symbol=TMTC3 Isoform 1 of Transmembrane and TPR repeat-containing protein 3	5	1.3438e-26	7.7
IPI00297211	>IPI:IPI00297211.1|SWISS-PROT:O60264|TREMBL:B4DZC0	26	1.7005e-205	26.9
IPI00383849	>IPI:IPI00383849.5|TREMBL:A2A284	23	1.1618e-125	26.6
IPI00102128	>IPI:IPI00102128.1|SWISS-PROT:Q96LA8-1|ENSEMBL:ENSP00000355145	2	3.2878e-17	12.5
IPI00024802	>IPI:IPI00024802.1|SWISS-PROT:O14981|TREMBL:B4E0W6	15	3.7076e-105	12
IPI00029012	>IPI:IPI00029012.1|SWISS-PROT:Q14152|TREMBL:B4DYS1	85	0	58.6
IPI00917650	>IPI:IPI00917650.2|ENSEMBL:ENSP00000301015|REFSEQ:NP_001136336|VEGA:OTTHUMP00000080860 Tax_Id=9606 Gene_Symbol=FAM38A family with sequence similarity 38, member A	22	1.6401e-162	14.9
IPI00555565	>IPI:IPI00555565.1|SWISS-PROT:Q58FF6|ENSEMBL:ENSP00000369893|H-INV:HIT000333305 Tax_Id=9606 Gene_Symbol=HSP90AB4P Putative heat shock protein HSP 90-beta 4	7	2.123e-139	9.1
IPI00917733	>IPI:IPI00917733.1|TREMBL:B3KM40|ENSEMBL:ENSP00000386803|VEGA:OTTHUMP00000203273 Tax_Id=9606 Gene_Symbol=USP39 cDNA FLJ10185 fis, clone HEMBA1004509, highly similar to U4/U6.U5 tri-snRNP-associated protein 2	2	5.7925e-06	7.2
IPI00783313	>IPI:IPI00783313.2|SWISS-PROT:P06737|TREMBL:B2R825	9	6.1662e-64	15.8
IPI00019450	>IPI:IPI00019450.2|SWISS-PROT:P10155-1|TREMBL:Q86WL3|ENSEMBL:ENSP00000356411	4	2.3677e-16	9.1
IPI00291200	>IPI:IPI00291200.2|SWISS-PROT:Q8WUM0|TREMBL:B4E206	34	0	44.8
IPI00783302	>IPI:IPI00783302.1|SWISS-PROT:Q96EY7-1|TREMBL:B2RDU4|ENSEMBL:ENSP00000254630|REFSEQ:NP_060422|H-INV:HIT000035479|VEGA:OTTHUMP00000203254 Tax_Id=9606 Gene_Symbol=PTCD3 Isoform 1 of Pentatricopeptide repeat-containing protein 3, mitochondrial	13	2.4152e-70	32.7
IPI00409671	>IPI:IPI00409671.3|SWISS-PROT:Q86XP3-1|TREMBL:B3KMI4	30	0	48
IPI00414197	>IPI:IPI00414197.3|SWISS-PROT:Q9H7D7-1|TREMBL:C9JCS7|ENSEMBL:ENSP00000403597	2	3.7557e-06	4.2
IPI00796919	>IPI:IPI00796919.2|TREMBL:B7Z6Q5|VEGA:OTTHUMP00000170564 Tax_Id=9606 Gene_Symbol=GLB1 Beta-galactosidase	5	5.9555e-19	14.6
IPI00884105	>IPI:IPI00884105.2|SWISS-PROT:P11279|TREMBL:B3KRY3|ENSEMBL:ENSP00000333298|REFSEQ:NP_005552|H-INV:HIT000091043|VEGA:OTTHUMP00000018748 Tax_Id=9606 Gene_Symbol=LAMP1 Lysosome-associated membrane glycoprotein 1	6	3.569e-30	20.9
IPI00171438	>IPI:IPI00171438.2|SWISS-PROT:Q8NBS9|ENSEMBL:ENSP00000369081|REFSEQ:NP_110437|VEGA:OTTHUMP00000016005 Tax_Id=9606 Gene_Symbol=TXNDC5 Thioredoxin domain-containing protein 5	13	2.3915e-110	39.1
IPI00740702	>IPI:IPI00740702.1|SWISS-PROT:Q9P1Z9-4 Tax_Id=9606 Gene_Symbol=KIAA1529 Isoform 4 of Uncharacterized protein KIAA1529	2	0.00015728	3.7
IPI00872664	>IPI:IPI00872664.1|TREMBL:A8MYA5|ENSEMBL:ENSP00000383125 Tax_Id=9606 Gene_Symbol=USP14 Ubiquitin carboxyl-terminal hydrolase (Fragment)	14	2.5172e-117	35.3
IPI00001676	>IPI:IPI00001676.9|SWISS-PROT:Q8TAT6-2|TREMBL:B4DG89|ENSEMBL:ENSP00000363879 Tax_Id=9606 Gene_Symbol=NPLOC4 Isoform 2 of Nuclear protein localization protein 4 homolog	5	5.6736e-69	17.5
IPI00464999	>IPI:IPI00464999.2|SWISS-PROT:Q6AI08|ENSEMBL:ENSP00000184956|REFSEQ:NP_071353|H-INV:HIT000078200|VEGA:OTTHUMP00000182095 Tax_Id=9606 Gene_Symbol=HEATR6 HEAT repeat-containing protein 6	28	0	38.4
IPI00470573	>IPI:IPI00470573.1|TREMBL:B4DHK9|ENSEMBL:ENSP00000367220|REFSEQ:NP_001005386|H-INV:HIT000057727|VEGA:OTTHUMP00000202270 Tax_Id=9606 Gene_Symbol=ACTR2 actin-related protein 2 isoform a	4	3.963e-23	13.8
IPI00465152	>IPI:IPI00465152.2|SWISS-PROT:P08047|TREMBL:Q9NR52|ENSEMBL:ENSP00000329357|REFSEQ:NP_612482|H-INV:HIT000260452 Tax_Id=9606 Gene_Symbol=SP1 Transcription factor Sp1	5	1.1216e-77	9
IPI00719600	>IPI:IPI00719600.5|SWISS-PROT:Q96F07-2|TREMBL:B7Z4I3	20	7.2852e-200	19.3
IPI00021695	>IPI:IPI00021695.1|SWISS-PROT:P20020-1 Tax_Id=9606 Gene_Symbol=ATP2B1 Isoform D of Plasma membrane calcium-transporting ATPase 1	28	8.5777e-186	32
IPI00742670	>IPI:IPI00742670.2|SWISS-PROT:Q15165-2|TREMBL:B2RCP9	2	6.6477e-05	10.1
IPI00152890	>IPI:IPI00152890.1|SWISS-PROT:Q9H6R4-1|ENSEMBL:ENSP00000297990|REFSEQ:NP_075068|VEGA:OTTHUMP00000000450 Tax_Id=9606 Gene_Symbol=NOL6 Isoform 1 of Nucleolar protein 6	7	3.2008e-30	9.7
IPI00514897	>IPI:IPI00514897.3|SWISS-PROT:Q5TH69|TREMBL:C5NM88|ENSEMBL:ENSP00000251691|REFSEQ:NP_065073|VEGA:OTTHUMP00000017295 Tax_Id=9606 Gene_Symbol=KIAA1244 Brefeldin A-inhibited guanine nucleotide-exchange protein 3	24	7.1716e-174	16.5
IPI00293735	>IPI:IPI00293735.2|SWISS-PROT:O95163|TREMBL:B3KMT0	22	5.3375e-125	25
IPI00026991	>IPI:IPI00026991.4|SWISS-PROT:Q8NCL4|TREMBL:B4DL56	9	4.774e-62	20.4
IPI00783781	>IPI:IPI00783781.1|SWISS-PROT:Q92621|TREMBL:A6H8X3	52	0	38.2
IPI00012500	>IPI:IPI00012500.1|SWISS-PROT:Q9BX63-1|ENSEMBL:ENSP00000259008|REFSEQ:NP_114432|H-INV:HIT000078345|VEGA:OTTHUMP00000182111 Tax_Id=9606 Gene_Symbol=BRIP1 Isoform 1 of Fanconi anemia group J protein	3	8.7273e-10	3.5
IPI00789551	>IPI:IPI00789551.1|TREMBL:A8MXP9|ENSEMBL:ENSP00000378279	29	0	42.9
IPI00604620	>IPI:IPI00604620.3|SWISS-PROT:P19338|TREMBL:B3KM80	30	0	35.6
IPI00844215	>IPI:IPI00844215.1|SWISS-PROT:Q13813-1|TREMBL:B4DGT1|ENSEMBL:ENSP00000361816|REFSEQ:NP_003118|H-INV:HIT000329795|VEGA:OTTHUMP00000022283 Tax_Id=9606 Gene_Symbol=SPTAN1 Isoform 1 of Spectrin alpha chain, brain	132	0	67.7
IPI00009146	>IPI:IPI00009146.4|SWISS-PROT:O14545|TREMBL:A8K5L6|ENSEMBL:ENSP00000257604	3	1.5844e-38	10
IPI00003965	>IPI:IPI00003965.5|SWISS-PROT:Q93009|ENSEMBL:ENSP00000343535|REFSEQ:NP_003461|H-INV:HIT000327987|VEGA:OTTHUMP00000081656 Tax_Id=9606 Gene_Symbol=USP7 Ubiquitin carboxyl-terminal hydrolase 7	58	0	66.4
IPI00297452	>IPI:IPI00297452.5|TREMBL:C9JJP5	3	2.2528e-24	6.6
IPI00455210	>IPI:IPI00455210.1|SWISS-PROT:Q14839-2|ENSEMBL:ENSP00000312419|VEGA:OTTHUMP00000166342 Tax_Id=9606 Gene_Symbol=CHD4 Isoform 2 of Chromodomain-helicase-DNA-binding protein 4	79	0	54
IPI00018240	>IPI:IPI00018240.8|SWISS-PROT:Q9NVU7-1|ENSEMBL:ENSP00000348596|REFSEQ:NP_060585|VEGA:OTTHUMP00000160605 Tax_Id=9606 Gene_Symbol=SDAD1 Isoform 1 of Protein SDA1 homolog	3	5.5271e-18	9.3
IPI00291783	>IPI:IPI00291783.3|SWISS-PROT:Q8TEQ6|TREMBL:B7ZLC9	51	0	48.9
IPI00647389	>IPI:IPI00647389.1|ENSEMBL:ENSP00000406209|REFSEQ:NP_001123543|VEGA:OTTHUMP00000076458 Tax_Id=9606 Gene_Symbol=EPN1 epsin 1 isoform a	4	6.1618e-29	8.5
IPI00644231	>IPI:IPI00644231.3|SWISS-PROT:Q7L576-1|ENSEMBL:ENSP00000324549|REFSEQ:NP_055423|H-INV:HIT000257648|VEGA:OTTHUMP00000159353	44	0	43.9
IPI00165138	>IPI:IPI00165138.1|SWISS-PROT:Q96CN9|TREMBL:A4D0Z4	7	8.2188e-16	13
IPI00004068	>IPI:IPI00004068.2|SWISS-PROT:Q93074-3|TREMBL:B4DYQ3|ENSEMBL:ENSP00000363215|H-INV:HIT000070117|VEGA:OTTHUMP00000023490 Tax_Id=9606 Gene_Symbol=MED12 Mediator of RNA polymerase II transcription subunit 12	11	5.6901e-52	7.3
IPI00294879	>IPI:IPI00294879.1|SWISS-PROT:P46060|TREMBL:B4DY16	16	1.0878e-160	36.3
IPI00026268	>IPI:IPI00026268.3|SWISS-PROT:P62873|TREMBL:B2R6K4	11	1.0345e-112	45
IPI00027808	>IPI:IPI00027808.1|SWISS-PROT:P30876|ENSEMBL:ENSP00000312735	12	6.972e-68	13.8
IPI00301263	>IPI:IPI00301263.2|SWISS-PROT:P27708|TREMBL:Q53SY7|ENSEMBL:ENSP00000264705|REFSEQ:NP_004332|H-INV:HIT000261917|VEGA:OTTHUMP00000122585 Tax_Id=9606 Gene_Symbol=CAD CAD protein	71	0	48.1
IPI00170786	>IPI:IPI00170786.1|SWISS-PROT:Q9Y2W2|ENSEMBL:ENSP00000261167|REFSEQ:NP_057396|H-INV:HIT000030523|VEGA:OTTHUMP00000166798 Tax_Id=9606 Gene_Symbol=WBP11 WW domain-binding protein 11	5	1.7096e-20	9.7
IPI00003362	>IPI:IPI00003362.2|SWISS-PROT:P11021|TREMBL:B4DEF7	38	0	50.5
IPI00010136	>IPI:IPI00010136.2|SWISS-PROT:P56545-2|ENSEMBL:ENSP00000311825|REFSEQ:NP_073713|VEGA:OTTHUMP00000020701 Tax_Id=9606 Gene_Symbol=CTBP2 Isoform 2 of C-terminal-binding protein 2	4	9.8456e-12	7
IPI00096066	>IPI:IPI00096066.2|SWISS-PROT:Q96I99|TREMBL:Q3ZCW5|ENSEMBL:ENSP00000307432|REFSEQ:NP_003839|H-INV:HIT000271850|VEGA:OTTHUMP00000171787 Tax_Id=9606 Gene_Symbol=SUCLG2 Succinyl-CoA ligase [GDP-forming] subunit beta, mitochondrial	6	1.0748e-39	16.4
IPI00296337	>IPI:IPI00296337.2|SWISS-PROT:P78527-1|ENSEMBL:ENSP00000313420|REFSEQ:NP_008835|H-INV:HIT000220021|VEGA:OTTHUMP00000177651 Tax_Id=9606 Gene_Symbol=PRKDC Isoform 1 of DNA-dependent protein kinase catalytic subunit	196	0	58.5
IPI00030774	>IPI:IPI00030774.2|SWISS-PROT:Q9BTW9-4 Tax_Id=9606 Gene_Symbol=TBCD Isoform 4 of Tubulin-specific chaperone D	26	2.6947e-237	32.5
IPI00011635	>IPI:IPI00011635.3|SWISS-PROT:Q9BXK5-1|TREMBL:A8K5Y4	3	3.3396e-68	10.9
IPI00844000	>IPI:IPI00844000.1|SWISS-PROT:O94874|TREMBL:A0PJ53	22	5.2922e-216	35.6
IPI00401264	>IPI:IPI00401264.5|SWISS-PROT:Q9BS26|ENSEMBL:ENSP00000262455|REFSEQ:NP_055866|H-INV:HIT000000290|VEGA:OTTHUMP00000021788 Tax_Id=9606 Gene_Symbol=ERP44 Endoplasmic reticulum resident protein ERp44	10	4.9319e-110	36.5
IPI00414676	>IPI:IPI00414676.6|SWISS-PROT:P08238|TREMBL:A8K3W9	52	0	72.8
IPI00894409	>IPI:IPI00894409.1|TREMBL:B0QZ18|ENSEMBL:ENSP00000317257|REFSEQ:NP_003906|VEGA:OTTHUMP00000030776 Tax_Id=9606 Gene_Symbol=CPNE1 copine I isoform b	2	2.4229e-17	7.6
IPI00009896	>IPI:IPI00009896.1|SWISS-PROT:P07099|TREMBL:B2R8N0	9	8.9352e-43	28.1
IPI00011200	>IPI:IPI00011200.5|SWISS-PROT:O43175|TREMBL:B3KSC3|ENSEMBL:ENSP00000358417|REFSEQ:NP_006614|H-INV:HIT000035203|VEGA:OTTHUMP00000013926 Tax_Id=9606 Gene_Symbol=PHGDH D-3-phosphoglycerate dehydrogenase	19	2.9299e-236	48.8
IPI00894235	>IPI:IPI00894235.1|SWISS-PROT:Q6ZNJ1-1|ENSEMBL:ENSP00000415034|REFSEQ:NP_055990|H-INV:HIT000050375|VEGA:OTTHUMP00000209976 Tax_Id=9606 Gene_Symbol=NBEAL2 Isoform 1 of Neurobeachin-like protein 2	28	7.8761e-278	19.5
IPI00004795	>IPI:IPI00004795.1|SWISS-PROT:P54105|TREMBL:Q9P1H0|ENSEMBL:ENSP00000263309|REFSEQ:NP_001284|H-INV:HIT000324464 Tax_Id=9606 Gene_Symbol=CLNS1A Methylosome subunit pICln	2	2.9682e-05	16
IPI00005158	>IPI:IPI00005158.1|SWISS-PROT:P36776|ENSEMBL:ENSP00000353826|REFSEQ:NP_004784|H-INV:HIT000029449|VEGA:OTTHUMP00000077871 Tax_Id=9606 Gene_Symbol=LONP1 Lon protease homolog, mitochondrial	33	0	48.5
IPI00220219	>IPI:IPI00220219.6|SWISS-PROT:P35606|TREMBL:B4DZI8|ENSEMBL:ENSP00000329419|REFSEQ:NP_004757|H-INV:HIT000029520|VEGA:OTTHUMP00000173031 Tax_Id=9606 Gene_Symbol=COPB2 Coatomer subunit beta	45	0	71.5
IPI00382470	>IPI:IPI00382470.3|SWISS-PROT:P07900-2|TREMBL:Q86SX1|ENSEMBL:ENSP00000335153|REFSEQ:NP_001017963 Tax_Id=9606 Gene_Symbol=HSP90AA1 Isoform 2 of Heat shock protein HSP 90-alpha	50	0	60
IPI00470883	>IPI:IPI00470883.2|TREMBL:B1AMT5	13	3.65e-106	14.5
IPI00017334	>IPI:IPI00017334.1|SWISS-PROT:P35232|TREMBL:A8K401	2	4.4289e-11	16.2
IPI00021187	>IPI:IPI00021187.4|SWISS-PROT:Q9Y265-1|TREMBL:B5BUB1|ENSEMBL:ENSP00000318297|REFSEQ:NP_003698|H-INV:HIT000326082|VEGA:OTTHUMP00000172686 Tax_Id=9606 Gene_Symbol=RUVBL1 Isoform 1 of RuvB-like 1	9	9.6113e-82	30.9
IPI00553185	>IPI:IPI00553185.2|SWISS-PROT:P49368|TREMBL:B4DUR8	24	1.5636e-225	61.3
IPI00328200	>IPI:IPI00328200.3|SWISS-PROT:Q2TAL8|TREMBL:A1L3Z9	4	2.6264e-08	4.9
IPI00604773	>IPI:IPI00604773.2|SWISS-PROT:O00592-1|TREMBL:B7ZKQ8|ENSEMBL:ENSP00000367817|REFSEQ:NP_001018121|VEGA:OTTHUMP00000206940 Tax_Id=9606 Gene_Symbol=PODXL PODXL protein	11	1.1295e-166	18
IPI00784090	>IPI:IPI00784090.2|SWISS-PROT:P50990|TREMBL:B4DEM7	30	2.2001e-211	57.8
IPI00013212	>IPI:IPI00013212.1|SWISS-PROT:P41240|TREMBL:A8K3B6	3	8.6606e-13	8.7
IPI00783271	>IPI:IPI00783271.1|SWISS-PROT:P42704|TREMBL:B4DSR0|ENSEMBL:ENSP00000260665|REFSEQ:NP_573566|H-INV:HIT000196825|VEGA:OTTHUMP00000202377 Tax_Id=9606 Gene_Symbol=LRPPRC Leucine-rich PPR motif-containing protein, mitochondrial	95	0	76.5
IPI00375145	>IPI:IPI00375145.1|SWISS-PROT:P45974-2|ENSEMBL:ENSP00000373883|REFSEQ:NP_003472|VEGA:OTTHUMP00000166406 Tax_Id=9606 Gene_Symbol=USP5 Isoform Short of Ubiquitin carboxyl-terminal hydrolase 5	35	0	56.4
IPI00382432	>IPI:IPI00382432.1|SWISS-PROT:Q3T906-1|TREMBL:Q9NPW9	3	5.9405e-09	3.8
IPI00783872	>IPI:IPI00783872.2|SWISS-PROT:Q14444-1|TREMBL:B3KXU8|ENSEMBL:ENSP00000340329|REFSEQ:NP_005889|H-INV:HIT000327397 Tax_Id=9606 Gene_Symbol=CAPRIN1 Isoform 1 of Caprin-1	16	1.4623e-178	32.3
IPI00022143	>IPI:IPI00022143.3|SWISS-PROT:Q9BSJ8-1|ENSEMBL:ENSP00000267113|REFSEQ:NP_056107|H-INV:HIT000032144|VEGA:OTTHUMP00000167994 Tax_Id=9606 Gene_Symbol=ESYT1 Isoform 1 of Extended synaptotagmin-1	51	0	67.1
IPI00328828	>IPI:IPI00328828.5|SWISS-PROT:Q4LE39-1|ENSEMBL:ENSP00000264183	2	3.2706e-06	1.8
IPI00216951	>IPI:IPI00216951.2|SWISS-PROT:P14868|TREMBL:Q53R85	16	2.3094e-69	36.1
IPI00069750	>IPI:IPI00069750.2|SWISS-PROT:Q9UHX1-1|ENSEMBL:ENSP00000322016|REFSEQ:NP_510965|H-INV:HIT000069845|VEGA:OTTHUMP00000178417 Tax_Id=9606 Gene_Symbol=PUF60 Isoform 1 of Poly(U)-binding-splicing factor PUF60	10	7.1122e-44	28.3
IPI00004860	>IPI:IPI00004860.2|SWISS-PROT:P54136-1|TREMBL:B2RBS9	25	2.6701e-144	46.5
IPI00941810	>IPI:IPI00941810.1|ENSEMBL:ENSP00000405450 Tax_Id=9606 Gene_Symbol=NOMO3	48	0	56.6
IPI00183274	>IPI:IPI00183274.3|TREMBL:A6NKH4|ENSEMBL:ENSP00000326668|REFSEQ:NP_690039|VEGA:OTTHUMP00000175875 Tax_Id=9606 Gene_Symbol=SNX1 sorting nexin 1 isoform c	3	1.1049e-13	10.3
IPI00003843	>IPI:IPI00003843.2|SWISS-PROT:Q9UDY2-1|TREMBL:B7Z2R8	22	2.7962e-168	24.2
IPI00102059	>IPI:IPI00102059.2|SWISS-PROT:Q96KG9-1|ENSEMBL:ENSP00000270176|REFSEQ:NP_065731|H-INV:HIT000263387 Tax_Id=9606 Gene_Symbol=SCYL1 Isoform 1 of N-terminal kinase-like protein	12	3.3143e-83	27.4
IPI00217920	>IPI:IPI00217920.7|SWISS-PROT:Q8IZ83-1|TREMBL:B4DQ15	11	1.2611e-134	22.6
IPI00008982	>IPI:IPI00008982.1|SWISS-PROT:P54886-1|ENSEMBL:ENSP00000360268|REFSEQ:NP_002851|H-INV:HIT000221298|VEGA:OTTHUMP00000020159 Tax_Id=9606 Gene_Symbol=ALDH18A1 Isoform Long of Delta-1-pyrroline-5-carboxylate synthetase	38	0	58.2
IPI00183626	>IPI:IPI00183626.8|TREMBL:Q9BUQ0|ENSEMBL:ENSP00000349428|REFSEQ:NP_002810|H-INV:HIT000322851|VEGA:OTTHUMP00000077906 Tax_Id=9606 Gene_Symbol=PTBP1 polypyrimidine tract-binding protein 1 isoform a	19	1.0831e-302	60.7
IPI00333010	>IPI:IPI00333010.8|SWISS-PROT:Q8IWX8|ENSEMBL:ENSP00000198939|REFSEQ:NP_006378|H-INV:HIT000039193|VEGA:OTTHUMP00000076270 Tax_Id=9606 Gene_Symbol=CHERP Calcium homeostasis endoplasmic reticulum protein	13	2.1728e-85	23.1
IPI00396171	>IPI:IPI00396171.4|SWISS-PROT:P27816-1|ENSEMBL:ENSP00000353375|REFSEQ:NP_002366|H-INV:HIT000218525|VEGA:OTTHUMP00000170999	44	0	53
IPI00647217	>IPI:IPI00647217.2|SWISS-PROT:P42285|TREMBL:A8K6I4	32	6.6492e-227	40.6
IPI00154473	>IPI:IPI00154473.5|SWISS-PROT:Q96RP9-1|ENSEMBL:ENSP00000419038|REFSEQ:NP_079272|H-INV:HIT000078501|VEGA:OTTHUMP00000173357 Tax_Id=9606 Gene_Symbol=GFM1 Isoform 1 of Elongation factor G, mitochondrial	27	4.7254e-142	54.1
IPI00031195	>IPI:IPI00031195.5|SWISS-PROT:Q8TAA9-1|ENSEMBL:ENSP00000310800	2	4.7935e-05	5.3
IPI00217121	>IPI:IPI00217121.1|SWISS-PROT:Q8IVT2|ENSEMBL:ENSP00000215582|REFSEQ:NP_775752|H-INV:HIT000053750|VEGA:OTTHUMP00000077252 Tax_Id=9606 Gene_Symbol=C19orf21 Uncharacterized protein C19orf21	2	1.1835e-05	4.6
IPI00735181	>IPI:IPI00735181.2|SWISS-PROT:Q9H3U1-2|TREMBL:A8K6F7|ENSEMBL:ENSP00000268159	44	0	65.7
IPI00294603	>IPI:IPI00294603.6|SWISS-PROT:Q9UBW7|TREMBL:A8K126|ENSEMBL:ENSP00000372322	20	4.4368e-63	18.8
IPI00303292	>IPI:IPI00303292.1|SWISS-PROT:P52294|TREMBL:B3KWR2	8	6.1871e-94	23.2
IPI00329600	>IPI:IPI00329600.3|SWISS-PROT:Q8NBX0|ENSEMBL:ENSP00000355467|REFSEQ:NP_057086|H-INV:HIT000071620|VEGA:OTTHUMP00000038085 Tax_Id=9606 Gene_Symbol=SCCPDH Probable saccharopine dehydrogenase	2	1.4459e-16	13.3
IPI00873376	>IPI:IPI00873376.1|ENSEMBL:ENSP00000365834 Tax_Id=9606 Gene_Symbol=VPS13A 360 kDa protein	22	2.3607e-203	11.4
IPI00292894	>IPI:IPI00292894.5|SWISS-PROT:Q2NL82|ENSEMBL:ENSP00000301364|REFSEQ:NP_060598|H-INV:HIT000339742|VEGA:OTTHUMP00000183004 Tax_Id=9606 Gene_Symbol=TSR1 Pre-rRNA-processing protein TSR1 homolog	10	4.9665e-73	16.2
IPI00915022	>IPI:IPI00915022.2|SWISS-PROT:Q8NI27-1|TREMBL:B4DKZ6|ENSEMBL:ENSP00000245838	14	8.1195e-69	12.1
IPI00465238	>IPI:IPI00465238.3|SWISS-PROT:Q7Z3J2-1|ENSEMBL:ENSP00000251143|REFSEQ:NP_064710|H-INV:HIT000053468|VEGA:OTTHUMP00000081129 Tax_Id=9606 Gene_Symbol=C16orf62 Isoform 1 of UPF0505 protein C16orf62	3	5.9136e-35	4.3
IPI00174390	>IPI:IPI00174390.3|SWISS-PROT:Q6L8Q7-1|ENSEMBL:ENSP00000309142|REFSEQ:NP_808881|H-INV:HIT000055816|VEGA:OTTHUMP00000171640 Tax_Id=9606 Gene_Symbol=PDE12 Isoform 1 of 2,5-phosphodiesterase 12	2	3.8693e-06	5.1
IPI00242630	>IPI:IPI00242630.4|SWISS-PROT:Q86Y56-1|ENSEMBL:ENSP00000297440|REFSEQ:NP_060272|H-INV:HIT000053097|VEGA:OTTHUMP00000199961 Tax_Id=9606 Gene_Symbol=HEATR2 Isoform 1 of HEAT repeat-containing protein 2	5	1.59e-19	11
IPI00000873	>IPI:IPI00000873.3|SWISS-PROT:P26640|ENSEMBL:ENSP00000211402	49	0	53.3
IPI00002879	>IPI:IPI00002879.5|SWISS-PROT:Q9H6W3|TREMBL:B4DT02|REFSEQ:NP_078920|H-INV:HIT000035212|VEGA:OTTHUMP00000028099 Tax_Id=9606 Gene_Symbol=C14orf169 Nucleolar protein 66	5	9.5745e-38	15.9
IPI00016932	>IPI:IPI00016932.4|SWISS-PROT:O15357-1|ENSEMBL:ENSP00000298229|REFSEQ:NP_001558|H-INV:HIT000325818 Tax_Id=9606 Gene_Symbol=INPPL1 Isoform 1 of Phosphatidylinositol-3,4,5-trisphosphate 5-phosphatase 2	22	1.5472e-148	28.3
IPI00646377	>IPI:IPI00646377.1|SWISS-PROT:O43432-1|TREMBL:B4DXR2	10	3.3348e-79	7.1
IPI00105598	>IPI:IPI00105598.3|SWISS-PROT:O00231|TREMBL:B4DTS5	14	1.5504e-81	39
IPI00641384	>IPI:IPI00641384.2|SWISS-PROT:O15027-1|TREMBL:A0PJ75	47	1.4417e-272	34.5
IPI00644712	>IPI:IPI00644712.4|SWISS-PROT:P12956|TREMBL:B2RDN9|ENSEMBL:ENSP00000352257	31	0	55.7
IPI00855820	>IPI:IPI00855820.1|SWISS-PROT:Q7Z3U7-1|ENSEMBL:ENSP00000377250 Tax_Id=9606 Gene_Symbol=MON2 Isoform 1 of Protein MON2 homolog	21	1.6406e-116	15.3
IPI00454910	>IPI:IPI00454910.1|SWISS-PROT:Q6DT37|ENSEMBL:ENSP00000345133|REFSEQ:NP_059995|H-INV:HIT000255935|VEGA:OTTHUMP00000042866 Tax_Id=9606 Gene_Symbol=CDC42BPG Serine/threonine-protein kinase MRCK gamma	20	1.5798e-237	20.1
IPI00020956	>IPI:IPI00020956.1|SWISS-PROT:P51858|TREMBL:B2RDE8|ENSEMBL:ENSP00000349878|REFSEQ:NP_004485|H-INV:HIT000100586|VEGA:OTTHUMP00000038721 Tax_Id=9606 Gene_Symbol=HDGF Hepatoma-derived growth factor	11	9.5986e-166	60
IPI00022228	>IPI:IPI00022228.2|SWISS-PROT:Q00341|TREMBL:B2R5V9|ENSEMBL:ENSP00000312042	60	0	58.8
IPI00941589	>IPI:IPI00941589.1|SWISS-PROT:P78344|TREMBL:Q2TU89|ENSEMBL:ENSP00000340281|REFSEQ:NP_001409|H-INV:HIT000331328 Tax_Id=9606 Gene_Symbol=EIF4G2 Eukaryotic translation initiation factor 4 gamma 2	30	3.8107e-229	42.1
IPI00414717	>IPI:IPI00414717.1|SWISS-PROT:Q92896-2|ENSEMBL:ENSP00000205061|REFSEQ:NP_036333|VEGA:OTTHUMP00000080685 Tax_Id=9606 Gene_Symbol=GLG1 Isoform 2 of Golgi apparatus protein 1	56	0	53.9
IPI00477468	>IPI:IPI00477468.1|SWISS-PROT:Q6PD62|TREMBL:A8K6X9|ENSEMBL:ENSP00000355013|REFSEQ:NP_055448|H-INV:HIT000259924 Tax_Id=9606 Gene_Symbol=CTR9 RNA polymerase-associated protein CTR9 homolog	5	1.6623e-35	7.2
IPI00293464	>IPI:IPI00293464.5|SWISS-PROT:Q16531|TREMBL:B7Z2A1|ENSEMBL:ENSP00000301764|REFSEQ:NP_001914	54	0	50.2
IPI00297982	>IPI:IPI00297982.7|SWISS-PROT:P41091|TREMBL:A8K2Y2	11	1.277e-106	36.4
IPI00295813	>IPI:IPI00295813.3|SWISS-PROT:Q6UXG2-1|TREMBL:B4DMI7	36	0	47.1
IPI00477104	>IPI:IPI00477104.1|TREMBL:Q5VTI5|ENSEMBL:ENSP00000356159	3	8.6828e-07	3
IPI00009950	>IPI:IPI00009950.1|SWISS-PROT:Q12907|TREMBL:A8K7T4	3	3.542e-22	11.2
IPI00027178	>IPI:IPI00027178.1|SWISS-PROT:O75843|TREMBL:B4E3E1	7	7.1584e-22	13.2
IPI00099996	>IPI:IPI00099996.2|SWISS-PROT:Q7L0Y3|ENSEMBL:ENSP00000312356|REFSEQ:NP_060289|H-INV:HIT000051564|VEGA:OTTHUMP00000172065 Tax_Id=9606 Gene_Symbol=RG9MTD1 Mitochondrial ribonuclease P protein 1	3	6.9855e-14	9.7
IPI00018465	>IPI:IPI00018465.1|SWISS-PROT:Q99832|TREMBL:Q53HV2	25	4.3118e-284	60.4
IPI00003865	>IPI:IPI00003865.1|SWISS-PROT:P11142-1|TREMBL:A8K7Q2	40	0	73.8
IPI00012268	>IPI:IPI00012268.3|SWISS-PROT:Q13200|TREMBL:B4DM22	50	0	69.1
IPI00007927	>IPI:IPI00007927.4|SWISS-PROT:O95347-1|TREMBL:A8K984	40	0	43.4
IPI00031556	>IPI:IPI00031556.7|SWISS-PROT:P26368-1|TREMBL:B5BU25|ENSEMBL:ENSP00000307863|REFSEQ:NP_009210|VEGA:OTTHUMP00000078216 Tax_Id=9606 Gene_Symbol=U2AF2 Isoform 1 of Splicing factor U2AF 65 kDa subunit	11	8.4252e-83	41.3
IPI00302647	>IPI:IPI00302647.4|SWISS-PROT:Q6P1N0-1|TREMBL:Q9H8P7|ENSEMBL:ENSP00000313601|REFSEQ:NP_060191|H-INV:HIT000261688|VEGA:OTTHUMP00000076574 Tax_Id=9606 Gene_Symbol=CC2D1A Isoform 1 of Coiled-coil and C2 domain-containing protein 1A	9	8.2341e-34	13.1
IPI00385652	>IPI:IPI00385652.1|SWISS-PROT:Q86UE8-1|ENSEMBL:ENSP00000316512|H-INV:HIT000052906|VEGA:OTTHUMP00000181772 Tax_Id=9606 Gene_Symbol=TLK2 Isoform 1 of Serine/threonine-protein kinase tousled-like 2	4	7.9772e-09	6.2
IPI00410488	>IPI:IPI00410488.2|SWISS-PROT:Q5ZPR3-1|TREMBL:A8K6Q6	10	2.2367e-151	43.4
IPI00550021	>IPI:IPI00550021.4|SWISS-PROT:P39023|TREMBL:Q96QL0|ENSEMBL:ENSP00000346001|REFSEQ:NP_000958|H-INV:HIT000338841|VEGA:OTTHUMP00000028935	20	6.3696e-146	47.9
IPI00550506	>IPI:IPI00550506.2|SWISS-PROT:Q5VV41-1|TREMBL:B3KTS4|ENSEMBL:ENSP00000367629|REFSEQ:NP_055263|H-INV:HIT000288663|VEGA:OTTHUMP00000000683 Tax_Id=9606 Gene_Symbol=ARHGEF16 Isoform 1 of Rho guanine nucleotide exchange factor 16	5	4.3227e-27	10.4
IPI00433279	>IPI:IPI00433279.3|SWISS-PROT:Q08AF3-1|TREMBL:B4E0B1	2	1.4172e-14	3.6
IPI00854642	>IPI:IPI00854642.1|SWISS-PROT:Q29RF7-1|ENSEMBL:ENSP00000303427|REFSEQ:NP_001093869|H-INV:HIT000076564 Tax_Id=9606 Gene_Symbol=PDS5A Isoform 1 of Sister chromatid cohesion protein PDS5 homolog A	47	0	42.6
IPI00169383	>IPI:IPI00169383.3|SWISS-PROT:P00558|TREMBL:A8K4W6	31	0	78.2
IPI00019912	>IPI:IPI00019912.3|SWISS-PROT:P51659|TREMBL:B2R659	27	7.3007e-229	51
IPI00013070	>IPI:IPI00013070.2|SWISS-PROT:Q9BUJ2-1|TREMBL:A8K3W4	27	0	42.6
IPI00005715	>IPI:IPI00005715.5|SWISS-PROT:O95155-1|ENSEMBL:ENSP00000343001|REFSEQ:NP_001099032|H-INV:HIT000063710|VEGA:OTTHUMP00000001726 Tax_Id=9606 Gene_Symbol=UBE4B Isoform 1 of Ubiquitin conjugation factor E4 B	11	1.7693e-101	13.5
IPI00009841	>IPI:IPI00009841.6|TREMBL:Q96MX4|ENSEMBL:ENSP00000400142|REFSEQ:NP_053733 Tax_Id=9606 Gene_Symbol=EWSR1 Ewing sarcoma breakpoint region 1 isoform 1	7	3.5338e-126	15.1
IPI00017376	>IPI:IPI00017376.2|SWISS-PROT:Q15437|TREMBL:B4DJW8	23	0	50.5
IPI00917683	>IPI:IPI00917683.1|TREMBL:B8ZZN6|ENSEMBL:ENSP00000387204|VEGA:OTTHUMP00000202403 Tax_Id=9606 Gene_Symbol=SUMO1 Putative uncharacterized protein SUMO1	2	0.0002846	15.8
IPI00940237	>IPI:IPI00940237.1|SWISS-PROT:O00148|TREMBL:Q69YT6|ENSEMBL:ENSP00000242776|REFSEQ:NP_005795|H-INV:HIT000285362|VEGA:OTTHUMP00000076344 Tax_Id=9606 Gene_Symbol=DDX39 ATP-dependent RNA helicase DDX39	11	1.089e-69	32.3
IPI00872160	>IPI:IPI00872160.1|SWISS-PROT:P52735-2|ENSEMBL:ENSP00000344167	28	5.3734e-297	44.8
IPI00337385	>IPI:IPI00337385.3|SWISS-PROT:O75400-1|ENSEMBL:ENSP00000353046 Tax_Id=9606 Gene_Symbol=PRPF40A Isoform 1 of Pre-mRNA-processing factor 40 homolog A	26	1.4287e-147	33.6
IPI00300805	>IPI:IPI00300805.4|SWISS-PROT:Q6UWE0-1|ENSEMBL:ENSP00000300417	6	9.888e-43	13
IPI00024580	>IPI:IPI00024580.4|SWISS-PROT:Q96RQ3|ENSEMBL:ENSP00000265594|REFSEQ:NP_064551|H-INV:HIT000076996|VEGA:OTTHUMP00000173754 Tax_Id=9606 Gene_Symbol=MCCC1 Methylcrotonoyl-CoA carboxylase subunit alpha, mitochondrial	11	7.109e-133	26.5
IPI00642971	>IPI:IPI00642971.3|SWISS-PROT:P29692-2|TREMBL:B2RAR6	3	5.8698e-16	7
IPI00033516	>IPI:IPI00033516.1|SWISS-PROT:Q96CW5-1|TREMBL:B4DYP7	3	1.5081e-13	7.6
IPI00013788	>IPI:IPI00013788.1|SWISS-PROT:O43719|ENSEMBL:ENSP00000218364|REFSEQ:NP_001156752	27	8.8041e-260	42.6
IPI00477763	>IPI:IPI00477763.4|SWISS-PROT:Q9Y5S2|TREMBL:A9JR72	42	0	32.1
IPI00409684	>IPI:IPI00409684.2|SWISS-PROT:Q9Y2A7-2|ENSEMBL:ENSP00000354251|REFSEQ:NP_995314|VEGA:OTTHUMP00000163461 Tax_Id=9606 Gene_Symbol=NCKAP1 Isoform 2 of Nck-associated protein 1	34	6.1689e-246	39.9
IPI00090327	>IPI:IPI00090327.1|SWISS-PROT:Q9NRW7|TREMBL:A0AR27	6	3.6759e-34	15.6
IPI00305374	>IPI:IPI00305374.5|SWISS-PROT:Q96FV9-1|ENSEMBL:ENSP00000261600|REFSEQ:NP_005122|H-INV:HIT000034910|VEGA:OTTHUMP00000071816 Tax_Id=9606 Gene_Symbol=THOC1 Isoform 1 of THO complex subunit 1	2	1.9963e-08	5.8
IPI00784224	>IPI:IPI00784224.1|SWISS-PROT:Q96KR1|TREMBL:A8K849	11	1.1791e-82	19.1
IPI00171127	>IPI:IPI00171127.1|SWISS-PROT:Q5T6F2|TREMBL:B3KQ73	7	4.6876e-24	13.5
IPI00290279	>IPI:IPI00290279.1|SWISS-PROT:P55263-1|TREMBL:Q5JQ11	8	1.2723e-53	37.6
IPI00016613	>IPI:IPI00016613.2|TREMBL:B2R6D7	3	3.4463e-11	12.3
IPI00027497	>IPI:IPI00027497.5|SWISS-PROT:P06744|ENSEMBL:ENSP00000348877|REFSEQ:NP_000166|H-INV:HIT000049155|VEGA:OTTHUMP00000076759 Tax_Id=9606 Gene_Symbol=GPI Glucose-6-phosphate isomerase	21	5.3315e-226	53.8
IPI00290566	>IPI:IPI00290566.1|SWISS-PROT:P17987|ENSEMBL:ENSP00000317334|REFSEQ:NP_110379|H-INV:HIT000292987|VEGA:OTTHUMP00000017529 Tax_Id=9606 Gene_Symbol=TCP1 T-complex protein 1 subunit alpha	28	4.7122e-304	68.2
IPI00607818	>IPI:IPI00607818.3|ENSEMBL:ENSP00000407879|REFSEQ:NP_001070654 Tax_Id=9606 Gene_Symbol=MYH14 myosin, heavy chain 14 isoform 1	94	0	55.6
IPI00157790	>IPI:IPI00157790.7|SWISS-PROT:Q5VYK3|TREMBL:B3KV72	71	0	49
IPI00329692	>IPI:IPI00329692.3|SWISS-PROT:P30419-1|TREMBL:Q96HI4	4	2.008e-15	14.5
IPI00004968	>IPI:IPI00004968.1|SWISS-PROT:Q9UMS4|ENSEMBL:ENSP00000227524|REFSEQ:NP_055317|H-INV:HIT000244630 Tax_Id=9606 Gene_Symbol=PRPF19 Pre-mRNA-processing factor 19	9	6.7426e-66	29.6
IPI00020007	>IPI:IPI00020007.4|SWISS-PROT:Q9NUN5-1|ENSEMBL:ENSP00000359609|REFSEQ:NP_060838|VEGA:OTTHUMP00000016693 Tax_Id=9606 Gene_Symbol=LMBRD1 Isoform 1 of Probable lysosomal cobalamin transporter	1	0.00028841	3.3
IPI00019353	>IPI:IPI00019353.4|SWISS-PROT:Q53H12-1|TREMBL:A4D1U5|ENSEMBL:ENSP00000347581|REFSEQ:NP_060708|H-INV:HIT000004178|VEGA:OTTHUMP00000025155 Tax_Id=9606 Gene_Symbol=AGK Isoform 1 of Acylglycerol kinase, mitochondrial	1	1.4066e-05	5.9
IPI00386119	>IPI:IPI00386119.4|SWISS-PROT:Q15637-5|ENSEMBL:ENSP00000366604|VEGA:OTTHUMP00000069753 Tax_Id=9606 Gene_Symbol=SF1 Isoform 5 of Splicing factor 1	10	4.7719e-96	19
IPI00456969	>IPI:IPI00456969.1|SWISS-PROT:Q14204|TREMBL:B4DSR6	256	0	68.2
IPI00217540	>IPI:IPI00217540.7|SWISS-PROT:O60341-2|ENSEMBL:ENSP00000383042|REFSEQ:NP_001009999|VEGA:OTTHUMP00000003256 Tax_Id=9606 Gene_Symbol=KDM1A Isoform 2 of Lysine-specific histone demethylase 1	24	4.462e-219	39.5
IPI00022758	>IPI:IPI00022758.3|SWISS-PROT:Q9H2C0|TREMBL:B3KTC3|ENSEMBL:ENSP00000248272|REFSEQ:NP_071324|H-INV:HIT000076472|VEGA:OTTHUMP00000080667	4	1.6436e-15	9.2
IPI00465361	>IPI:IPI00465361.4|SWISS-PROT:P26373|TREMBL:A8K4C8	7	3.8035e-47	33.6
IPI00019380	>IPI:IPI00019380.1|SWISS-PROT:Q09161|ENSEMBL:ENSP00000364289|REFSEQ:NP_002477|H-INV:HIT000101362|VEGA:OTTHUMP00000021753 Tax_Id=9606 Gene_Symbol=NCBP1 Nuclear cap-binding protein subunit 1	31	1.5972e-276	63
IPI00219036	>IPI:IPI00219036.5|SWISS-PROT:Q9UPY3|TREMBL:B3KMJ0	11	1.2596e-58	8.9
IPI00396015	>IPI:IPI00396015.5|SWISS-PROT:Q13085-4|ENSEMBL:ENSP00000344789|REFSEQ:NP_942131|VEGA:OTTHUMP00000164069 Tax_Id=9606 Gene_Symbol=ACACA Isoform 4 of Acetyl-CoA carboxylase 1	79	0	48.9
IPI00014898	>IPI:IPI00014898.3|SWISS-PROT:Q15149-1|ENSEMBL:ENSP00000323856|REFSEQ:NP_958782 Tax_Id=9606 Gene_Symbol=PLEC1 Isoform 1 of Plectin-1	332	0	71.4
IPI00294501	>IPI:IPI00294501.1|SWISS-PROT:Q9UBM7|TREMBL:A8K0D2	7	2.819e-60	16.6
IPI00103516	>IPI:IPI00103516.1|SWISS-PROT:Q8WXE0|TREMBL:B7Z9H1|ENSEMBL:ENSP00000325355|REFSEQ:NP_065804|H-INV:HIT000262276|VEGA:OTTHUMP00000182459 Tax_Id=9606 Gene_Symbol=CASKIN2 Caskin-2	5	1.0215e-12	6.2
IPI00100160	>IPI:IPI00100160.3|SWISS-PROT:Q86VP6-1|TREMBL:A8K8U1	66	0	66.6
IPI00923468	>IPI:IPI00923468.1|TREMBL:B9EGQ8 Tax_Id=9606 Gene_Symbol=- SMARCA4 protein	38	0	29.7
IPI00033022	>IPI:IPI00033022.2|SWISS-PROT:P50570-1|ENSEMBL:ENSP00000352721|REFSEQ:NP_001005360|H-INV:HIT000095833|VEGA:OTTHUMP00000076396 Tax_Id=9606 Gene_Symbol=DNM2 Isoform 1 of Dynamin-2	35	0	53.7
IPI00166749	>IPI:IPI00166749.3|SWISS-PROT:Q10713|TREMBL:Q5SXM9	4	1.0066e-10	12.2
IPI00011631	>IPI:IPI00011631.6|SWISS-PROT:O43264|TREMBL:A1A528	2	1.2796e-21	3.2
IPI00551024	>IPI:IPI00551024.4|SWISS-PROT:Q3LXA3|TREMBL:Q2L9C1	4	2.0063e-104	13.2
IPI00470891	>IPI:IPI00470891.2|SWISS-PROT:O75534-1|TREMBL:Q9GZV0|ENSEMBL:ENSP00000351329|REFSEQ:NP_001007554|H-INV:HIT000000602|VEGA:OTTHUMP00000013881 Tax_Id=9606 Gene_Symbol=CSDE1 Isoform Long of Cold shock domain-containing protein E1	41	0	56.4
IPI00334715	>IPI:IPI00334715.4|SWISS-PROT:Q9NRY4-1|ENSEMBL:ENSP00000324820|H-INV:HIT000072048|VEGA:OTTHUMP00000076780 Tax_Id=9606 Gene_Symbol=GRLF1 Isoform 1 of Glucocorticoid receptor DNA-binding factor 1	37	2.3271e-235	37.5
IPI00007058	>IPI:IPI00007058.1|SWISS-PROT:Q9BR76|TREMBL:Q9NSK3|ENSEMBL:ENSP00000340211	12	1.5096e-87	29.7
IPI00032406	>IPI:IPI00032406.1|SWISS-PROT:O60884|ENSEMBL:ENSP00000314030|REFSEQ:NP_005871|H-INV:HIT000037340|VEGA:OTTHUMP00000080457	5	1.7808e-32	27.7
IPI00465436	>IPI:IPI00465436.4|SWISS-PROT:P04040|TREMBL:B4DWK8	5	3.8426e-39	15.4
IPI00719752	>IPI:IPI00719752.2|SWISS-PROT:P55884-2|ENSEMBL:ENSP00000316638 Tax_Id=9606 Gene_Symbol=EIF3B Isoform 2 of Eukaryotic translation initiation factor 3 subunit B	40	0	57.4
IPI00385649	>IPI:IPI00385649.2|SWISS-PROT:Q96II8-2|TREMBL:B4DEQ7|ENSEMBL:ENSP00000399751|VEGA:OTTHUMP00000207958 Tax_Id=9606 Gene_Symbol=LRCH3 Isoform 2 of Leucine-rich repeat and calponin homology domain-containing protein 3	1	0.0012854	2
IPI00946415	>IPI:IPI00946415.1|TREMBL:B2RTT4|REFSEQ:NP_001158286 Tax_Id=9606 Gene_Symbol=ACIN1 apoptotic chromatin condensation inducer 1 isoform 2	6	8.1523e-14	5
IPI00004273	>IPI:IPI00004273.6|SWISS-PROT:P49756-1|TREMBL:Q16083|ENSEMBL:ENSP00000261973|REFSEQ:NP_067062|H-INV:HIT000055763|VEGA:OTTHUMP00000028087 Tax_Id=9606 Gene_Symbol=RBM25 Isoform 1 of RNA-binding protein 25	27	1.0589e-170	37.5
IPI00942869	>IPI:IPI00942869.1|SWISS-PROT:O60716-1|ENSEMBL:ENSP00000382004|REFSEQ:NP_001078927|H-INV:HIT000065239 Tax_Id=9606 Gene_Symbol=CTNND1 Isoform 1ABC of Catenin delta-1	34	0	49.8
IPI00301618	>IPI:IPI00301618.7|SWISS-PROT:O60524-1|TREMBL:A0JLQ3	13	9.7803e-108	15.9
IPI00745433	>IPI:IPI00745433.2|SWISS-PROT:Q9UKV8-1|TREMBL:A4FVC0|ENSEMBL:ENSP00000220592|REFSEQ:NP_036286|VEGA:OTTHUMP00000178304 Tax_Id=9606 Gene_Symbol=EIF2C2 Isoform 1 of Protein argonaute-2	20	1.9544e-141	32.6
IPI00470596	>IPI:IPI00470596.3|SWISS-PROT:Q14966-1|TREMBL:A8K583	11	4.8931e-92	10
IPI00719680	>IPI:IPI00719680.1|SWISS-PROT:O14617-5|ENSEMBL:ENSP00000347416|H-INV:HIT000328739 Tax_Id=9606 Gene_Symbol=AP3D1 Isoform 5 of AP-3 complex subunit delta-1	29	4.7335e-240	34.2
IPI00924713	>IPI:IPI00924713.1|TREMBL:B2R8P1	3	8.8684e-32	9.7
IPI00465432	>IPI:IPI00465432.3|SWISS-PROT:Q5JPE7-1|TREMBL:Q4G177|ENSEMBL:ENSP00000370883|REFSEQ:NP_001004060|H-INV:HIT000027767|VEGA:OTTHUMP00000080991 Tax_Id=9606 Gene_Symbol=NOMO2 Isoform 1 of Nodal modulator 2	49	0	60
IPI00413895	>IPI:IPI00413895.2|SWISS-PROT:Q08379-2|ENSEMBL:ENSP00000416097|REFSEQ:NP_004477|H-INV:HIT000263421|VEGA:OTTHUMP00000022234 Tax_Id=9606 Gene_Symbol=GOLGA2 Golgi autoantigen, golgin subfamily a, 2	36	0	52.5
IPI00783931	>IPI:IPI00783931.3|SWISS-PROT:P39060-3|ENSEMBL:ENSP00000352798|REFSEQ:NP_569711 Tax_Id=9606 Gene_Symbol=COL18A1 Isoform 1 of Collagen alpha-1(XVIII) chain	3	5.0922e-07	3.1
IPI00307017	>IPI:IPI00307017.2|SWISS-PROT:Q9UIQ6-1|TREMBL:B2RAK1|ENSEMBL:ENSP00000231368	26	0	35.4
IPI00018140	>IPI:IPI00018140.3|SWISS-PROT:O60506-1|TREMBL:B2R8Z8|ENSEMBL:ENSP00000358635|REFSEQ:NP_006363|VEGA:OTTHUMP00000016815 Tax_Id=9606 Gene_Symbol=SYNCRIP Isoform 1 of Heterogeneous nuclear ribonucleoprotein Q	26	2.1955e-277	56
IPI00023974	>IPI:IPI00023974.1|SWISS-PROT:P53801|TREMBL:A8K274|ENSEMBL:ENSP00000328325|REFSEQ:NP_004330|H-INV:HIT000272106|VEGA:OTTHUMP00000115272 Tax_Id=9606 Gene_Symbol=PTTG1IP Pituitary tumor-transforming gene 1 protein-interacting protein	2	7.943e-21	13.9
IPI00797126	>IPI:IPI00797126.1|ENSEMBL:ENSP00000403817|REFSEQ:NP_001106674|VEGA:OTTHUMP00000168040 Tax_Id=9606 Gene_Symbol=NACA nascent polypeptide-associated complex alpha subunit isoform a	5	1.1948e-188	7.6
IPI00477313	>IPI:IPI00477313.3|SWISS-PROT:P07910-1|TREMBL:A8K9A4	3	3.6384e-08	10.1
IPI00002335	>IPI:IPI00002335.1|SWISS-PROT:P42858|TREMBL:A8K3C9	38	0	18.2
IPI00796337	>IPI:IPI00796337.1|TREMBL:Q59HD4	12	2.9853e-68	54.1
IPI00027626	>IPI:IPI00027626.3|SWISS-PROT:P40227|TREMBL:A1JUI8	20	1.6793e-224	48.4
IPI00008215	>IPI:IPI00008215.1|SWISS-PROT:P48163|TREMBL:A8K168	16	1.1823e-210	52.4
IPI00009315	>IPI:IPI00009315.6|SWISS-PROT:Q9H3P7|ENSEMBL:ENSP00000355777|REFSEQ:NP_073572|H-INV:HIT000059351|VEGA:OTTHUMP00000035668 Tax_Id=9606 Gene_Symbol=ACBD3 Golgi resident protein GCP60	8	6.2979e-134	27.5
IPI00017375	>IPI:IPI00017375.2|SWISS-PROT:Q15436|TREMBL:B3KXI2	28	0	58.6
IPI00873899	>IPI:IPI00873899.1|SWISS-PROT:Q8NE71-1|TREMBL:A2BF75	23	0	43.4
IPI00152981	>IPI:IPI00152981.1|SWISS-PROT:Q9H845|TREMBL:Q59FN3|ENSEMBL:ENSP00000312618|REFSEQ:NP_054768|H-INV:HIT000033562|VEGA:OTTHUMP00000172666 Tax_Id=9606 Gene_Symbol=ACAD9 Acyl-CoA dehydrogenase family member 9, mitochondrial	7	6.5859e-27	13.2
IPI00021983	>IPI:IPI00021983.1|SWISS-PROT:Q92542-1|TREMBL:Q5T208|ENSEMBL:ENSP00000294785|REFSEQ:NP_056146|H-INV:HIT000074811|VEGA:OTTHUMP00000031839 Tax_Id=9606 Gene_Symbol=NCSTN Isoform 1 of Nicastrin	11	9.7956e-73	20.9
IPI00783706	>IPI:IPI00783706.1|SWISS-PROT:Q8IV36-1|ENSEMBL:ENSP00000413520|REFSEQ:NP_085133|H-INV:HIT000015181|VEGA:OTTHUMP00000182428 Tax_Id=9606 Gene_Symbol=C17orf28 Isoform 1 of UPF0663 transmembrane protein C17orf28	16	1.6318e-70	25
IPI00299507	>IPI:IPI00299507.6|SWISS-PROT:Q15003|TREMBL:A8K4T8|ENSEMBL:ENSP00000240423|REFSEQ:NP_056156|H-INV:HIT000042233|VEGA:OTTHUMP00000161008 Tax_Id=9606 Gene_Symbol=NCAPH Condensin complex subunit 2	7	1.0461e-30	16.2
IPI00643591	>IPI:IPI00643591.5|TREMBL:B3KNW1	31	0	49
IPI00410067	>IPI:IPI00410067.2|SWISS-PROT:Q7Z2W4-1|TREMBL:A8K9U6|ENSEMBL:ENSP00000242351|REFSEQ:NP_064504|H-INV:HIT000055134 Tax_Id=9606 Gene_Symbol=ZC3HAV1 Isoform 1 of Zinc finger CCCH-type antiviral protein 1	3	1.3287e-84	5.4
IPI00220578	>IPI:IPI00220578.3|SWISS-PROT:P08754|TREMBL:Q5TZX1|ENSEMBL:ENSP00000358867|REFSEQ:NP_006487|H-INV:HIT000039882|VEGA:OTTHUMP00000013368 Tax_Id=9606 Gene_Symbol=GNAI3 Guanine nucleotide-binding protein G(k) subunit alpha	4	1.3009e-22	20.1
IPI00247871	>IPI:IPI00247871.2|SWISS-PROT:O14776-1|ENSEMBL:ENSP00000296702|REFSEQ:NP_006697|H-INV:HIT000062444|VEGA:OTTHUMP00000160091 Tax_Id=9606 Gene_Symbol=TCERG1 Isoform 1 of Transcription elongation regulator 1	27	4.3495e-127	26.2
IPI00007818	>IPI:IPI00007818.3|SWISS-PROT:Q9UKF6|TREMBL:Q53F02	3	4.6058e-07	8.8
IPI00297455	>IPI:IPI00297455.5|SWISS-PROT:Q9ULX6|TREMBL:B5BU90|ENSEMBL:ENSP00000380557|REFSEQ:NP_055186|H-INV:HIT000029858|VEGA:OTTHUMP00000077693 Tax_Id=9606 Gene_Symbol=AKAP8L A-kinase anchor protein 8-like	4	2.2562e-18	9.6
IPI00941534	>IPI:IPI00941534.1|SWISS-PROT:Q16181-1|TREMBL:A8K3D0	10	2.2297e-35	30.4
IPI00719178	>IPI:IPI00719178.1|SWISS-PROT:P33527-9|TREMBL:Q68CP7|ENSEMBL:ENSP00000382340 Tax_Id=9606 Gene_Symbol=ABCC1 Isoform 9 of Multidrug resistance-associated protein 1	28	3.8692e-219	29.2
IPI00018206	>IPI:IPI00018206.3|SWISS-PROT:P00505|TREMBL:A8K482	16	5.3227e-145	50.9
IPI00064162	>IPI:IPI00064162.4|SWISS-PROT:Q96JH7|TREMBL:B4DM84|ENSEMBL:ENSP00000309031|REFSEQ:NP_079330|H-INV:HIT000001565|VEGA:OTTHUMP00000177722 Tax_Id=9606 Gene_Symbol=VCPIP1 Deubiquitinating protein VCIP135	7	1.0043e-33	8.5
IPI00096972	>IPI:IPI00096972.5|SWISS-PROT:Q96KQ7-1|TREMBL:Q5JQ92|ENSEMBL:ENSP00000364687	6	7.1549e-65	6.6
IPI00007765	>IPI:IPI00007765.5|SWISS-PROT:P38646|TREMBL:B7Z1V7	43	0	67.7
IPI00216219	>IPI:IPI00216219.3|SWISS-PROT:Q07157-1|TREMBL:A9CQZ8|ENSEMBL:ENSP00000281537|REFSEQ:NP_003248|H-INV:HIT000339984|VEGA:OTTHUMP00000174520	10	3.4089e-28	7.7
IPI00022542	>IPI:IPI00022542.1|SWISS-PROT:Q13464|ENSEMBL:ENSP00000382697|REFSEQ:NP_005397|H-INV:HIT000219837|VEGA:OTTHUMP00000073068	18	6.3276e-79	15.3
IPI00025512	>IPI:IPI00025512.2|SWISS-PROT:P04792|ENSEMBL:ENSP00000248553|REFSEQ:NP_001531|H-INV:HIT000222208|VEGA:OTTHUMP00000024846	2	0.00012092	13.2
IPI00790342	>IPI:IPI00790342.1|TREMBL:B2R4K7	15	5.432e-132	44.6
IPI00024787	>IPI:IPI00024787.1|SWISS-PROT:O14975|TREMBL:B3KW19	1	3.6232e-15	3.2
IPI00010415	>IPI:IPI00010415.2|SWISS-PROT:O00154-1|ENSEMBL:ENSP00000367086|REFSEQ:NP_863654|VEGA:OTTHUMP00000001410 Tax_Id=9606 Gene_Symbol=ACOT7 Isoform 1 of Cytosolic acyl coenzyme A thioester hydrolase	4	8.7045e-16	13.2
IPI00027745	>IPI:IPI00027745.4|SWISS-PROT:P08236-1|TREMBL:B2R6X2|ENSEMBL:ENSP00000302728|REFSEQ:NP_000172|H-INV:HIT000331186|VEGA:OTTHUMP00000025353	12	7.6742e-94	27.6
IPI00293088	>IPI:IPI00293088.6|SWISS-PROT:P10253 Tax_Id=9606 Gene_Symbol=GAA Lysosomal alpha-glucosidase	17	1.8767e-211	30.7
IPI00024466	>IPI:IPI00024466.2|SWISS-PROT:Q9NYU2-1|TREMBL:A8KAK1|ENSEMBL:ENSP00000259253|REFSEQ:NP_064505|VEGA:OTTHUMP00000162311 Tax_Id=9606 Gene_Symbol=UGGT1 Isoform 1 of UDP-glucose:glycoprotein glucosyltransferase 1	73	0	62.4
IPI00008223	>IPI:IPI00008223.3|SWISS-PROT:P54727|TREMBL:B7Z4W4	11	8.9773e-128	32.8
IPI00010796	>IPI:IPI00010796.1|SWISS-PROT:P07237|TREMBL:B2RDQ2	34	0	68.5
IPI00386803	>IPI:IPI00386803.4|SWISS-PROT:Q14847-2 Tax_Id=9606 Gene_Symbol=LASP1 Isoform 2 of LIM and SH3 domain protein 1	11	9.3824e-70	40.6
IPI00941161	>IPI:IPI00941161.1|SWISS-PROT:O60763|ENSEMBL:ENSP00000264904|REFSEQ:NP_003706|H-INV:HIT000101921 Tax_Id=9606 Gene_Symbol=USO1 General vesicular transport factor p115	26	6.1581e-277	39.5
IPI00218442	>IPI:IPI00218442.4|SWISS-PROT:Q93084-6|TREMBL:A8MYK9|ENSEMBL:ENSP00000380236|REFSEQ:NP_777614|VEGA:OTTHUMP00000183044 Tax_Id=9606 Gene_Symbol=ATP2A3 Putative uncharacterized protein ATP2A3	31	0	36.7
IPI00016801	>IPI:IPI00016801.1|SWISS-PROT:P00367|TREMBL:B3KT18	19	8.5246e-190	44.8
IPI00012007	>IPI:IPI00012007.6|SWISS-PROT:P23526|TREMBL:B3KUN3|ENSEMBL:ENSP00000217426|REFSEQ:NP_000678|H-INV:HIT000035325|VEGA:OTTHUMP00000030684 Tax_Id=9606 Gene_Symbol=AHCY Adenosylhomocysteinase	17	4.3132e-91	43.3
IPI00938079	>IPI:IPI00938079.1|TREMBL:B4DHD2	40	0	58
IPI00900366	>IPI:IPI00900366.1|SWISS-PROT:A3KMH1-1|ENSEMBL:ENSP00000368612|REFSEQ:NP_055873 Tax_Id=9606 Gene_Symbol=KIAA0564 Isoform 1 of Uncharacterized protein KIAA0564	13	3.2881e-61	9.3
IPI00099463	>IPI:IPI00099463.2|SWISS-PROT:O95470|ENSEMBL:ENSP00000362298	7	9.9474e-37	20.6
IPI00789041	>IPI:IPI00789041.2|SWISS-PROT:Q9H307-1|TREMBL:A8K964	3	3.2571e-06	5.6
IPI00793381	>IPI:IPI00793381.2|TREMBL:C9IZE4|ENSEMBL:ENSP00000418695|VEGA:OTTHUMP00000171749 Tax_Id=9606 Gene_Symbol=PSMD6 Putative uncharacterized protein PSMD6	12	1.1639e-61	26.7
IPI00033036	>IPI:IPI00033036.1|SWISS-PROT:P50579|TREMBL:B3KWL6|ENSEMBL:ENSP00000325312|REFSEQ:NP_006829|H-INV:HIT000218138	4	7.9761e-53	16.9
IPI00005015	>IPI:IPI00005015.1|SWISS-PROT:O75175-1|ENSEMBL:ENSP00000221232	2	8.976e-10	3.3
IPI00003590	>IPI:IPI00003590.2|SWISS-PROT:O00391-1|TREMBL:A8K477	7	3.8649e-52	12.9
IPI00927614	>IPI:IPI00927614.1|SWISS-PROT:Q13439-3|TREMBL:A8K3D5	72	0	38.2
IPI00639957	>IPI:IPI00639957.2|TREMBL:A6NN38|ENSEMBL:ENSP00000325690|REFSEQ:NP_954592|VEGA:OTTHUMP00000076197 Tax_Id=9606 Gene_Symbol=CARM1 coactivator-associated arginine methyltransferase 1	4	4.4233e-12	12.3
IPI00747849	>IPI:IPI00747849.2|SWISS-PROT:P05026-1|TREMBL:A3KLL5	3	3.3999e-12	11.9
IPI00029054	>IPI:IPI00029054.1|SWISS-PROT:P49902|TREMBL:A8K6K2	17	7.7536e-92	44.7
IPI00374740	>IPI:IPI00374740.3|SWISS-PROT:Q08722-1|ENSEMBL:ENSP00000355361|REFSEQ:NP_001768|H-INV:HIT000294853|VEGA:OTTHUMP00000041153	3	6.2782e-07	8.7
IPI00003802	>IPI:IPI00003802.2|SWISS-PROT:Q16706|TREMBL:A5PKX5	25	3.7843e-123	26.7
IPI00329536	>IPI:IPI00329536.2|SWISS-PROT:Q15075|TREMBL:A8K7J3	73	0	56.9
IPI00008485	>IPI:IPI00008485.1|SWISS-PROT:P21399|TREMBL:Q5VZA7	11	9.1474e-138	21.4
IPI00022648	>IPI:IPI00022648.2|SWISS-PROT:P55010|TREMBL:Q05DF3	4	1.5481e-13	12.5
IPI00003519	>IPI:IPI00003519.1|SWISS-PROT:Q15029|TREMBL:A8KAP3	46	0	68.5
IPI00748360	>IPI:IPI00748360.2|SWISS-PROT:Q5VW36|TREMBL:B3KNV9|ENSEMBL:ENSP00000344307	6	1.2799e-57	6.4
IPI00167833	>IPI:IPI00167833.2|SWISS-PROT:Q8N9W8-1|REFSEQ:NP_775797|VEGA:OTTHUMP00000028397 Tax_Id=9606 Gene_Symbol=FAM71D Isoform 1 of Protein FAM71D	1	0.00216	2.4
IPI00219018	>IPI:IPI00219018.7|SWISS-PROT:P04406|ENSEMBL:ENSP00000229239	18	0	77
IPI00784233	>IPI:IPI00784233.2|SWISS-PROT:Q6Y7W6-1|TREMBL:B4DRT8|ENSEMBL:ENSP00000362664	21	0	25.5
IPI00893476	>IPI:IPI00893476.1|TREMBL:A6NJB3|ENSEMBL:ENSP00000275418|VEGA:OTTHUMP00000200003 Tax_Id=9606 Gene_Symbol=ESYT2 Putative uncharacterized protein ESYT2	23	1.6092e-208	39.5
IPI00376317	>IPI:IPI00376317.4|SWISS-PROT:Q6P2E9-1|TREMBL:B7Z7V8|ENSEMBL:ENSP00000351811|REFSEQ:NP_055144|H-INV:HIT000097799|VEGA:OTTHUMP00000081427	44	0	53.7
IPI00853400	>IPI:IPI00853400.1|SWISS-PROT:Q5T1M5-1|TREMBL:B4DVS2	14	2.8352e-202	16.7
IPI00844564	>IPI:IPI00844564.1|TREMBL:A4D110 Tax_Id=9606 Gene_Symbol=- Putative uncharacterized protein	2	6.9466e-14	24.4
IPI00000948	>IPI:IPI00000948.3|SWISS-PROT:Q9Y4P3|TREMBL:B2RB52	6	4.896e-67	19.2
IPI00025874	>IPI:IPI00025874.2|SWISS-PROT:P04843|TREMBL:Q53EP4	34	0	60.5
IPI00021812	>IPI:IPI00021812.2|SWISS-PROT:Q09666|TREMBL:B4DTV0	313	0	77.4
IPI00141318	>IPI:IPI00141318.2|SWISS-PROT:Q07065-1|ENSEMBL:ENSP00000367265|REFSEQ:NP_006816|H-INV:HIT000323075|VEGA:OTTHUMP00000169048 Tax_Id=9606 Gene_Symbol=CKAP4 Isoform 1 of Cytoskeleton-associated protein 4	26	0	51.3
IPI00292134	>IPI:IPI00292134.6|SWISS-PROT:P42566-1|ENSEMBL:ENSP00000360798|REFSEQ:NP_001972|H-INV:HIT000326842|VEGA:OTTHUMP00000009896 Tax_Id=9606 Gene_Symbol=EPS15 Isoform 1 of Epidermal growth factor receptor substrate 15	9	6.5127e-78	18
IPI00412344	>IPI:IPI00412344.6|SWISS-PROT:Q96SB4-2|TREMBL:A8K8B2	5	1.0476e-19	9.8
IPI00828098	>IPI:IPI00828098.2|SWISS-PROT:Q63HN8-1|ENSEMBL:ENSP00000338218|REFSEQ:NP_065965|VEGA:OTTHUMP00000181405 Tax_Id=9606 Gene_Symbol=RNF213 ring finger protein 213 isoform 1	6	4.7001e-27	1.9
IPI00440932	>IPI:IPI00440932.1|SWISS-PROT:Q13443-1|TREMBL:B4DDM8|ENSEMBL:ENSP00000305538|REFSEQ:NP_003807|H-INV:HIT000219784|VEGA:OTTHUMP00000177409 Tax_Id=9606 Gene_Symbol=ADAM9 Isoform 1 of Disintegrin and metalloproteinase domain-containing protein 9	4	4.0178e-44	7
IPI00871851	>IPI:IPI00871851.2|SWISS-PROT:Q15019-2|ENSEMBL:ENSP00000375833	8	3.9063e-54	35.1
IPI00927510	>IPI:IPI00927510.1|SWISS-PROT:Q04637-5|TREMBL:B4DSI9|ENSEMBL:ENSP00000407682|VEGA:OTTHUMP00000210587 Tax_Id=9606 Gene_Symbol=EIF4G1 Isoform D of Eukaryotic translation initiation factor 4 gamma 1	70	0	54.1
IPI00022793	>IPI:IPI00022793.5|SWISS-PROT:P55084|TREMBL:B4DDC9	18	1.0192e-82	55.7
IPI00304187	>IPI:IPI00304187.8|SWISS-PROT:Q9NW13|TREMBL:B4DJ90|ENSEMBL:ENSP00000223073|REFSEQ:NP_060547|H-INV:HIT000036391|VEGA:OTTHUMP00000025507 Tax_Id=9606 Gene_Symbol=RBM28 RNA-binding protein 28	9	3.7542e-77	15.7
IPI00550689	>IPI:IPI00550689.3|SWISS-PROT:Q9Y3I0|ENSEMBL:ENSP00000216038|REFSEQ:NP_055121|H-INV:HIT000037644|VEGA:OTTHUMP00000028639 Tax_Id=9606 Gene_Symbol=C22orf28 UPF0027 protein C22orf28	16	1.1884e-69	35.6
IPI00297261	>IPI:IPI00297261.3|SWISS-PROT:P18031|TREMBL:A8K3M3	16	8.8647e-186	53.3
IPI00913848	>IPI:IPI00913848.1|TREMBL:A8K6S3	10	8.0742e-49	25.6
IPI00027011	>IPI:IPI00027011.1|SWISS-PROT:Q9UN76|TREMBL:B2R8J1|ENSEMBL:ENSP00000360967|REFSEQ:NP_009162|H-INV:HIT000071724|VEGA:OTTHUMP00000023880 Tax_Id=9606 Gene_Symbol=SLC6A14 Sodium- and chloride-dependent neutral and basic amino acid transporter B(0+)	2	1.9696e-09	5
IPI00152535	>IPI:IPI00152535.1|SWISS-PROT:Q8TDI0|TREMBL:Q659D0	18	4.2496e-177	10.5
IPI00217661	>IPI:IPI00217661.4|SWISS-PROT:Q8IY67-2|ENSEMBL:ENSP00000293677|REFSEQ:NP_597709|VEGA:OTTHUMP00000077954 Tax_Id=9606 Gene_Symbol=RAVER1 RAVER1	15	4.8666e-184	43.7
IPI00455599	>IPI:IPI00455599.4|SWISS-PROT:Q58FF8|TREMBL:B5MDL9|ENSEMBL:ENSP00000371882|H-INV:HIT000333303 Tax_Id=9606 Gene_Symbol=HSP90AB2P Similar to Heat shock protein HSP 90-beta	14	3.2417e-292	24.4
IPI00747053	>IPI:IPI00747053.2|SWISS-PROT:P19447|TREMBL:A8K359	3	3.3269e-06	5.8
IPI00412415	>IPI:IPI00412415.2|SWISS-PROT:Q9NRL2-1|ENSEMBL:ENSP00000353458	4	3.9468e-18	2.8
IPI00026215	>IPI:IPI00026215.1|SWISS-PROT:P39748|TREMBL:B4DWZ4	11	1.502e-110	48.2
IPI00883857	>IPI:IPI00883857.2|SWISS-PROT:Q00839-1|TREMBL:B3KX72	38	0	46.5
IPI00031131	>IPI:IPI00031131.4|SWISS-PROT:Q9HDC9-1|ENSEMBL:ENSP00000217456|REFSEQ:NP_065392|H-INV:HIT000059095|VEGA:OTTHUMP00000030464 Tax_Id=9606 Gene_Symbol=C20orf3 Isoform 1 of Adipocyte plasma membrane-associated protein	12	7.4976e-83	41.8
IPI00003918	>IPI:IPI00003918.6|SWISS-PROT:P36578|TREMBL:B4DFI6	20	3.048e-263	46.1
IPI00293613	>IPI:IPI00293613.2|SWISS-PROT:Q9UHD2|TREMBL:B4E164|ENSEMBL:ENSP00000329967|REFSEQ:NP_037386|H-INV:HIT000073281|VEGA:OTTHUMP00000168348 Tax_Id=9606 Gene_Symbol=TBK1 Serine/threonine-protein kinase TBK1	1	0.00027175	2.7
IPI00221325	>IPI:IPI00221325.3|SWISS-PROT:P49792|TREMBL:Q13073|ENSEMBL:ENSP00000283195|REFSEQ:NP_006258|H-INV:HIT000101462|VEGA:OTTHUMP00000161606 Tax_Id=9606 Gene_Symbol=RANBP2 E3 SUMO-protein ligase RanBP2	93	0	43.2
IPI00004317	>IPI:IPI00004317.1|SWISS-PROT:P54098|TREMBL:A8K5G6	5	4.3119e-31	5.8
IPI00465059	>IPI:IPI00465059.4|SWISS-PROT:Q8IXI1-1|ENSEMBL:ENSP00000321971|REFSEQ:NP_620124|H-INV:HIT000251041|VEGA:OTTHUMP00000081439	14	8.8401e-94	38.8
IPI00783982	>IPI:IPI00783982.1|SWISS-PROT:Q9Y678|TREMBL:A8K6M8	44	0	71.9
IPI00465294	>IPI:IPI00465294.2|SWISS-PROT:Q99459|TREMBL:B3KY60|ENSEMBL:ENSP00000360532|REFSEQ:NP_001244|H-INV:HIT000000149|VEGA:OTTHUMP00000016529 Tax_Id=9606 Gene_Symbol=CDC5L Cell division cycle 5-like protein	20	1.0722e-137	35.9
IPI00021129	>IPI:IPI00021129.5|SWISS-PROT:O00203-1|TREMBL:A8K586	21	3.4673e-152	23.7
IPI00299573	>IPI:IPI00299573.12|SWISS-PROT:P62424|TREMBL:Q5T8U4|ENSEMBL:ENSP00000361076|REFSEQ:NP_000963|H-INV:HIT000050841|VEGA:OTTHUMP00000022469 Tax_Id=9606 Gene_Symbol=RPL7A 60S ribosomal protein L7a	2	3.3033e-11	9
IPI00646058	>IPI:IPI00646058.2|TREMBL:A0AV56	6	6.3422e-33	11.1
IPI00000690	>IPI:IPI00000690.1|SWISS-PROT:O95831-1|ENSEMBL:ENSP00000287295|REFSEQ:NP_004199|VEGA:OTTHUMP00000024007 Tax_Id=9606 Gene_Symbol=AIFM1 Isoform 1 of Apoptosis-inducing factor 1, mitochondrial	14	1.3145e-93	31.2
IPI00914529	>IPI:IPI00914529.1|ENSEMBL:ENSP00000401450|REFSEQ:NP_001129607 Tax_Id=9606 Gene_Symbol=RPL28 ribosomal protein L28 isoform 3	3	6.1561e-06	17.2
IPI00908725	>IPI:IPI00908725.1|TREMBL:B4DTK7|ENSEMBL:ENSP00000416951 Tax_Id=9606 Gene_Symbol=ZC3H18 cDNA FLJ61387, highly similar to Homo sapiens conserved nuclear protein NHN1 (NHN1), mRNA	5	6.5911e-16	8.1
IPI00031522	>IPI:IPI00031522.2|SWISS-PROT:P40939|TREMBL:B4DDZ5	36	0	64.9
IPI00894287	>IPI:IPI00894287.2|TREMBL:B4DTQ2	56	0	56.4
IPI00412404	>IPI:IPI00412404.1|SWISS-PROT:Q8IYB8|TREMBL:B7Z611|ENSEMBL:ENSP00000352678|REFSEQ:NP_003162|H-INV:HIT000051633|VEGA:OTTHUMP00000019719 Tax_Id=9606 Gene_Symbol=SUPV3L1 ATP-dependent RNA helicase SUPV3L1, mitochondrial	3	1.4669e-09	6.5
IPI00304676	>IPI:IPI00304676.5|SWISS-PROT:Q6P9B9|ENSEMBL:ENSP00000327889|REFSEQ:NP_085131|H-INV:HIT000260143 Tax_Id=9606 Gene_Symbol=INTS5 Integrator complex subunit 5	2	3.6869e-09	4.2
IPI00337667	>IPI:IPI00337667.1|SWISS-PROT:Q8TD16-2|ENSEMBL:ENSP00000349351|REFSEQ:NP_001003800|VEGA:OTTHUMP00000022790 Tax_Id=9606 Gene_Symbol=BICD2 Isoform 2 of Protein bicaudal D homolog 2	5	1.4824e-73	11
IPI00942979	>IPI:IPI00942979.1|SWISS-PROT:P29401|TREMBL:A8K089	35	0	81.4
IPI00289159	>IPI:IPI00289159.3|SWISS-PROT:O94925-1|TREMBL:A8K132	5	1.0981e-18	13.3
IPI00297779	>IPI:IPI00297779.7|SWISS-PROT:P78371|TREMBL:A8K402	32	0	75.7
IPI00374747	>IPI:IPI00374747.5|SWISS-PROT:Q9UBD5-2|ENSEMBL:ENSP00000257789|REFSEQ:NP_862820|VEGA:OTTHUMP00000183452 Tax_Id=9606 Gene_Symbol=ORC3L Isoform 2 of Origin recognition complex subunit 3	4	1.1184e-72	9.3
IPI00002647	>IPI:IPI00002647.2|SWISS-PROT:Q8IV90 Tax_Id=9606 Gene_Symbol=WASF4 Wiskott-Aldrich syndrome protein family member 4	2	9.3032e-11	4.2
IPI00784154	>IPI:IPI00784154.1|SWISS-PROT:P10809|TREMBL:B3GQS7	46	0	80.3
IPI00034049	>IPI:IPI00034049.1|SWISS-PROT:Q92900-1|ENSEMBL:ENSP00000406512|VEGA:OTTHUMP00000077963 Tax_Id=9606 Gene_Symbol=UPF1 Isoform 1 of Regulator of nonsense transcripts 1	57	0	64.1
IPI00017184	>IPI:IPI00017184.2|SWISS-PROT:Q9H4M9|TREMBL:B2R5U3	6	2.204e-26	23.2
IPI00295857	>IPI:IPI00295857.7|SWISS-PROT:P53621-1|ENSEMBL:ENSP00000241704|REFSEQ:NP_004362|H-INV:HIT000218731|VEGA:OTTHUMP00000031847 Tax_Id=9606 Gene_Symbol=COPA Isoform 1 of Coatomer subunit alpha	79	0	74.4
IPI00384028	>IPI:IPI00384028.5|SWISS-PROT:P51003-1|TREMBL:B4DHB8	4	1.6163e-10	7.5
IPI00550364	>IPI:IPI00550364.8|SWISS-PROT:Q96G03|TREMBL:B4DN40	11	9.7736e-159	24.3
IPI00302927	>IPI:IPI00302927.6|SWISS-PROT:P50991|TREMBL:A8K3C3|ENSEMBL:ENSP00000377958|REFSEQ:NP_006421|H-INV:HIT000062814|VEGA:OTTHUMP00000201357 Tax_Id=9606 Gene_Symbol=ILK-2	21	1.1715e-178	54.7
IPI00031397	>IPI:IPI00031397.3|SWISS-PROT:O95573|TREMBL:B2RBE0	20	1.4005e-150	41.9
IPI00152695	>IPI:IPI00152695.2|SWISS-PROT:Q6UXN9|TREMBL:A8K5R5|ENSEMBL:ENSP00000296490|REFSEQ:NP_079498|H-INV:HIT000291945|VEGA:OTTHUMP00000197255 Tax_Id=9606 Gene_Symbol=WDR82 WD repeat-containing protein 82	2	2.3665e-57	10.9
IPI00014456	>IPI:IPI00014456.4|SWISS-PROT:O43815-1|TREMBL:Q3B874|ENSEMBL:ENSP00000263918|REFSEQ:NP_003153|VEGA:OTTHUMP00000126951 Tax_Id=9606 Gene_Symbol=STRN Isoform 1 of Striatin	3	1.3714e-09	4.9
IPI00000279	>IPI:IPI00000279.3|SWISS-PROT:Q8WU90|TREMBL:B7Z592|ENSEMBL:ENSP00000338788|REFSEQ:NP_060941|H-INV:HIT000002329|VEGA:OTTHUMP00000205376 Tax_Id=9606 Gene_Symbol=ZC3H15 Similar to Zinc finger CCCH domain-containing protein 15	2	8.5679e-10	5.1
IPI00004670	>IPI:IPI00004670.2|SWISS-PROT:Q14435-1|TREMBL:B2R8J0	14	1.6699e-93	28.4
IPI00006702	>IPI:IPI00006702.4|SWISS-PROT:Q8IZL8-1|TREMBL:A8K548	21	1.015e-226	31.9
IPI00295851	>IPI:IPI00295851.4|SWISS-PROT:P53618|ENSEMBL:ENSP00000249923	46	0	67.7
IPI00009342	>IPI:IPI00009342.1|SWISS-PROT:P46940|TREMBL:A4QPB0	90	0	68.6
IPI00024067	>IPI:IPI00024067.4|SWISS-PROT:Q00610-1|ENSEMBL:ENSP00000269122|REFSEQ:NP_004850|H-INV:HIT000054067|VEGA:OTTHUMP00000165784	107	0	76.7
IPI00099550	>IPI:IPI00099550.1|SWISS-PROT:Q9UMX0-1|TREMBL:B3KNI2	8	2.5073e-60	23.6
IPI00024403	>IPI:IPI00024403.1|SWISS-PROT:O75131|TREMBL:Q05DL8|ENSEMBL:ENSP00000198765|REFSEQ:NP_003900|H-INV:HIT000262271|VEGA:OTTHUMP00000177887 Tax_Id=9606 Gene_Symbol=CPNE3 Copine-3	18	7.4258e-168	47.1
IPI00026665	>IPI:IPI00026665.2|TREMBL:A8K3A8	37	0	60.8
IPI00298520	>IPI:IPI00298520.4|TREMBL:B0YIW6	13	3.362e-115	31.2
IPI00004668	>IPI:IPI00004668.1|SWISS-PROT:Q9BYC5-1|TREMBL:A8K8P8	3	1.3883e-08	6.1
IPI00217466	>IPI:IPI00217466.3|SWISS-PROT:P16402|TREMBL:B2R751|ENSEMBL:ENSP00000244534|REFSEQ:NP_005311|H-INV:HIT000337962|VEGA:OTTHUMP00000016148 Tax_Id=9606 Gene_Symbol=HIST1H1D Histone H1.3	3	5.303e-08	13.6
IPI00028888	>IPI:IPI00028888.1|SWISS-PROT:Q14103-1|ENSEMBL:ENSP00000313199|REFSEQ:NP_112738|H-INV:HIT000101661|VEGA:OTTHUMP00000160798 Tax_Id=9606 Gene_Symbol=HNRNPD Isoform 1 of Heterogeneous nuclear ribonucleoprotein D0	9	8.6828e-71	29.3
IPI00218729	>IPI:IPI00218729.4|SWISS-PROT:Q12959-2|ENSEMBL:ENSP00000345731|REFSEQ:NP_004078|H-INV:HIT000218154|VEGA:OTTHUMP00000151188 Tax_Id=9606 Gene_Symbol=DLG1 Isoform 2 of Disks large homolog 1	19	2.8663e-94	37
IPI00006025	>IPI:IPI00006025.1|SWISS-PROT:Q15020-1|TREMBL:B4DRG9	41	0	48.1
IPI00852584	>IPI:IPI00852584.3|SWISS-PROT:Q96EV2-1|ENSEMBL:ENSP00000384160|REFSEQ:NP_444271|H-INV:HIT000027108|VEGA:OTTHUMP00000196824 Tax_Id=9606 Gene_Symbol=RBM33 Isoform 1 of RNA-binding protein 33	2	2.2387e-22	3.9
IPI00915334	>IPI:IPI00915334.2|SWISS-PROT:Q6ZT12-4|ENSEMBL:ENSP00000393478 Tax_Id=9606 Gene_Symbol=UBR3 Isoform 4 of E3 ubiquitin-protein ligase UBR3	2	2.6803e-10	1.7
IPI00785110	>IPI:IPI00785110.2|SWISS-PROT:Q12830-1|ENSEMBL:ENSP00000315454 Tax_Id=9606 Gene_Symbol=BPTF Isoform 1 of Nucleosome-remodeling factor subunit BPTF	12	1.3834e-64	5.9
IPI00011454	>IPI:IPI00011454.1|SWISS-PROT:Q14697-2|TREMBL:B4DZ53|ENSEMBL:ENSP00000340466|REFSEQ:NP_938149|H-INV:HIT000071272 Tax_Id=9606 Gene_Symbol=GANAB Isoform 2 of Neutral alpha-glucosidase AB	55	0	71.8
IPI00301058	>IPI:IPI00301058.5|SWISS-PROT:P50552|ENSEMBL:ENSP00000245932|REFSEQ:NP_003361|H-INV:HIT000052001|VEGA:OTTHUMP00000078235 Tax_Id=9606 Gene_Symbol=VASP Vasodilator-stimulated phosphoprotein	11	1.6763e-36	35.5
IPI00217412	>IPI:IPI00217412.6|TREMBL:A2BH96|ENSEMBL:ENSP00000358203	5	3.8273e-26	24.9
IPI00299608	>IPI:IPI00299608.3|SWISS-PROT:Q99460-1|TREMBL:B2R6D0	44	0	65.3
IPI00297492	>IPI:IPI00297492.2|SWISS-PROT:P46977|TREMBL:B4DJ24|ENSEMBL:ENSP00000376472|REFSEQ:NP_689926|H-INV:HIT000193421 Tax_Id=9606 Gene_Symbol=STT3A Dolichyl-diphosphooligosaccharide--protein glycosyltransferase subunit STT3A	7	1.02e-19	10.2
IPI00069084	>IPI:IPI00069084.2|SWISS-PROT:Q9Y4A5-1|ENSEMBL:ENSP00000352925|VEGA:OTTHUMP00000197292 Tax_Id=9606 Gene_Symbol=TRRAP Isoform 1 of Transformation/transcription domain-associated protein	64	0	23.7
IPI00008207	>IPI:IPI00008207.7|SWISS-PROT:Q9UKM7|TREMBL:B3KQC5	5	1.2238e-40	11
IPI00304577	>IPI:IPI00304577.4|SWISS-PROT:O95782-1|TREMBL:Q8N9K4|ENSEMBL:ENSP00000351926|REFSEQ:NP_055018|VEGA:OTTHUMP00000076093 Tax_Id=9606 Gene_Symbol=AP2A1 Isoform A of AP-2 complex subunit alpha-1	39	0	53.6
IPI00215948	>IPI:IPI00215948.4|SWISS-PROT:P35221-1|TREMBL:B3KSR8	52	0	73
IPI00294933	>IPI:IPI00294933.7|SWISS-PROT:Q8TD43-1|ENSEMBL:ENSP00000252826|REFSEQ:NP_060106|H-INV:HIT000080834|VEGA:OTTHUMP00000078198 Tax_Id=9606 Gene_Symbol=TRPM4 Isoform 1 of Transient receptor potential cation channel subfamily M member 4	11	5.8392e-78	13.2
IPI00292753	>IPI:IPI00292753.7|SWISS-PROT:Q14C86-6|ENSEMBL:ENSP00000377665|REFSEQ:NP_056450 Tax_Id=9606 Gene_Symbol=GAPVD1 Isoform 6 of GTPase-activating protein and VPS9 domain-containing protein 1	47	0	44.7
IPI00011285	>IPI:IPI00011285.1|SWISS-PROT:P07384|TREMBL:B2RDI5|ENSEMBL:ENSP00000279247|REFSEQ:NP_005177|H-INV:HIT000321029 Tax_Id=9606 Gene_Symbol=CAPN1 Calpain-1 catalytic subunit	37	0	64.3
IPI00921422	>IPI:IPI00921422.1|SWISS-PROT:Q14008-3|ENSEMBL:ENSP00000395302 Tax_Id=9606 Gene_Symbol=CKAP5 Isoform 3 of Cytoskeleton-associated protein 5	47	2.4134e-222	30
IPI00100460	>IPI:IPI00100460.2|SWISS-PROT:Q6PI48|TREMBL:A8K4A8	6	1.6988e-13	13
IPI00217143	>IPI:IPI00217143.3|TREMBL:Q8IW48|ENSEMBL:ENSP00000329450 Tax_Id=9606 Gene_Symbol=SDHA SDHA protein	13	7.7566e-162	44.6
IPI00873767	>IPI:IPI00873767.1|ENSEMBL:ENSP00000378380 Tax_Id=9606 Gene_Symbol=FUBP1 68 kDa protein	26	1.4947e-285	54.7
IPI00302458	>IPI:IPI00302458.10|SWISS-PROT:Q9UIA9|TREMBL:B4DSP8|ENSEMBL:ENSP00000252512|REFSEQ:NP_055839|H-INV:HIT000065438|VEGA:OTTHUMP00000177146 Tax_Id=9606 Gene_Symbol=XPO7 Exportin-7	20	1.6243e-161	26.6
IPI00216587	>IPI:IPI00216587.9|SWISS-PROT:P62241|TREMBL:Q5JR94|ENSEMBL:ENSP00000379888|REFSEQ:NP_001003|H-INV:HIT000264374|VEGA:OTTHUMP00000010160 Tax_Id=9606 Gene_Symbol=RPS8 40S ribosomal protein S8	3	1.5259e-45	18.8
IPI00168262	>IPI:IPI00168262.2|SWISS-PROT:Q8NBJ5|TREMBL:B3KQ10	6	2.1762e-22	12.9
IPI00746934	>IPI:IPI00746934.2|SWISS-PROT:Q5T4S7-2|ENSEMBL:ENSP00000364416 Tax_Id=9606 Gene_Symbol=UBR4 Isoform 2 of E3 ubiquitin-protein ligase UBR4	149	0	39.1
IPI00554541	>IPI:IPI00554541.2|SWISS-PROT:A1L0T0-1|ENSEMBL:ENSP00000263383|REFSEQ:NP_006835|H-INV:HIT000035402|VEGA:OTTHUMP00000076863 Tax_Id=9606 Gene_Symbol=ILVBL Isoform 1 of Acetolactate synthase-like protein	10	1.7811e-82	35.4
IPI00215888	>IPI:IPI00215888.4|SWISS-PROT:O76094|TREMBL:A0PJJ5	23	0	48.1
IPI00294742	>IPI:IPI00294742.6|SWISS-PROT:Q4G0J3-1|ENSEMBL:ENSP00000314311	3	1.4187e-21	8.7
IPI00797684	>IPI:IPI00797684.2|SWISS-PROT:Q6NXG1-1|ENSEMBL:ENSP00000405738|REFSEQ:NP_060167|H-INV:HIT000262433 Tax_Id=9606 Gene_Symbol=ESRP1 Isoform 1 of Epithelial splicing regulatory protein 1	9	6.8253e-77	25.7
IPI00644297	>IPI:IPI00644297.1|TREMBL:B4DM01	6	3.9184e-46	8.8
IPI00400922	>IPI:IPI00400922.5|SWISS-PROT:Q14690|TREMBL:B4DES7	14	1.7009e-78	12.1
IPI00413108	>IPI:IPI00413108.4|ENSEMBL:ENSP00000389351|VEGA:OTTHUMP00000170731	15	6.0626e-241	61.3
IPI00021766	>IPI:IPI00021766.5|SWISS-PROT:Q9NQC3-1|ENSEMBL:ENSP00000337838|REFSEQ:NP_065393|VEGA:OTTHUMP00000159690 Tax_Id=9606 Gene_Symbol=RTN4 Isoform 1 of Reticulon-4	6	3.5487e-63	5.8
IPI00025815	>IPI:IPI00025815.2|SWISS-PROT:Q13148|TREMBL:A4GUK4	9	6.6417e-92	37
IPI00018398	>IPI:IPI00018398.4|SWISS-PROT:P17980|TREMBL:A8K781|ENSEMBL:ENSP00000298852|REFSEQ:NP_002795|H-INV:HIT000033914 Tax_Id=9606 Gene_Symbol=PSMC3 26S protease regulatory subunit 6A	13	4.1052e-181	40.1
IPI00937615	>IPI:IPI00937615.2|SWISS-PROT:P26641|TREMBL:Q2F838	25	1.2912e-265	65.2
IPI00026154	>IPI:IPI00026154.3|TREMBL:B4DJQ5|ENSEMBL:ENSP00000408348 Tax_Id=9606 Gene_Symbol=PRKCSH cDNA FLJ59211, highly similar to Glucosidase 2 subunit beta	26	1.2637e-243	60.4
IPI00465050	>IPI:IPI00465050.2|SWISS-PROT:Q6P1M3-1|TREMBL:A0PJJ0	35	0	46.6
IPI00640908	>IPI:IPI00640908.3|SWISS-PROT:Q66K14-2|TREMBL:A1L3A9	15	1.1255e-177	21.5
IPI00738813	>IPI:IPI00738813.3|ENSEMBL:ENSP00000311026|REFSEQ:NP_851999|H-INV:HIT000093937|VEGA:OTTHUMP00000177968	8	5.5157e-23	12.4
IPI00005745	>IPI:IPI00005745.1|SWISS-PROT:O15269|TREMBL:B4DR90	6	1.9476e-80	21.8
IPI00006099	>IPI:IPI00006099.1|SWISS-PROT:Q14692|TREMBL:Q5QPT5|ENSEMBL:ENSP00000363642|REFSEQ:NP_055568|H-INV:HIT000042324|VEGA:OTTHUMP00000019477 Tax_Id=9606 Gene_Symbol=BMS1 Ribosome biogenesis protein BMS1 homolog	3	1.7431e-07	2.6
IPI00000057	>IPI:IPI00000057.1|SWISS-PROT:Q14746|TREMBL:B1ALW7	6	6.6296e-30	14.1
IPI00185919	>IPI:IPI00185919.3|SWISS-PROT:Q6PKG0-1|ENSEMBL:ENSP00000366871|REFSEQ:NP_291029 Tax_Id=9606 Gene_Symbol=LARP1 Isoform 1 of La-related protein 1	32	3.5135e-252	45.3
IPI00291946	>IPI:IPI00291946.9|SWISS-PROT:Q14694|TREMBL:Q6P2I0|ENSEMBL:ENSP00000219473|REFSEQ:NP_005144|H-INV:HIT000042327|VEGA:OTTHUMP00000081653 Tax_Id=9606 Gene_Symbol=USP10 Ubiquitin carboxyl-terminal hydrolase 10	16	7.7138e-88	35.1
IPI00789324	>IPI:IPI00789324.3|TREMBL:B4DE59	42	0	76.7
IPI00143753	>IPI:IPI00143753.6|SWISS-PROT:O15042-1|ENSEMBL:ENSP00000322376	21	3.8401e-158	23.9
IPI00306604	>IPI:IPI00306604.5|SWISS-PROT:P08648|TREMBL:A8K6A5	8	6.2593e-42	12.4
IPI00217407	>IPI:IPI00217407.2|SWISS-PROT:Q8IWV8-4|TREMBL:B3KXG6	9	6.8815e-90	8.9
IPI00300371	>IPI:IPI00300371.5|SWISS-PROT:Q15393-1|TREMBL:A8K6V3	51	0	55.8
IPI00411559	>IPI:IPI00411559.2|SWISS-PROT:Q9NTJ3-1|TREMBL:B3KXX5|ENSEMBL:ENSP00000341382	50	0	48.2
IPI00019407	>IPI:IPI00019407.1|SWISS-PROT:Q15738|ENSEMBL:ENSP00000359297	9	4.8397e-38	37.8
IPI00641109	>IPI:IPI00641109.1|TREMBL:A6NHB5|ENSEMBL:ENSP00000363100	2	3.3213e-59	2.2
IPI00010720	>IPI:IPI00010720.1|SWISS-PROT:P48643|TREMBL:A8K2X8	24	9.7526e-282	68
IPI00394758	>IPI:IPI00394758.1|SWISS-PROT:P51648-2|ENSEMBL:ENSP00000345774	2	2.1337e-08	5.7
IPI00290204	>IPI:IPI00290204.1|SWISS-PROT:P08621-1|TREMBL:A8KAQ5|ENSEMBL:ENSP00000221448|REFSEQ:NP_003080|VEGA:OTTHUMP00000078093 Tax_Id=9606 Gene_Symbol=SNRNP70 Isoform 1 of U1 small nuclear ribonucleoprotein 70 kDa	8	3.9461e-21	22
IPI00029741	>IPI:IPI00029741.1|SWISS-PROT:P18084|ENSEMBL:ENSP00000296181|REFSEQ:NP_002204|H-INV:HIT000321816|VEGA:OTTHUMP00000172531 Tax_Id=9606 Gene_Symbol=ITGB5 Integrin beta-5	3	2.281e-52	6.5
IPI00643722	>IPI:IPI00643722.1|SWISS-PROT:O14497-1|TREMBL:Q4LE49	17	4.3962e-165	13.1
IPI00438229	>IPI:IPI00438229.2|SWISS-PROT:Q13263-1|TREMBL:B2R8R5|ENSEMBL:ENSP00000253024|REFSEQ:NP_005753|H-INV:HIT000032127|VEGA:OTTHUMP00000078191 Tax_Id=9606 Gene_Symbol=TRIM28 Isoform 1 of Transcription intermediary factor 1-beta	44	0	78.6
IPI00023591	>IPI:IPI00023591.1|SWISS-PROT:Q00577|TREMBL:Q2NLC9	3	1.3985e-07	18.9
IPI00289499	>IPI:IPI00289499.3|SWISS-PROT:P31939|TREMBL:B2R7P8|ENSEMBL:ENSP00000236959|REFSEQ:NP_004035|H-INV:HIT000285218|VEGA:OTTHUMP00000163981 Tax_Id=9606 Gene_Symbol=ATIC Bifunctional purine biosynthesis protein PURH	30	0	65.4
IPI00029468	>IPI:IPI00029468.1|SWISS-PROT:P61163|TREMBL:B4DMT4	4	1.9265e-45	20.2
IPI00550069	>IPI:IPI00550069.3|SWISS-PROT:P13489|TREMBL:Q59GB3	18	9.584e-205	66.8
IPI00216691	>IPI:IPI00216691.5|SWISS-PROT:P07737|TREMBL:Q53Y44|ENSEMBL:ENSP00000225655|REFSEQ:NP_005013|H-INV:HIT000272364|VEGA:OTTHUMP00000125244	3	5.3903e-23	39.3
IPI00107753	>IPI:IPI00107753.2|ENSEMBL:ENSP00000355324|REFSEQ:NP_570850|VEGA:OTTHUMP00000174043 Tax_Id=9606 Gene_Symbol=OPA1 optic atrophy 1 isoform 8	21	1.9168e-108	27.6
IPI00028957	>IPI:IPI00028957.2|SWISS-PROT:Q14139-2|ENSEMBL:ENSP00000252108|REFSEQ:NP_004779 Tax_Id=9606 Gene_Symbol=UBE4A Isoform 2 of Ubiquitin conjugation factor E4 A	22	2.4095e-158	30.8
IPI00009904	>IPI:IPI00009904.1|SWISS-PROT:P13667|TREMBL:A8K4K6	41	0	62.6
IPI00456887	>IPI:IPI00456887.2|SWISS-PROT:Q1KMD3|ENSEMBL:ENSP00000301785|REFSEQ:NP_001073027|H-INV:HIT000343453 Tax_Id=9606 Gene_Symbol=HNRNPUL2 Heterogeneous nuclear ribonucleoprotein U-like protein 2	23	1.1768e-213	40.3
IPI00002520	>IPI:IPI00002520.1|SWISS-PROT:P34897|TREMBL:B4DJQ3	21	7.7296e-216	61.9
IPI00418262	>IPI:IPI00418262.5|SWISS-PROT:P09972|TREMBL:B7Z1N6	8	7.463e-105	18.4
IPI00292496	>IPI:IPI00292496.1|SWISS-PROT:Q3ZCM7|ENSEMBL:ENSP00000328808|REFSEQ:NP_817124|H-INV:HIT000285420|VEGA:OTTHUMP00000018933 Tax_Id=9606 Gene_Symbol=RP11-631M21.2 Tubulin beta-8 chain	10	7.3095e-76	24.5
IPI00789155	>IPI:IPI00789155.1|TREMBL:B3KPG9	10	2.5642e-99	48
IPI00000877	>IPI:IPI00000877.1|SWISS-PROT:Q9Y4L1|TREMBL:A8C1Z0	55	0	64.5
IPI00935906	>IPI:IPI00935906.1|TREMBL:B4DM45|ENSEMBL:ENSP00000386843|REFSEQ:NP_001128512|VEGA:OTTHUMP00000202448 Tax_Id=9606 Gene_Symbol=DCTN1 dynactin 1 isoform 3	50	0	55.2
IPI00604527	>IPI:IPI00604527.2|SWISS-PROT:Q9BW92|ENSEMBL:ENSP00000358060|REFSEQ:NP_079426|H-INV:HIT000029720|VEGA:OTTHUMP00000014939 Tax_Id=9606 Gene_Symbol=TARS2 Threonyl-tRNA synthetase, mitochondrial	9	2.4416e-46	19.4
IPI00027230	>IPI:IPI00027230.3|SWISS-PROT:P14625|TREMBL:Q59FC6	57	0	69.9
IPI00217357	>IPI:IPI00217357.2|SWISS-PROT:Q8IX12-1|ENSEMBL:ENSP00000265872|REFSEQ:NP_060707|H-INV:HIT000390778|VEGA:OTTHUMP00000019709 Tax_Id=9606 Gene_Symbol=CCAR1 Isoform 1 of Cell division cycle and apoptosis regulator protein 1	30	0	33.4
IPI00009123	>IPI:IPI00009123.2|SWISS-PROT:P80303-1|ENSEMBL:ENSP00000320168	5	2.7155e-62	15.5
IPI00164610	>IPI:IPI00164610.4|SWISS-PROT:Q86TI0|TREMBL:A0JNU9	2	1.0955e-09	2.2
IPI00002134	>IPI:IPI00002134.4|SWISS-PROT:Q16401|TREMBL:A8K4T6|ENSEMBL:ENSP00000210313|REFSEQ:NP_005038|H-INV:HIT000036727|VEGA:OTTHUMP00000021990 Tax_Id=9606 Gene_Symbol=PSMD5 26S proteasome non-ATPase regulatory subunit 5	8	4.4991e-33	21.2
IPI00005102	>IPI:IPI00005102.3|SWISS-PROT:P52788-1|ENSEMBL:ENSP00000385746|REFSEQ:NP_004586|H-INV:HIT000270844|VEGA:OTTHUMP00000023049 Tax_Id=9606 Gene_Symbol=SMS Isoform 1 of Spermine synthase	6	1.6962e-15	27
IPI00022774	>IPI:IPI00022774.3|SWISS-PROT:P55072|TREMBL:Q0IIN5	58	0	76.3
IPI00021290	>IPI:IPI00021290.5|SWISS-PROT:P53396|ENSEMBL:ENSP00000253792|REFSEQ:NP_001087|H-INV:HIT000032659|VEGA:OTTHUMP00000164772	62	0	68.8
IPI00017855	>IPI:IPI00017855.1|SWISS-PROT:Q99798|TREMBL:B2RBW5	38	0	67.6
IPI00922401	>IPI:IPI00922401.1|TREMBL:B7Z879 Tax_Id=9606 Gene_Symbol=VPS11 cDNA FLJ54956, highly similar to Vacuolar protein sorting 11	2	8.8651e-06	2.8
IPI00477759	>IPI:IPI00477759.1|SWISS-PROT:Q9H0H0|TREMBL:B4DQZ5|ENSEMBL:ENSP00000251334	5	7.4861e-66	9.5
IPI00420096	>IPI:IPI00420096.4|SWISS-PROT:Q15149-8|ENSEMBL:ENSP00000347044|REFSEQ:NP_958781 Tax_Id=9606 Gene_Symbol=PLEC1 Isoform 8 of Plectin-1	329	0	72.8
IPI00719549	>IPI:IPI00719549.2|TREMBL:B0LM41|ENSEMBL:ENSP00000386692|VEGA:OTTHUMP00000205227 Tax_Id=9606 Gene_Symbol=RBM4 Transcriptional coactivator CoAZ	9	1.7918e-82	52.2
IPI00014238	>IPI:IPI00014238.2|SWISS-PROT:Q15046-1|ENSEMBL:ENSP00000303043|REFSEQ:NP_005539|H-INV:HIT000101392|VEGA:OTTHUMP00000080847	30	1.898e-291	67.5
IPI00383947	>IPI:IPI00383947.5|SWISS-PROT:Q2TBA0-1|TREMBL:A8K5H9	1	0.0020406	1.4
IPI00013297	>IPI:IPI00013297.1|SWISS-PROT:Q13442|ENSEMBL:ENSP00000222968|REFSEQ:NP_055706|H-INV:HIT000029833|VEGA:OTTHUMP00000024656	2	4.9475e-09	17.7
IPI00848226	>IPI:IPI00848226.1|SWISS-PROT:P63244|ENSEMBL:ENSP00000366013|REFSEQ:NP_006089|H-INV:HIT000029437 Tax_Id=9606 Gene_Symbol=GNB2L1 Guanine nucleotide-binding protein subunit beta-2-like 1	4	8.0123e-17	21.8
IPI00001738	>IPI:IPI00001738.4|SWISS-PROT:Q99567|TREMBL:B4DP20	9	1.2922e-73	24.6
IPI00021634	>IPI:IPI00021634.3|SWISS-PROT:Q9H0B6|ENSEMBL:ENSP00000314837	5	2.1931e-26	13.8
IPI00930710	>IPI:IPI00930710.1|TREMBL:Q546F9|ENSEMBL:ENSP00000400101|REFSEQ:NP_001153682 Tax_Id=9606 Gene_Symbol=SLC25A13 solute carrier family 25, member 13 isoform 1	5	1.8236e-30	13.8
IPI00293260	>IPI:IPI00293260.5|SWISS-PROT:Q8IXB1-1|TREMBL:B3KNK5	5	7.8591e-33	10.5
IPI00021435	>IPI:IPI00021435.3|SWISS-PROT:P35998|TREMBL:A4D0Q1	10	1.1737e-125	33.9
IPI00926625	>IPI:IPI00926625.1|SWISS-PROT:Q15942|TREMBL:B4DY85	13	6.4642e-130	38.6
IPI00009634	>IPI:IPI00009634.1|SWISS-PROT:Q9Y6N5|TREMBL:B2R7T6	3	2.2238e-15	7.3
IPI00023006	>IPI:IPI00023006.1|SWISS-PROT:P68032|ENSEMBL:ENSP00000290378|REFSEQ:NP_005150|H-INV:HIT000034710|VEGA:OTTHUMP00000160081	17	1.3166e-187	46.4
IPI00015838	>IPI:IPI00015838.3|SWISS-PROT:Q9NX58|TREMBL:A8K3Y5|ENSEMBL:ENSP00000345917	2	1.8247e-17	10
IPI00299402	>IPI:IPI00299402.1|SWISS-PROT:P11498|ENSEMBL:ENSP00000377527	41	0	52.5
IPI00299571	>IPI:IPI00299571.5|SWISS-PROT:Q15084-2|TREMBL:B3KY95	14	2.9045e-304	42.1
IPI00002270	>IPI:IPI00002270.3|SWISS-PROT:Q9H993|TREMBL:B4DPT6|ENSEMBL:ENSP00000356263|REFSEQ:NP_078849|H-INV:HIT000006246|VEGA:OTTHUMP00000017433 Tax_Id=9606 Gene_Symbol=C6orf211 UPF0364 protein C6orf211	15	3.1823e-197	50.8
IPI00398002	>IPI:IPI00398002.6|SWISS-PROT:Q15149-3|ENSEMBL:ENSP00000388180 Tax_Id=9606 Gene_Symbol=PLEC1 Isoform 3 of Plectin-1	329	0	72.9
IPI00291510	>IPI:IPI00291510.3|SWISS-PROT:P12268|TREMBL:B7Z1G4|ENSEMBL:ENSP00000321584|REFSEQ:NP_000875|H-INV:HIT000032622|VEGA:OTTHUMP00000171078	12	1.9108e-94	46.7
IPI00218097	>IPI:IPI00218097.3|ENSEMBL:ENSP00000350453 Tax_Id=9606 Gene_Symbol=SPAG9 145 kDa protein	42	0	46
IPI00787089	>IPI:IPI00787089.1|SWISS-PROT:Q8IZL8-2 Tax_Id=9606 Gene_Symbol=PELP1 Isoform 2 of Proline-, glutamic acid- and leucine-rich protein 1	21	1.7466e-230	31.1
IPI00023344	>IPI:IPI00023344.2|SWISS-PROT:Q92797-1|TREMBL:B7Z6F7|ENSEMBL:ENSP00000245934|REFSEQ:NP_004810|H-INV:HIT000325626|VEGA:OTTHUMP00000078128	39	5.9172e-303	46.7
IPI00642032	>IPI:IPI00642032.1|TREMBL:B2R960|VEGA:OTTHUMP00000073500 Tax_Id=9606 Gene_Symbol=TXNL1 cDNA, FLJ94230, highly similar to Homo sapiens thioredoxin-like 1 (TXNL1), mRNA	4	4.2892e-21	17.2
IPI00101186	>IPI:IPI00101186.6|SWISS-PROT:Q5JTH9-1|TREMBL:B3KMR5	38	0	40.9
IPI00892784	>IPI:IPI00892784.1|TREMBL:B7Z3B7	10	1.0807e-55	18.5
IPI00329633	>IPI:IPI00329633.5|SWISS-PROT:P26639|TREMBL:B2RDX5	33	0	54.1
IPI00398749	>IPI:IPI00398749.1|SWISS-PROT:Q8TB72-1|ENSEMBL:ENSP00000354370 Tax_Id=9606 Gene_Symbol=PUM2 Isoform 1 of Pumilio homolog 2	4	3.5144e-13	4.3
IPI00425409	>IPI:IPI00425409.3|SWISS-PROT:Q7Z4S6-4|ENSEMBL:ENSP00000379029 Tax_Id=9606 Gene_Symbol=KIF21A Isoform 4 of Kinesin-like protein KIF21A	19	5.7645e-136	18.7
IPI00554737	>IPI:IPI00554737.3|SWISS-PROT:P30153|TREMBL:A8K3H8	21	0	52.5
IPI00167002	>IPI:IPI00167002.3|SWISS-PROT:P32519|TREMBL:B4E2I5|ENSEMBL:ENSP00000239882	1	1.0113e-33	2.7
IPI00395663	>IPI:IPI00395663.5|SWISS-PROT:Q92625|TREMBL:B4DQW8	4	1.7202e-08	6
IPI00022334	>IPI:IPI00022334.1|SWISS-PROT:P04181|TREMBL:Q59HE2	4	3.857e-15	13.9
IPI00257903	>IPI:IPI00257903.4|SWISS-PROT:Q7Z2K6|TREMBL:B2RNA4	21	3.2967e-199	39.2
IPI00007404	>IPI:IPI00007404.1|SWISS-PROT:O95352-1|TREMBL:B2RB57	4	7.5122e-49	9.5
IPI00397904	>IPI:IPI00397904.6|SWISS-PROT:Q8N1F7|TREMBL:A8K897|ENSEMBL:ENSP00000310668|REFSEQ:NP_055484|H-INV:HIT000042249|VEGA:OTTHUMP00000081331	13	9.1588e-119	26.7
IPI00062469	>IPI:IPI00062469.2|SWISS-PROT:Q96GC9|TREMBL:B4DED7	4	3.2654e-35	18.5
IPI00007675	>IPI:IPI00007675.6|SWISS-PROT:Q9Y6G9|TREMBL:A2RRG7	3	2.2001e-52	10.3
IPI00304925	>IPI:IPI00304925.5|SWISS-PROT:P08107|TREMBL:A8K5I0	36	0	72.1
IPI00944536	>IPI:IPI00944536.1|SWISS-PROT:P26232-5 Tax_Id=9606 Gene_Symbol=CTNNA2 Isoform 5 of Catenin alpha-2	12	1.3658e-229	14.2
IPI00300384	>IPI:IPI00300384.3|SWISS-PROT:P04626|TREMBL:B4DHN3|ENSEMBL:ENSP00000269571|REFSEQ:NP_004439|H-INV:HIT000320977|VEGA:OTTHUMP00000181152 Tax_Id=9606 Gene_Symbol=ERBB2 Receptor tyrosine-protein kinase erbB-2	5	4.7877e-14	4.9
IPI00004671	>IPI:IPI00004671.2|SWISS-PROT:Q14789|ENSEMBL:ENSP00000341848|REFSEQ:NP_004478|H-INV:HIT000323517|VEGA:OTTHUMP00000172426 Tax_Id=9606 Gene_Symbol=GOLGB1 Golgin subfamily B member 1	156	0	59.7
IPI00477536	>IPI:IPI00477536.3|SWISS-PROT:O75369-2|TREMBL:Q60FE7|ENSEMBL:ENSP00000415599|REFSEQ:NP_001157790 Tax_Id=9606 Gene_Symbol=FLNB filamin B isoform 3	155	0	82
IPI00013871	>IPI:IPI00013871.1|SWISS-PROT:P23921|TREMBL:B4DNN4	19	3.9338e-126	38.5
IPI00019927	>IPI:IPI00019927.2|SWISS-PROT:P51665|TREMBL:B2RD27	9	6.9254e-91	47.2
IPI00784366	>IPI:IPI00784366.1|SWISS-PROT:P63010-2|TREMBL:A8K0G3	40	0	53.3
IPI00552073	>IPI:IPI00552073.1|SWISS-PROT:O60231|TREMBL:Q5SQH4|ENSEMBL:ENSP00000365625	13	1.3102e-46	15.4
IPI00376344	>IPI:IPI00376344.3|SWISS-PROT:O43795-1|TREMBL:B0I1S9|ENSEMBL:ENSP00000306382	9	1.2591e-121	10.3
IPI00386755	>IPI:IPI00386755.2|SWISS-PROT:Q96HE7|ENSEMBL:ENSP00000379042|REFSEQ:NP_055399|H-INV:HIT000066492|VEGA:OTTHUMP00000028328	13	6.3246e-102	45.3
IPI00306518	>IPI:IPI00306518.3|SWISS-PROT:Q9NVI1-3|TREMBL:B7ZMF2|ENSEMBL:ENSP00000310842|REFSEQ:NP_001106849|H-INV:HIT000395498|VEGA:OTTHUMP00000176659 Tax_Id=9606 Gene_Symbol=FANCI Isoform 3 of Fanconi anemia group I protein	4	8.6615e-10	3.5
IPI00029819	>IPI:IPI00029819.3|SWISS-PROT:Q9UM47|TREMBL:B8XFT4	1	1.6873e-11	0.6
IPI00552569	>IPI:IPI00552569.1|SWISS-PROT:Q2NKX8|ENSEMBL:ENSP00000334675|REFSEQ:NP_060139|H-INV:HIT000013108|VEGA:OTTHUMP00000023525 Tax_Id=9606 Gene_Symbol=ERCC6L DNA excision repair protein ERCC-6-like	2	0.00016954	4
IPI00010346	>IPI:IPI00010346.1|SWISS-PROT:Q9BYT8|TREMBL:A8K9T8	9	1.3596e-40	18.2
IPI00221234	>IPI:IPI00221234.7|ENSEMBL:ENSP00000387123|REFSEQ:NP_001173|H-INV:HIT000271349|VEGA:OTTHUMP00000159189 Tax_Id=9606 Gene_Symbol=ALDH7A1 aldehyde dehydrogenase 7 family, member A1	11	1.3657e-77	37.7
IPI00013917	>IPI:IPI00013917.3|SWISS-PROT:P25398|ENSEMBL:ENSP00000230050	1	3.7488e-53	16.7
IPI00008708	>IPI:IPI00008708.5|SWISS-PROT:O76021|TREMBL:A0PJ87	3	5.391e-15	9.4
IPI00412771	>IPI:IPI00412771.1|SWISS-PROT:Q9Y5K6|ENSEMBL:ENSP00000352264|REFSEQ:NP_036252|H-INV:HIT000071328|VEGA:OTTHUMP00000016562 Tax_Id=9606 Gene_Symbol=CD2AP CD2-associated protein	5	1.1604e-11	9.1
IPI00010717	>IPI:IPI00010717.1|SWISS-PROT:Q03426|TREMBL:B2RDU6	3	1.2291e-13	17.4
IPI00298949	>IPI:IPI00298949.1|SWISS-PROT:O14976|TREMBL:B4DS37	26	6.9894e-204	25.3
IPI00166528	>IPI:IPI00166528.4|SWISS-PROT:Q6R327-3|TREMBL:B5MDM6|ENSEMBL:ENSP00000296782 Tax_Id=9606 Gene_Symbol=RICTOR Isoform 3 of Rapamycin-insensitive companion of mTOR	2	3.3536e-09	1.4
IPI00554436	>IPI:IPI00554436.2|SWISS-PROT:Q8IX01-3|TREMBL:A8K5G0|VEGA:OTTHUMP00000078033 Tax_Id=9606 Gene_Symbol=SFRS14 Isoform 3 of Putative splicing factor, arginine/serine-rich 14	15	6.2486e-56	16.1
IPI00015911	>IPI:IPI00015911.2|SWISS-PROT:P09622|TREMBL:B2R5X0	15	3.7604e-118	40.9
IPI00783097	>IPI:IPI00783097.3|SWISS-PROT:P41250|ENSEMBL:ENSP00000373918|REFSEQ:NP_002038|H-INV:HIT000033401|VEGA:OTTHUMP00000202329 Tax_Id=9606 Gene_Symbol=GARS Glycyl-tRNA synthetase	29	0	55.6
IPI00744361	>IPI:IPI00744361.1|SWISS-PROT:Q9UJY5-1|ENSEMBL:ENSP00000341344|REFSEQ:NP_037497|H-INV:HIT000082291|VEGA:OTTHUMP00000028975 Tax_Id=9606 Gene_Symbol=GGA1 Isoform 1 of ADP-ribosylation factor-binding protein GGA1	2	1.582e-14	8.3
IPI00334713	>IPI:IPI00334713.1|SWISS-PROT:Q99729-3|ENSEMBL:ENSP00000348093|REFSEQ:NP_004490 Tax_Id=9606 Gene_Symbol=HNRNPAB Isoform 3 of Heterogeneous nuclear ribonucleoprotein A/B	7	3.6529e-56	32.3
IPI00009822	>IPI:IPI00009822.1|SWISS-PROT:P61011|TREMBL:B4DDS7|ENSEMBL:ENSP00000216774|REFSEQ:NP_003127|H-INV:HIT000031539|VEGA:OTTHUMP00000028256	8	2.5459e-53	23.6
IPI00409601	>IPI:IPI00409601.1|SWISS-PROT:Q86X10-1|ENSEMBL:ENSP00000262879	6	8.0033e-51	6.6
IPI00165393	>IPI:IPI00165393.1|SWISS-PROT:Q9BTT0|TREMBL:Q53F20|ENSEMBL:ENSP00000324074|REFSEQ:NP_112182|H-INV:HIT000027586|VEGA:OTTHUMP00000014533 Tax_Id=9606 Gene_Symbol=ANP32E Acidic leucine-rich nuclear phosphoprotein 32 family member E	4	2.3386e-34	21.6
IPI00031410	>IPI:IPI00031410.1|SWISS-PROT:P42345|TREMBL:B3KX59	29	4.1958e-165	17.2
IPI00025252	>IPI:IPI00025252.1|SWISS-PROT:P30101|TREMBL:B3KQT2	31	4.4673e-251	63.4
IPI00745805	>IPI:IPI00745805.2|VEGA:OTTHUMP00000167532 Tax_Id=9606 Gene_Symbol=SMAGP 14 kDa protein	1	0.00063425	12
IPI00016862	>IPI:IPI00016862.1|SWISS-PROT:P00390-1|ENSEMBL:ENSP00000221130|REFSEQ:NP_000628|H-INV:HIT000263398|VEGA:OTTHUMP00000177365 Tax_Id=9606 Gene_Symbol=GSR Isoform Mitochondrial of Glutathione reductase, mitochondrial	7	3.9735e-31	23
IPI00219078	>IPI:IPI00219078.5|SWISS-PROT:P16615-1|ENSEMBL:ENSP00000324892|REFSEQ:NP_733765|VEGA:OTTHUMP00000169176 Tax_Id=9606 Gene_Symbol=ATP2A2 Isoform SERCA2B of Sarcoplasmic/endoplasmic reticulum calcium ATPase 2	47	0	53.4
IPI00007401	>IPI:IPI00007401.2|SWISS-PROT:O15397|TREMBL:B7Z7M3	4	8.1483e-16	5.6
IPI00299254	>IPI:IPI00299254.4|SWISS-PROT:O60841|TREMBL:A0JLR8	48	0	44.8
IPI00025311	>IPI:IPI00025311.2|SWISS-PROT:O75363-1|TREMBL:A0AVG7	11	2.4445e-162	29.8
IPI00385631	>IPI:IPI00385631.7|SWISS-PROT:O43149-1|ENSEMBL:ENSP00000371051|REFSEQ:NP_055928|H-INV:HIT000000116|VEGA:OTTHUMP00000115929 Tax_Id=9606 Gene_Symbol=ZZEF1 Isoform 1 of Zinc finger ZZ-type and EF-hand domain-containing protein 1	9	3.0416e-45	5.9
IPI00024934	>IPI:IPI00024934.4|SWISS-PROT:P22033|TREMBL:B2R6K1	11	1.2759e-57	23.1
IPI00152441	>IPI:IPI00152441.3|SWISS-PROT:Q8TCT9-1|ENSEMBL:ENSP00000343032|REFSEQ:NP_110416|VEGA:OTTHUMP00000030527 Tax_Id=9606 Gene_Symbol=HM13 Isoform 1 of Minor histocompatibility antigen H13	7	2.475e-39	27.1
IPI00013894	>IPI:IPI00013894.1|SWISS-PROT:P31948|ENSEMBL:ENSP00000305958|REFSEQ:NP_006810|H-INV:HIT000031338 Tax_Id=9606 Gene_Symbol=STIP1 Stress-induced-phosphoprotein 1	39	4.7386e-284	62.6
IPI00083708	>IPI:IPI00083708.3|SWISS-PROT:Q9Y520-7|ENSEMBL:ENSP00000343629	28	7.4553e-131	14.7
IPI00885055	>IPI:IPI00885055.1|SWISS-PROT:Q9ULH0-1|ENSEMBL:ENSP00000256707|REFSEQ:NP_065789|H-INV:HIT000000966|VEGA:OTTHUMP00000200338 Tax_Id=9606 Gene_Symbol=KIDINS220 Isoform 1 of Kinase D-interacting substrate of 220 kDa	2	5.4337e-39	2.9
IPI00023860	>IPI:IPI00023860.1|SWISS-PROT:P55209|TREMBL:B7Z9C2|ENSEMBL:ENSP00000261182	6	4.3284e-78	22
IPI00032140	>IPI:IPI00032140.4|SWISS-PROT:P50454|TREMBL:A8K259	20	5.0073e-230	64.6
IPI00216047	>IPI:IPI00216047.3|SWISS-PROT:Q8TAQ2-1|ENSEMBL:ENSP00000267064|REFSEQ:NP_003066|H-INV:HIT000040150|VEGA:OTTHUMP00000168107 Tax_Id=9606 Gene_Symbol=SMARCC2 Isoform 1 of SWI/SNF complex subunit SMARCC2	45	0	48.6
IPI00217223	>IPI:IPI00217223.1|SWISS-PROT:P22234|TREMBL:B4DGX3|ENSEMBL:ENSP00000264221|REFSEQ:NP_001072992	16	1.1645e-199	58.5
IPI00180386	>IPI:IPI00180386.5|SWISS-PROT:P46976-1|TREMBL:B2R5R5|ENSEMBL:ENSP00000340736|REFSEQ:NP_004121|H-INV:HIT000284126|VEGA:OTTHUMP00000173170 Tax_Id=9606 Gene_Symbol=GYG1 Isoform GN-1L of Glycogenin-1	6	5.1073e-40	19.7
IPI00645745	>IPI:IPI00645745.1|ENSEMBL:ENSP00000400648|VEGA:OTTHUMP00000026040 Tax_Id=9606 Gene_Symbol=G6PD 37 kDa protein	30	0	82.5
IPI00026216	>IPI:IPI00026216.4|SWISS-PROT:P55786|TREMBL:B3KTP2	41	0	56.5
IPI00004310	>IPI:IPI00004310.2|SWISS-PROT:O95274|TREMBL:A8K4E0	2	1.8084e-07	8.7
IPI00296772	>IPI:IPI00296772.4|SWISS-PROT:Q9UJY4|ENSEMBL:ENSP00000311962|REFSEQ:NP_055859|H-INV:HIT000072272|VEGA:OTTHUMP00000080679	1	8.275e-13	5.1
IPI00002552	>IPI:IPI00002552.2|SWISS-PROT:Q9Y6Q5-1|ENSEMBL:ENSP00000250244|REFSEQ:NP_005489|H-INV:HIT000062553|VEGA:OTTHUMP00000076091 Tax_Id=9606 Gene_Symbol=AP1M2 Isoform 1 of AP-1 complex subunit mu-2	13	5.3176e-57	37.6
IPI00029046	>IPI:IPI00029046.1|SWISS-PROT:Q14165|ENSEMBL:ENSP00000228506|REFSEQ:NP_055545|H-INV:HIT000042289|VEGA:OTTHUMP00000169471 Tax_Id=9606 Gene_Symbol=MLEC Malectin	4	2.972e-18	22.6
IPI00218019	>IPI:IPI00218019.1|SWISS-PROT:P35613-1|TREMBL:B4DNE1|ENSEMBL:ENSP00000333769|REFSEQ:NP_001719|VEGA:OTTHUMP00000076160 Tax_Id=9606 Gene_Symbol=BSG Isoform 1 of Basigin	5	6.5221e-42	25.2
IPI00550746	>IPI:IPI00550746.4|SWISS-PROT:Q9Y266|ENSEMBL:ENSP00000319664|REFSEQ:NP_006591|H-INV:HIT000033115|VEGA:OTTHUMP00000004405 Tax_Id=9606 Gene_Symbol=NUDC Nuclear migration protein nudC	9	3.297e-51	36
IPI00386189	>IPI:IPI00386189.2|SWISS-PROT:Q9BXJ9-1|TREMBL:B2RBE5	35	1.1583e-298	49.7
IPI00843975	>IPI:IPI00843975.1|SWISS-PROT:P15311|TREMBL:B2R6J2	40	0	60.6
IPI00001159	>IPI:IPI00001159.10|SWISS-PROT:Q92616|TREMBL:B4DM32|ENSEMBL:ENSP00000300648|REFSEQ:NP_006827|H-INV:HIT000042355|VEGA:OTTHUMP00000169516 Tax_Id=9606 Gene_Symbol=GCN1L1 Translational activator GCN1	147	0	68.3
IPI00921566	>IPI:IPI00921566.2|SWISS-PROT:Q12955|ENSEMBL:ENSP00000280772	18	2.6242e-147	6.9
IPI00514587	>IPI:IPI00514587.1|TREMBL:Q5T5C7|ENSEMBL:ENSP00000358939|VEGA:OTTHUMP00000013500 Tax_Id=9606 Gene_Symbol=SARS Seryl-tRNA synthetase	11	2.8336e-101	27.8
IPI00782965	>IPI:IPI00782965.2|SWISS-PROT:O00291|ENSEMBL:ENSP00000336747|REFSEQ:NP_005329|H-INV:HIT000339608|VEGA:OTTHUMP00000209129 Tax_Id=9606 Gene_Symbol=HIP1 Huntingtin-interacting protein 1	10	2.5731e-59	15.4
IPI00657706	>IPI:IPI00657706.1|SWISS-PROT:Q96N66-1|TREMBL:B4DDH8|ENSEMBL:ENSP00000245615|REFSEQ:NP_077274|H-INV:HIT000012522|VEGA:OTTHUMP00000069334	9	1.8103e-48	23.9
IPI00011126	>IPI:IPI00011126.6|SWISS-PROT:P62191|TREMBL:B4DR63	15	1.6298e-207	44.3
IPI00013468	>IPI:IPI00013468.1|SWISS-PROT:O43684|TREMBL:B4DDM6|ENSEMBL:ENSP00000357858|REFSEQ:NP_004716|H-INV:HIT000064128|VEGA:OTTHUMP00000020679 Tax_Id=9606 Gene_Symbol=BUB3 Mitotic checkpoint protein BUB3	5	2.9662e-34	21.3
IPI00796333	>IPI:IPI00796333.1|ENSEMBL:ENSP00000378669|VEGA:OTTHUMP00000162984 Tax_Id=9606 Gene_Symbol=ALDOA 45 kDa protein	29	0	78.7
IPI00011107	>IPI:IPI00011107.2|SWISS-PROT:P48735|TREMBL:B4DFL2	21	4.2359e-294	54.2
IPI00641181	>IPI:IPI00641181.5|SWISS-PROT:P49006|ENSEMBL:ENSP00000362638|REFSEQ:NP_075385|H-INV:HIT000276169|VEGA:OTTHUMP00000008870 Tax_Id=9606 Gene_Symbol=MARCKSL1 MARCKS-related protein	2	4.2516e-34	14.4
IPI00215768	>IPI:IPI00215768.3|SWISS-PROT:P48506|TREMBL:B4E2I4	5	1.3442e-06	13.3
IPI00023647	>IPI:IPI00023647.4|SWISS-PROT:A0AVT1-1|TREMBL:B3KSS1|ENSEMBL:ENSP00000313454|REFSEQ:NP_060697|H-INV:HIT000389076|VEGA:OTTHUMP00000159634 Tax_Id=9606 Gene_Symbol=UBA6 Isoform 1 of Ubiquitin-like modifier-activating enzyme 6	43	0	58.2
IPI00395887	>IPI:IPI00395887.4|SWISS-PROT:Q9H3N1|TREMBL:B7Z7R5|ENSEMBL:ENSP00000393316|REFSEQ:NP_110382|H-INV:HIT000252684|VEGA:OTTHUMP00000028287 Tax_Id=9606 Gene_Symbol=TMX1 Thioredoxin-related transmembrane protein 1	3	6.4508e-16	12.9
IPI00420108	>IPI:IPI00420108.5|SWISS-PROT:P36957|TREMBL:B7ZAZ8	5	4.2327e-32	12.1
IPI00177728	>IPI:IPI00177728.3|SWISS-PROT:Q96KP4-1|TREMBL:B3KUG4	9	1.6333e-43	28.2
IPI00012102	>IPI:IPI00012102.1|SWISS-PROT:P15586|TREMBL:A8K6V6	13	3.8466e-167	32.6
IPI00940292	>IPI:IPI00940292.1|TREMBL:B4DKH5	46	0	63.9
IPI00031519	>IPI:IPI00031519.3|SWISS-PROT:P26358-1|TREMBL:Q59FP7|ENSEMBL:ENSP00000345739|REFSEQ:NP_001370|VEGA:OTTHUMP00000076400 Tax_Id=9606 Gene_Symbol=DNMT1 Isoform 1 of DNA (cytosine-5)-methyltransferase 1	35	1.7063e-166	27.8
IPI00305438	>IPI:IPI00305438.3|SWISS-PROT:Q9H269-1|ENSEMBL:ENSP00000369810|REFSEQ:NP_072097|VEGA:OTTHUMP00000030047 Tax_Id=9606 Gene_Symbol=VPS16 Isoform 1 of Vacuolar protein sorting-associated protein 16 homolog	3	2.3467e-08	4.6
IPI00943886	>IPI:IPI00943886.1|REFSEQ:XP_001718243 Tax_Id=9606 Gene_Symbol=LOC645139 similar to poly(A) binding protein interacting protein 1	4	1.517e-17	12
IPI00006379	>IPI:IPI00006379.1|SWISS-PROT:Q9Y2X3|TREMBL:B3KN82	2	3.0664e-08	5.7
IPI00465045	>IPI:IPI00465045.2|SWISS-PROT:Q9P265-1|TREMBL:Q96IB4|ENSEMBL:ENSP00000301180|REFSEQ:NP_775873|H-INV:HIT000001178|VEGA:OTTHUMP00000167463 Tax_Id=9606 Gene_Symbol=DIP2B Isoform 1 of Disco-interacting protein 2 homolog B	47	0	43
IPI00033600	>IPI:IPI00033600.1|SWISS-PROT:Q15435-1|ENSEMBL:ENSP00000234038	4	2.7647e-71	17.2
IPI00645452	>IPI:IPI00645452.1|TREMBL:B4DQN9	21	3.3334e-303	73.2
IPI00922878	>IPI:IPI00922878.1|TREMBL:B7Z8E7 Tax_Id=9606 Gene_Symbol=- cDNA FLJ55400, highly similar to Protein OS-9	8	6.3537e-51	17.7
IPI00013452	>IPI:IPI00013452.10|SWISS-PROT:P07814|TREMBL:B4DP50	84	0	67.5
IPI00180154	>IPI:IPI00180154.4|SWISS-PROT:Q99700-1|ENSEMBL:ENSP00000366843|REFSEQ:NP_002964|H-INV:HIT000221109|VEGA:OTTHUMP00000164680	6	1.6848e-17	6.9
IPI00396131	>IPI:IPI00396131.4|TREMBL:B4DPX9|ENSEMBL:ENSP00000398476 Tax_Id=9606 Gene_Symbol=YTHDF3 cDNA FLJ56221, highly similar to YTH domain protein 3	1	1.9094e-05	2.2
IPI00028091	>IPI:IPI00028091.3|SWISS-PROT:P61158|TREMBL:B4DT29	12	6.3834e-123	45.5
IPI00414482	>IPI:IPI00414482.2|SWISS-PROT:Q12789-2|TREMBL:Q6AHZ7	61	0	40
IPI00005782	>IPI:IPI00005782.1|SWISS-PROT:O15297|TREMBL:B2R7A1	2	0.00031709	5.1
IPI00289031	>IPI:IPI00289031.5|SWISS-PROT:Q5W0V3-1|ENSEMBL:ENSP00000358251|REFSEQ:NP_065991|VEGA:OTTHUMP00000020550 Tax_Id=9606 Gene_Symbol=FAM160B1 Isoform 1 of UPF0518 protein FAM160B1	8	1.262e-42	19.2
IPI00002135	>IPI:IPI00002135.1|SWISS-PROT:Q9Y6A5|TREMBL:Q2NKK4|ENSEMBL:ENSP00000326550|REFSEQ:NP_006333|H-INV:HIT000338432|VEGA:OTTHUMP00000113796 Tax_Id=9606 Gene_Symbol=TACC3 Transforming acidic coiled-coil-containing protein 3	1	0.0003932	1.3
IPI00022305	>IPI:IPI00022305.4|SWISS-PROT:Q9Y6E2|TREMBL:A4D123	4	5.0129e-11	13.4
IPI00106668	>IPI:IPI00106668.5|SWISS-PROT:O60664-2|REFSEQ:NP_001157666 Tax_Id=9606 Gene_Symbol=PLIN3 mannose 6 phosphate receptor binding protein 1 isoform 3	12	9.8267e-127	52.4
IPI00163496	>IPI:IPI00163496.12|SWISS-PROT:Q13136-1|TREMBL:B3KVS8	15	1.7014e-66	19.1
IPI00942186	>IPI:IPI00942186.1|SWISS-PROT:Q92667-1|ENSEMBL:ENSP00000337736|REFSEQ:NP_003479|H-INV:HIT000324993|VEGA:OTTHUMP00000179121	9	1.0469e-62	14.8
IPI00926109	>IPI:IPI00926109.1|SWISS-PROT:Q7L2E3-2|ENSEMBL:ENSP00000394682|VEGA:OTTHUMP00000210761 Tax_Id=9606 Gene_Symbol=DHX30 Isoform 2 of Putative ATP-dependent RNA helicase DHX30	21	1.746e-209	26.6
IPI00031812	>IPI:IPI00031812.3|SWISS-PROT:P67809|TREMBL:A0JLU4	12	0	49.7
IPI00019733	>IPI:IPI00019733.1|SWISS-PROT:P78406|TREMBL:A8K882	3	5.4295e-07	9.8
IPI00140420	>IPI:IPI00140420.4|SWISS-PROT:Q7KZF4|TREMBL:B2R5U1	56	0	74.7
IPI00852806	>IPI:IPI00852806.1|TREMBL:Q9H8D6|ENSEMBL:ENSP00000272427|REFSEQ:NP_056004|VEGA:OTTHUMP00000202267 Tax_Id=9606 Gene_Symbol=EXOC6B SEC15-like 2	2	7.9797e-07	3.3
IPI00641743	>IPI:IPI00641743.2|TREMBL:A6NEM2|ENSEMBL:ENSP00000359001|VEGA:OTTHUMP00000025997 Tax_Id=9606 Gene_Symbol=HCFC1 Putative uncharacterized protein HCFC1	29	6.404e-260	21.1
IPI00479069	>IPI:IPI00479069.1|SWISS-PROT:Q9P2D3-1|TREMBL:B9EK47|ENSEMBL:ENSP00000233099|REFSEQ:NP_061897|H-INV:HIT000054792|VEGA:OTTHUMP00000201323 Tax_Id=9606 Gene_Symbol=HEATR5B Isoform 1 of HEAT repeat-containing protein 5B	9	3.7404e-92	7
IPI00171798	>IPI:IPI00171798.1|SWISS-PROT:O94776|TREMBL:Q68DB1|ENSEMBL:ENSP00000278823|REFSEQ:NP_004730|H-INV:HIT000053957 Tax_Id=9606 Gene_Symbol=MTA2 Metastasis-associated protein MTA2	16	1.4168e-46	29
IPI00007752	>IPI:IPI00007752.1|SWISS-PROT:P68371|TREMBL:Q8IWP6	21	0	70.1
IPI00298994	>IPI:IPI00298994.6|SWISS-PROT:Q9Y490|TREMBL:Q5TCU6|ENSEMBL:ENSP00000316029|REFSEQ:NP_006280|H-INV:HIT000000744|VEGA:OTTHUMP00000021350 Tax_Id=9606 Gene_Symbol=TLN1 Talin-1	120	0	68.8
IPI00021807	>IPI:IPI00021807.3|SWISS-PROT:P04062-1|TREMBL:B2R6A7	10	1.9301e-64	24.2
IPI00018195	>IPI:IPI00018195.3|SWISS-PROT:P27361|TREMBL:B0LPG3	5	1.6416e-24	26.4
IPI00855856	>IPI:IPI00855856.2|SWISS-PROT:Q9BZZ5-4|TREMBL:B4DRJ2	6	2.4236e-87	17.2
IPI00328905	>IPI:IPI00328905.6|SWISS-PROT:Q86VI3|TREMBL:A2RRC9|ENSEMBL:ENSP00000354451|REFSEQ:NP_839943|H-INV:HIT000242292|VEGA:OTTHUMP00000031854 Tax_Id=9606 Gene_Symbol=IQGAP3 Ras GTPase-activating-like protein IQGAP3	34	0	31.9
IPI00640703	>IPI:IPI00640703.3|SWISS-PROT:Q9HAV4-1|TREMBL:A8K5Y7	44	0	56.9
IPI00000728	>IPI:IPI00000728.3|SWISS-PROT:Q9Y4E8-1|TREMBL:Q08AL5|ENSEMBL:ENSP00000280377|H-INV:HIT000071857|VEGA:OTTHUMP00000168317 Tax_Id=9606 Gene_Symbol=USP15 Isoform 1 of Ubiquitin carboxyl-terminal hydrolase 15	33	3.2262e-249	46.7
IPI00009104	>IPI:IPI00009104.7|SWISS-PROT:Q9Y230|TREMBL:B3KNL2	10	3.9039e-60	27.2
IPI00182757	>IPI:IPI00182757.10|SWISS-PROT:Q8N163-1|TREMBL:B3KTJ9|ENSEMBL:ENSP00000310670	34	0	53
IPI00015602	>IPI:IPI00015602.1|SWISS-PROT:O94826|TREMBL:B3KQK5	20	0	54.1
IPI00007402	>IPI:IPI00007402.3|SWISS-PROT:O95373|TREMBL:B3KNG9	24	0	33.5
IPI00221285	>IPI:IPI00221285.5|SWISS-PROT:Q9ULJ7|TREMBL:B4DHJ6|ENSEMBL:ENSP00000281131|REFSEQ:NP_065070|H-INV:HIT000047369 Tax_Id=9606 Gene_Symbol=ANKRD50 Ankyrin repeat domain-containing protein 50	4	3.0241e-13	3.8
IPI00456359	>IPI:IPI00456359.1|SWISS-PROT:Q8WWM7-1|ENSEMBL:ENSP00000338718|REFSEQ:NP_009176|VEGA:OTTHUMP00000080076	22	2.4959e-158	28.2
IPI00221106	>IPI:IPI00221106.5|SWISS-PROT:Q13435|TREMBL:A8K485	34	0	48.6
IPI00794613	>IPI:IPI00794613.4|SWISS-PROT:Q8TC07-2|TREMBL:B9A6L6|ENSEMBL:ENSP00000376986	4	8.6843e-24	9.3
IPI00619921	>IPI:IPI00619921.3|SWISS-PROT:Q9BTC0-4|TREMBL:Q4VXV9|ENSEMBL:ENSP00000266070	8	3.4031e-30	4.7
IPI00021954	>IPI:IPI00021954.1|SWISS-PROT:Q92538|TREMBL:Q05BW6	46	0	37.3
IPI00290142	>IPI:IPI00290142.5|SWISS-PROT:P17812|TREMBL:B4DMB5	12	7.4533e-124	27.1
IPI00024642	>IPI:IPI00024642.2|SWISS-PROT:Q96A33-1|ENSEMBL:ENSP00000225726|REFSEQ:NP_064583|H-INV:HIT000082422|VEGA:OTTHUMP00000182142 Tax_Id=9606 Gene_Symbol=CCDC47 Isoform 1 of Coiled-coil domain-containing protein 47	14	7.5088e-146	37.3
IPI00413611	>IPI:IPI00413611.1|SWISS-PROT:P11387|TREMBL:B9EG90	36	0	45.8
IPI00444371	>IPI:IPI00444371.3|SWISS-PROT:Q5JSH3-1|TREMBL:B7Z947|ENSEMBL:ENSP00000254029|REFSEQ:NP_061918|VEGA:OTTHUMP00000023886 Tax_Id=9606 Gene_Symbol=WDR44 Isoform 1 of WD repeat-containing protein 44	1	4.9838e-05	1.5
IPI00797038	>IPI:IPI00797038.1|TREMBL:B4DW73	18	2.5829e-101	36.2
IPI00017592	>IPI:IPI00017592.1|SWISS-PROT:O95202-1|ENSEMBL:ENSP00000305653|REFSEQ:NP_036450|H-INV:HIT000064944|VEGA:OTTHUMP00000149960 Tax_Id=9606 Gene_Symbol=LETM1 Isoform 1 of LETM1 and EF-hand domain-containing protein 1, mitochondrial	23	0	47.9
IPI00396411	>IPI:IPI00396411.4|SWISS-PROT:O96005-1|TREMBL:B4DDS3	12	2.3718e-126	29.7
IPI00010348	>IPI:IPI00010348.1|SWISS-PROT:O00115|TREMBL:B3KQS9	1	0.0024157	6.9
IPI00021320	>IPI:IPI00021320.2|SWISS-PROT:Q7L2J0|TREMBL:A8K5Q1	5	5.3669e-16	12
IPI00152377	>IPI:IPI00152377.1|SWISS-PROT:Q8TCJ2|ENSEMBL:ENSP00000295770|REFSEQ:NP_849193|H-INV:HIT000084193|VEGA:OTTHUMP00000161258	14	1.2015e-68	22.2
IPI00302712	>IPI:IPI00302712.4|SWISS-PROT:Q13409-2|TREMBL:B4DPZ3	18	5.5874e-231	49.7
IPI00477505	>IPI:IPI00477505.3|SWISS-PROT:O15084-1|TREMBL:Q29RW6	9	1.5344e-66	14.5
IPI00030915	>IPI:IPI00030915.1|SWISS-PROT:P40818|TREMBL:A8K8N5	28	5.2089e-147	34.2
IPI00549569	>IPI:IPI00549569.4|SWISS-PROT:Q9NPH2-1|ENSEMBL:ENSP00000315147|REFSEQ:NP_057452|H-INV:HIT000004800|VEGA:OTTHUMP00000076877 Tax_Id=9606 Gene_Symbol=ISYNA1 Isoform 1 of Inositol-3-phosphate synthase 1	2	4.1059e-15	6.8
IPI00299024	>IPI:IPI00299024.9|SWISS-PROT:P80723-1|ENSEMBL:ENSP00000319281|REFSEQ:NP_006308|H-INV:HIT000292230|VEGA:OTTHUMP00000161694 Tax_Id=9606 Gene_Symbol=BASP1 Isoform 1 of Brain acid soluble protein 1	9	8.5115e-92	63
IPI00514648	>IPI:IPI00514648.1|SWISS-PROT:P51531-1|TREMBL:B4DK35	30	3.5772e-189	26.9
IPI00168388	>IPI:IPI00168388.1|SWISS-PROT:Q9UHB9-1|TREMBL:B3KMI9	21	4.8588e-187	44.3
IPI00027078	>IPI:IPI00027078.3|SWISS-PROT:O75976|TREMBL:B7Z7T9	22	2.516e-156	22.1
IPI00290460	>IPI:IPI00290460.3|SWISS-PROT:O75821|TREMBL:A8K5K5	4	1.1731e-13	10.6
IPI00106495	>IPI:IPI00106495.1|SWISS-PROT:Q9BPX3|TREMBL:Q6NUR1|ENSEMBL:ENSP00000251496|REFSEQ:NP_071741|H-INV:HIT000077677|VEGA:OTTHUMP00000158674 Tax_Id=9606 Gene_Symbol=NCAPG Condensin complex subunit 3	20	1.9357e-164	25.1
IPI00002803	>IPI:IPI00002803.6|SWISS-PROT:Q16512-1|TREMBL:Q15523	10	3.0062e-53	16.3
IPI00028635	>IPI:IPI00028635.5|SWISS-PROT:P04844|TREMBL:B2RE46|ENSEMBL:ENSP00000237530|REFSEQ:NP_002942|H-INV:HIT000283859|VEGA:OTTHUMP00000030900 Tax_Id=9606 Gene_Symbol=RPN2 Dolichyl-diphosphooligosaccharide--protein glycosyltransferase subunit 2	21	0	49.6
IPI00260715	>IPI:IPI00260715.5|SWISS-PROT:P35637-1|TREMBL:Q13344|ENSEMBL:ENSP00000254108|H-INV:HIT000281479|VEGA:OTTHUMP00000080659	7	2.1789e-68	19.3
IPI00026305	>IPI:IPI00026305.1|SWISS-PROT:Q9UJC3|TREMBL:B4DX15	3	3.4477e-40	4.9
IPI00023339	>IPI:IPI00023339.2|SWISS-PROT:Q92793|TREMBL:B4E3L4	4	6.0706e-08	2.3
IPI00017451	>IPI:IPI00017451.1|SWISS-PROT:Q15459|TREMBL:B4E091|ENSEMBL:ENSP00000215793|REFSEQ:NP_005868|H-INV:HIT000033379|VEGA:OTTHUMP00000028846	27	7.6996e-303	43.4
IPI00429191	>IPI:IPI00429191.3|SWISS-PROT:P62495|TREMBL:B7Z7P8	13	4.727e-122	41.2
IPI00297208	>IPI:IPI00297208.6|SWISS-PROT:Q9ULE4|ENSEMBL:ENSP00000265018|REFSEQ:NP_056503|H-INV:HIT000000992 Tax_Id=9606 Gene_Symbol=FAM184B Protein FAM184B	2	0.00013183	1.8
IPI00103247	>IPI:IPI00103247.1|SWISS-PROT:Q8WVV9-1|TREMBL:A8K894|ENSEMBL:ENSP00000390625|REFSEQ:NP_612403|H-INV:HIT000038028|VEGA:OTTHUMP00000128259 Tax_Id=9606 Gene_Symbol=HNRPLL Isoform 1 of Heterogeneous nuclear ribonucleoprotein L-like	1	0.00033649	2.4
IPI00397366	>IPI:IPI00397366.4|SWISS-PROT:Q86W92-1|ENSEMBL:ENSP00000314724|H-INV:HIT000053401|VEGA:OTTHUMP00000167004 Tax_Id=9606 Gene_Symbol=PPFIBP1 Isoform 1 of Liprin-beta-1	12	7.2857e-80	15.7
IPI00873622	>IPI:IPI00873622.3|TREMBL:A8MVA9	16	1.3475e-155	41.8
IPI00059242	>IPI:IPI00059242.3|SWISS-PROT:Q96A49|TREMBL:B2RBI2	2	8.5633e-10	8.2
IPI00916332	>IPI:IPI00916332.1|SWISS-PROT:Q8NEZ4-3|ENSEMBL:ENSP00000347325 Tax_Id=9606 Gene_Symbol=MLL3 Isoform 3 of Histone-lysine N-methyltransferase MLL3	4	2.4199e-16	1
IPI00333541	>IPI:IPI00333541.6|SWISS-PROT:P21333-1|TREMBL:Q5HY55	176	0	83.8
IPI00793375	>IPI:IPI00793375.1|SWISS-PROT:Q9NQW7-1|TREMBL:A8K071	5	5.5121e-34	9.8
IPI00063408	>IPI:IPI00063408.7|SWISS-PROT:Q96HY7|ENSEMBL:ENSP00000263035|REFSEQ:NP_061176|H-INV:HIT000030924|VEGA:OTTHUMP00000019087 Tax_Id=9606 Gene_Symbol=DHTKD1 Probable 2-oxoglutarate dehydrogenase E1 component DHKTD1, mitochondrial	24	0	47.3
IPI00025366	>IPI:IPI00025366.4|SWISS-PROT:O75390|TREMBL:B4DJV2|ENSEMBL:ENSP00000342056|REFSEQ:NP_004068|H-INV:HIT000034804|VEGA:OTTHUMP00000168096 Tax_Id=9606 Gene_Symbol=CS Citrate synthase, mitochondrial	16	3.9553e-93	52.4
IPI00065931	>IPI:IPI00065931.4|SWISS-PROT:Q12802-2|ENSEMBL:ENSP00000354718|REFSEQ:NP_006729|VEGA:OTTHUMP00000176631 Tax_Id=9606 Gene_Symbol=AKAP13 Isoform 2 of A-kinase anchor protein 13	17	1.1136e-209	10.5
IPI00550611	>IPI:IPI00550611.5|SWISS-PROT:O00423-3|TREMBL:B3KXA3	2	6.4571e-06	4.4
IPI00303207	>IPI:IPI00303207.3|SWISS-PROT:P61221|ENSEMBL:ENSP00000296577	9	2.5159e-55	24.4
IPI00783378	>IPI:IPI00783378.3|SWISS-PROT:Q9C0C9|ENSEMBL:ENSP00000323687|REFSEQ:NP_071349|H-INV:HIT000001450|VEGA:OTTHUMP00000182502 Tax_Id=9606 Gene_Symbol=UBE2O Ubiquitin-conjugating enzyme E2 O	22	2.0748e-157	26.4
IPI00015953	>IPI:IPI00015953.3|SWISS-PROT:Q9NR30-1|TREMBL:Q3SWU7	16	1.0298e-89	25.4
IPI00256861	>IPI:IPI00256861.4|SWISS-PROT:Q9UPN3-2|TREMBL:Q13696|ENSEMBL:ENSP00000354573|REFSEQ:NP_036222|VEGA:OTTHUMP00000009301 Tax_Id=9606 Gene_Symbol=MACF1 Isoform 2 of Microtubule-actin cross-linking factor 1, isoforms 1/2/3/5	158	0	41
IPI00384265	>IPI:IPI00384265.5|SWISS-PROT:Q9NZB2-6|ENSEMBL:ENSP00000334918 Tax_Id=9606 Gene_Symbol=FAM120A Isoform F of Constitutive coactivator of PPAR-gamma-like protein 1	40	0	47.1
IPI00006482	>IPI:IPI00006482.1|SWISS-PROT:P05023-1|ENSEMBL:ENSP00000295598|REFSEQ:NP_000692|H-INV:HIT000031408|VEGA:OTTHUMP00000013935 Tax_Id=9606 Gene_Symbol=ATP1A1 Isoform Long of Sodium/potassium-transporting ATPase subunit alpha-1	45	0	48.5
IPI00026089	>IPI:IPI00026089.4|SWISS-PROT:O75533|TREMBL:A0JLT9	60	0	64.6
IPI00307162	>IPI:IPI00307162.2|SWISS-PROT:P18206-1|TREMBL:B4E3Q9	63	0	60.8
IPI00054042	>IPI:IPI00054042.1|SWISS-PROT:P78347-1|TREMBL:B4DH52|ENSEMBL:ENSP00000322542|REFSEQ:NP_127492|H-INV:HIT000063284|VEGA:OTTHUMP00000025087	46	0	63.3
IPI00012837	>IPI:IPI00012837.1|SWISS-PROT:P33176|TREMBL:A8K048	59	0	68.3
IPI00465179	>IPI:IPI00465179.3|TREMBL:Q6ZTT1|ENSEMBL:ENSP00000345771|VEGA:OTTHUMP00000167273 Tax_Id=9606 Gene_Symbol=PFKM cDNA FLJ44241 fis, clone THYMU3008436, highly similar to 6-phosphofructokinase, muscle type	24	2.3024e-223	39.8
IPI00946054	>IPI:IPI00946054.1|SWISS-PROT:Q9H9B1-3|ENSEMBL:ENSP00000417980|REFSEQ:NP_079033 Tax_Id=9606 Gene_Symbol=EHMT1 euchromatic histone-lysine N-methyltransferase 1 isoform 1	14	7.5933e-50	19.4
IPI00030363	>IPI:IPI00030363.1|SWISS-PROT:P24752|ENSEMBL:ENSP00000265838|REFSEQ:NP_000010|H-INV:HIT000102073 Tax_Id=9606 Gene_Symbol=ACAT1 Acetyl-CoA acetyltransferase, mitochondrial	6	3.2464e-103	23.4
IPI00297241	>IPI:IPI00297241.4|SWISS-PROT:O60287|ENSEMBL:ENSP00000372199|REFSEQ:NP_055640|H-INV:HIT000074631|VEGA:OTTHUMP00000067386 Tax_Id=9606 Gene_Symbol=URB1 Nucleolar pre-ribosomal-associated protein 1	7	1.8587e-27	4.8
IPI00304692	>IPI:IPI00304692.1|SWISS-PROT:P38159|TREMBL:B4E352|ENSEMBL:ENSP00000359645|REFSEQ:NP_002130|H-INV:HIT000032918|VEGA:OTTHUMP00000024132 Tax_Id=9606 Gene_Symbol=RBMX Heterogeneous nuclear ribonucleoprotein G	6	8.1199e-19	17.6
IPI00031545	>IPI:IPI00031545.4|SWISS-PROT:Q14571-1|ENSEMBL:ENSP00000370744|REFSEQ:NP_002214|H-INV:HIT000101150|VEGA:OTTHUMP00000166979 Tax_Id=9606 Gene_Symbol=ITPR2 Isoform Long of Inositol 1,4,5-trisphosphate receptor type 2	9	2.0585e-19	3.4
IPI00022020	>IPI:IPI00022020.4|SWISS-PROT:O15327|TREMBL:B7Z4Z0	27	0	47
IPI00465123	>IPI:IPI00465123.6|TREMBL:A4D1Z4|ENSEMBL:ENSP00000389711 Tax_Id=9606 Gene_Symbol=KIAA0415 KIAA0415 gene product	2	5.7059e-28	2
IPI00400812	>IPI:IPI00400812.5|SWISS-PROT:P28290-1|ENSEMBL:ENSP00000388731|REFSEQ:NP_001123917|H-INV:HIT000242395|VEGA:OTTHUMP00000163405 Tax_Id=9606 Gene_Symbol=SSFA2 Isoform 1 of Sperm-specific antigen 2	12	1.0763e-67	15.6
IPI00438286	>IPI:IPI00438286.3|SWISS-PROT:Q96RT1-1|TREMBL:B7ZLV9	5	1.3586e-31	5.1
IPI00220503	>IPI:IPI00220503.9|SWISS-PROT:Q13561|TREMBL:B2RBK5	4	5.4027e-24	11.3
IPI00184772	>IPI:IPI00184772.6|TREMBL:C9IZV6|ENSEMBL:ENSP00000321556|VEGA:OTTHUMP00000077021 Tax_Id=9606 Gene_Symbol=DOCK6 Putative uncharacterized protein DOCK6	6	2.2989e-24	4.4
IPI00025049	>IPI:IPI00025049.1|SWISS-PROT:P20645|TREMBL:B2R6S2	4	3.6358e-24	25.6
IPI00001466	>IPI:IPI00001466.2|SWISS-PROT:Q9HC35|ENSEMBL:ENSP00000320663|REFSEQ:NP_061936|H-INV:HIT000072715|VEGA:OTTHUMP00000158762 Tax_Id=9606 Gene_Symbol=EML4 Echinoderm microtubule-associated protein-like 4	11	7.8757e-33	15.2
IPI00001639	>IPI:IPI00001639.2|SWISS-PROT:Q14974|TREMBL:B2RBR9	39	0	69.2
IPI00299524	>IPI:IPI00299524.2|SWISS-PROT:Q15021|TREMBL:B3KMS0	49	0	48.6
IPI00328798	>IPI:IPI00328798.1|SWISS-PROT:Q86UU0-1|ENSEMBL:ENSP00000335320|REFSEQ:NP_872363|H-INV:HIT000061491 Tax_Id=9606 Gene_Symbol=BCL9L Isoform 1 of B-cell CLL/lymphoma 9-like protein	10	3.9778e-50	14.7
IPI00015018	>IPI:IPI00015018.1|SWISS-PROT:Q15181|ENSEMBL:ENSP00000362329|REFSEQ:NP_066952|H-INV:HIT000014799|VEGA:OTTHUMP00000019741 Tax_Id=9606 Gene_Symbol=PPA1 Inorganic pyrophosphatase	4	1.4121e-22	24.9
IPI00297593	>IPI:IPI00297593.4|SWISS-PROT:Q70CQ2-1|ENSEMBL:ENSP00000381577|REFSEQ:NP_055524|VEGA:OTTHUMP00000201402 Tax_Id=9606 Gene_Symbol=USP34 Isoform 1 of Ubiquitin carboxyl-terminal hydrolase 34	2	8.5727e-52	1
IPI00009057	>IPI:IPI00009057.2|SWISS-PROT:Q9UN86-1|ENSEMBL:ENSP00000352738	6	3.8639e-28	15.4
IPI00395694	>IPI:IPI00395694.1|SWISS-PROT:Q9Y5L0-2|ENSEMBL:ENSP00000265388|REFSEQ:NP_036602|H-INV:HIT000244781 Tax_Id=9606 Gene_Symbol=TNPO3 Isoform 2 of Transportin-3	22	1.65e-155	33.3
IPI00642451	>IPI:IPI00642451.3|TREMBL:B4E3P5|ENSEMBL:ENSP00000373036	6	1.1995e-14	7
IPI00922108	>IPI:IPI00922108.1|TREMBL:B7Z883	21	9.3986e-151	29.6
IPI00217952	>IPI:IPI00217952.6|SWISS-PROT:Q06210-1|ENSEMBL:ENSP00000349860 Tax_Id=9606 Gene_Symbol=GFPT1 Isoform 1 of Glucosamine--fructose-6-phosphate aminotransferase [isomerizing] 1	26	0	51.9
IPI00419373	>IPI:IPI00419373.1|SWISS-PROT:P51991-1|ENSEMBL:ENSP00000376309	10	2.7321e-85	31.7
IPI00440493	>IPI:IPI00440493.2|SWISS-PROT:P25705|TREMBL:A8K092|ENSEMBL:ENSP00000282050	28	0	54.8
IPI00001539	>IPI:IPI00001539.8|SWISS-PROT:P42765|TREMBL:B2RB23	7	7.2119e-93	33
IPI00297626	>IPI:IPI00297626.4|SWISS-PROT:O00186|ENSEMBL:ENSP00000359025|REFSEQ:NP_009200|H-INV:HIT000101683|VEGA:OTTHUMP00000012823 Tax_Id=9606 Gene_Symbol=STXBP3 Syntaxin-binding protein 3	2	2.3975e-19	4.4
IPI00005861	>IPI:IPI00005861.1|SWISS-PROT:O43395-1|TREMBL:B2R791	11	3.6628e-47	24
IPI00646361	>IPI:IPI00646361.3|SWISS-PROT:P35658-5|ENSEMBL:ENSP00000346167 Tax_Id=9606 Gene_Symbol=NUP214 Isoform 5 of Nuclear pore complex protein Nup214	27	5.7746e-171	21.5
IPI00031420	>IPI:IPI00031420.3|SWISS-PROT:O60701|TREMBL:B4DN25	31	0	79.1
IPI00797406	>IPI:IPI00797406.2|TREMBL:B3KT11	11	3.0411e-63	34.2
IPI00218342	>IPI:IPI00218342.10|SWISS-PROT:P11586|ENSEMBL:ENSP00000216605|REFSEQ:NP_005947|H-INV:HIT000191225|VEGA:OTTHUMP00000180657 Tax_Id=9606 Gene_Symbol=MTHFD1 C-1-tetrahydrofolate synthase, cytoplasmic	55	0	73.7
IPI00008240	>IPI:IPI00008240.2|SWISS-PROT:P56192|TREMBL:A8K492	34	0	56.1
IPI00011229	>IPI:IPI00011229.1|SWISS-PROT:P07339|ENSEMBL:ENSP00000236671	16	3.381e-272	48.8
IPI00926648	>IPI:IPI00926648.1|TREMBL:C9JIF9|ENSEMBL:ENSP00000415862|VEGA:OTTHUMP00000210908 Tax_Id=9606 Gene_Symbol=APEH Putative uncharacterized protein APEH	18	1.2032e-108	33.9
IPI00940432	>IPI:IPI00940432.2|TREMBL:C9J406|ENSEMBL:ENSP00000254636	30	1.7998e-240	58
IPI00646779	>IPI:IPI00646779.2|SWISS-PROT:Q9BUF5|TREMBL:B3KS31	12	2.7738e-105	36.7
IPI00295252	>IPI:IPI00295252.2|SWISS-PROT:Q8TCU6-1|ENSEMBL:ENSP00000361009|REFSEQ:NP_065871|H-INV:HIT000001130|VEGA:OTTHUMP00000031228 Tax_Id=9606 Gene_Symbol=PREX1 Isoform 1 of Phosphatidylinositol 3,4,5-trisphosphate-dependent Rac exchanger 1 protein	82	0	70
IPI00853099	>IPI:IPI00853099.1|SWISS-PROT:Q9UHF7-2|ENSEMBL:ENSP00000379065|REFSEQ:NP_054831|VEGA:OTTHUMP00000183498 Tax_Id=9606 Gene_Symbol=TRPS1 Isoform 2 of Zinc finger transcription factor Trps1	26	1.5143e-273	29.1
IPI00470528	>IPI:IPI00470528.5|SWISS-PROT:P61313|TREMBL:Q5U0C0|ENSEMBL:ENSP00000309334	11	1.3164e-48	42.6
IPI00005675	>IPI:IPI00005675.3|SWISS-PROT:O15226|TREMBL:A1Z1A7	5	4.9375e-18	10.1
IPI00156689	>IPI:IPI00156689.3|SWISS-PROT:Q99536|TREMBL:B0AZP7	4	9.8558e-25	15
IPI00154588	>IPI:IPI00154588.3|SWISS-PROT:Q8TCT8|ENSEMBL:ENSP00000261854|REFSEQ:NP_116191|H-INV:HIT000247232|VEGA:OTTHUMP00000162418	3	5.4753e-05	9.6
IPI00456722	>IPI:IPI00456722.3|SWISS-PROT:Q6GYQ0-2|ENSEMBL:ENSP00000302647|REFSEQ:NP_919277 Tax_Id=9606 Gene_Symbol=RALGAPA1 Isoform 2 of Ral GTPase-activating protein alpha subunit 1	2	1.8361e-87	1.8
IPI00893743	>IPI:IPI00893743.1|ENSEMBL:ENSP00000369192|VEGA:OTTHUMP00000200794 Tax_Id=9606 Gene_Symbol=NRBP1 61 kDa protein	3	3.6592e-20	11
IPI00179415	>IPI:IPI00179415.4|SWISS-PROT:Q08209-1|TREMBL:A1A441	5	7.7031e-16	19.6
IPI00013508	>IPI:IPI00013508.5|SWISS-PROT:P12814|TREMBL:B7Z2W3	54	0	77.4
IPI00217013	>IPI:IPI00217013.2|SWISS-PROT:Q6IN85-1|ENSEMBL:ENSP00000407834|H-INV:HIT000264854 Tax_Id=9606 Gene_Symbol=SMEK1 Isoform 1 of Serine/threonine-protein phosphatase 4 regulatory subunit 3A	18	1.5342e-176	34
IPI00292975	>IPI:IPI00292975.4|SWISS-PROT:Q9P2N5|TREMBL:B3KY61	12	3.8697e-112	18.9
IPI00419856	>IPI:IPI00419856.1|TREMBL:B4DRY5	25	6.8832e-176	46
IPI00167535	>IPI:IPI00167535.6|SWISS-PROT:Q96L91-1|ENSEMBL:ENSP00000333602|VEGA:OTTHUMP00000169907 Tax_Id=9606 Gene_Symbol=EP400 Isoform 1 of E1A-binding protein p400	2	7.633e-09	0.9
IPI00289601	>IPI:IPI00289601.10|SWISS-PROT:Q92769-2|ENSEMBL:ENSP00000381331	8	1.9376e-98	16.8
IPI00005107	>IPI:IPI00005107.2|SWISS-PROT:O15118|TREMBL:B4DIP7	12	7.1278e-59	13
IPI00607576	>IPI:IPI00607576.1|SWISS-PROT:Q9H330-1|ENSEMBL:ENSP00000223608 Tax_Id=9606 Gene_Symbol=C9orf5 Isoform 1 of Transmembrane protein C9orf5	3	3.4195e-80	5.4
IPI00398992	>IPI:IPI00398992.6|SWISS-PROT:Q9HCK8-1|ENSEMBL:ENSP00000382863|VEGA:OTTHUMP00000028338 Tax_Id=9606 Gene_Symbol=CHD8 Isoform 1 of Chromodomain-helicase-DNA-binding protein 8	7	4.2727e-44	3.9
IPI00007682	>IPI:IPI00007682.2|SWISS-PROT:P38606|TREMBL:B7Z1R5	7	4.0448e-103	17.2
IPI00002966	>IPI:IPI00002966.2|SWISS-PROT:P34932|TREMBL:B0AZS1	47	0	72.5
IPI00456919	>IPI:IPI00456919.2|SWISS-PROT:Q7Z6Z7-1|ENSEMBL:ENSP00000262854	146	0	47.8
IPI00299468	>IPI:IPI00299468.3|SWISS-PROT:O00767|TREMBL:Q59GX7|ENSEMBL:ENSP00000359380|REFSEQ:NP_005054|H-INV:HIT000059048|VEGA:OTTHUMP00000020279 Tax_Id=9606 Gene_Symbol=SCD Acyl-CoA desaturase	3	1.8355e-17	15.6
IPI00219029	>IPI:IPI00219029.3|SWISS-PROT:P17174|TREMBL:B7Z7E9	6	2.697e-44	27.4
IPI00299095	>IPI:IPI00299095.2|SWISS-PROT:O60749|TREMBL:B3KML1	3	6.6674e-08	7.7
IPI00792837	>IPI:IPI00792837.1|ENSEMBL:ENSP00000378165|REFSEQ:NP_001091977|VEGA:OTTHUMP00000163700 Tax_Id=9606 Gene_Symbol=ZNF207 zinc finger protein 207 isoform c	4	7.2969e-17	8.1
IPI00828125	>IPI:IPI00828125.1|SWISS-PROT:Q9NXE4-4 Tax_Id=9606 Gene_Symbol=SMPD4 Isoform 4 of Sphingomyelin phosphodiesterase 4	6	4.1156e-50	10
IPI00022744	>IPI:IPI00022744.5|SWISS-PROT:P55060-1|TREMBL:B4DUC5|ENSEMBL:ENSP00000262982|REFSEQ:NP_001307|H-INV:HIT000339409|VEGA:OTTHUMP00000043373 Tax_Id=9606 Gene_Symbol=CSE1L Isoform 1 of Exportin-2	52	0	69.4
IPI00005260	>IPI:IPI00005260.4|SWISS-PROT:Q14997-1|ENSEMBL:ENSP00000384211|REFSEQ:NP_055429|VEGA:OTTHUMP00000200663 Tax_Id=9606 Gene_Symbol=PSME4 Isoform 1 of Proteasome activator complex subunit 4	28	4.1516e-221	23.5
IPI00008219	>IPI:IPI00008219.1|SWISS-PROT:P54725|TREMBL:A8K1J3	4	2.7984e-25	15.4
IPI00008780	>IPI:IPI00008780.3|SWISS-PROT:O76061|TREMBL:B3KNF2	2	6.6415e-08	12.9
IPI00328319	>IPI:IPI00328319.8|SWISS-PROT:Q09028|ENSEMBL:ENSP00000362592|REFSEQ:NP_005601|H-INV:HIT000323434|VEGA:OTTHUMP00000009691 Tax_Id=9606 Gene_Symbol=RBBP4 Histone-binding protein RBBP4	8	4.6599e-47	24
IPI00295209	>IPI:IPI00295209.5|SWISS-PROT:Q9Y5X3|TREMBL:Q53FH8	1	1.2585e-35	3
IPI00396185	>IPI:IPI00396185.2|SWISS-PROT:Q5VZE5|TREMBL:A8K874|ENSEMBL:ENSP00000354972|REFSEQ:NP_078911|H-INV:HIT000387717|VEGA:OTTHUMP00000021584 Tax_Id=9606 Gene_Symbol=MAK10 Protein MAK10 homolog	5	1.5491e-14	9
IPI00030320	>IPI:IPI00030320.4|SWISS-PROT:P26196|TREMBL:B2R858	11	9.9714e-99	33.5
IPI00184311	>IPI:IPI00184311.4|SWISS-PROT:P22413|TREMBL:B2RBY8	13	1.5823e-156	24.6
IPI00015806	>IPI:IPI00015806.3|SWISS-PROT:Q9Y5Q9-1|ENSEMBL:ENSP00000263956|REFSEQ:NP_036218|H-INV:HIT000070964|VEGA:OTTHUMP00000163622 Tax_Id=9606 Gene_Symbol=GTF3C3 Isoform 1 of General transcription factor 3C polypeptide 3	15	1.558e-136	25.3
IPI00024364	>IPI:IPI00024364.2|SWISS-PROT:Q92973-1|ENSEMBL:ENSP00000336712|REFSEQ:NP_002261|H-INV:HIT000052373|VEGA:OTTHUMP00000126960 Tax_Id=9606 Gene_Symbol=TNPO1 Isoform 1 of Transportin-1	30	0	50.7
IPI00784013	>IPI:IPI00784013.1|SWISS-PROT:P23458|TREMBL:Q0VGA4	5	2.2423e-44	6.6
IPI00477118	>IPI:IPI00477118.3|SWISS-PROT:Q6NUQ4|TREMBL:B3LEU8|ENSEMBL:ENSP00000238788	8	3.0553e-67	19.4
IPI00922879	>IPI:IPI00922879.1|TREMBL:B7ZLX1|REFSEQ:NP_001140177 Tax_Id=9606 Gene_Symbol=KDM5D jumonji, AT rich interactive domain 1D isoform 1	2	8.3868e-06	1.3
IPI00301280	>IPI:IPI00301280.2|SWISS-PROT:Q9BTV4|ENSEMBL:ENSP00000303992	7	4.8988e-62	29.5
IPI00827967	>IPI:IPI00827967.1|SWISS-PROT:Q3YEC7-2|ENSEMBL:ENSP00000360727 Tax_Id=9606 Gene_Symbol=C9orf86 Isoform 2 of Putative GTP-binding protein Parf	3	1.2423e-10	5.3
IPI00333067	>IPI:IPI00333067.3|SWISS-PROT:Q5GLZ8-1|ENSEMBL:ENSP00000378624|REFSEQ:NP_071362|H-INV:HIT000251087 Tax_Id=9606 Gene_Symbol=HERC4 Isoform 1 of Probable E3 ubiquitin-protein ligase HERC4	8	1.0708e-40	12.6
IPI00444452	>IPI:IPI00444452.3|SWISS-PROT:Q9HCE1-1|ENSEMBL:ENSP00000350028	35	1.6155e-237	47
IPI00939163	>IPI:IPI00939163.1|SWISS-PROT:Q92598-1|TREMBL:B4DF68|ENSEMBL:ENSP00000318687|REFSEQ:NP_006635|H-INV:HIT000042338|VEGA:OTTHUMP00000018208 Tax_Id=9606 Gene_Symbol=HSPH1 Isoform Alpha of Heat shock protein 105 kDa	48	0	70.6
IPI00333197	>IPI:IPI00333197.4|SWISS-PROT:Q8IWJ2-2|TREMBL:B8ZZW2|ENSEMBL:ENSP00000307939	27	6.5919e-208	21
IPI00791574	>IPI:IPI00791574.1|SWISS-PROT:Q14BN4-1|ENSEMBL:ENSP00000398661|H-INV:HIT000387387|VEGA:OTTHUMP00000171644 Tax_Id=9606 Gene_Symbol=SLMAP Isoform 1 of Sarcolemmal membrane-associated protein	1	0.0013932	3.1
IPI00549766	>IPI:IPI00549766.2|SWISS-PROT:Q5VSL9-1|TREMBL:A8K4U4|ENSEMBL:ENSP00000358810|REFSEQ:NP_149079|H-INV:HIT000335087|VEGA:OTTHUMP00000013366 Tax_Id=9606 Gene_Symbol=FAM40A Isoform 1 of Protein FAM40A	4	1.5418e-12	10.2
IPI00001735	>IPI:IPI00001735.6|SWISS-PROT:Q9Y618-1|TREMBL:C9JQE8|ENSEMBL:ENSP00000348551	13	1.8483e-49	6
IPI00787827	>IPI:IPI00787827.1|SWISS-PROT:Q5JRX3-2 Tax_Id=9606 Gene_Symbol=PITRM1 Isoform 2 of Presequence protease, mitochondrial	48	0	62.6
IPI00012202	>IPI:IPI00012202.1|SWISS-PROT:Q9BQA1|ENSEMBL:ENSP00000235090|REFSEQ:NP_077007|H-INV:HIT000037763|VEGA:OTTHUMP00000013472 Tax_Id=9606 Gene_Symbol=WDR77 Methylosome protein 50	4	2.796e-16	13.5
IPI00027851	>IPI:IPI00027851.2|TREMBL:B4DVA7|ENSEMBL:ENSP00000398026 Tax_Id=9606 Gene_Symbol=HEXA cDNA FLJ53927, highly similar to Beta-hexosaminidase alpha chain	5	9.4701e-31	15.7
IPI00430472	>IPI:IPI00430472.2|SWISS-PROT:Q8N3C0|TREMBL:B4DR60	55	0	36.1
IPI00844578	>IPI:IPI00844578.1|SWISS-PROT:Q08211|TREMBL:B3KU66	61	0	59.9
IPI00295485	>IPI:IPI00295485.1|SWISS-PROT:O95757|TREMBL:B4DZR0	24	8.2948e-174	40.8
IPI00410485	>IPI:IPI00410485.2|SWISS-PROT:Q9H2K8|TREMBL:A8K0J3|ENSEMBL:ENSP00000376317|REFSEQ:NP_057365|H-INV:HIT000031159|VEGA:OTTHUMP00000169419	13	2.3169e-49	14.9
IPI00010951	>IPI:IPI00010951.2|SWISS-PROT:P58107|TREMBL:C9JH97	168	0	78.4
IPI00878368	>IPI:IPI00878368.1|SWISS-PROT:Q9H9A5-2|TREMBL:B7Z5B3|ENSEMBL:ENSP00000399862 Tax_Id=9606 Gene_Symbol=CNOT10 Isoform 2 of CCR4-NOT transcription complex subunit 10	2	2.4541e-07	3.2
IPI00027107	>IPI:IPI00027107.5|SWISS-PROT:P49411|ENSEMBL:ENSP00000322439|REFSEQ:NP_003312|H-INV:HIT000034759|VEGA:OTTHUMP00000081636	23	5.1176e-280	61.8
IPI00075081	>IPI:IPI00075081.1|SWISS-PROT:Q9BXW9-1|ENSEMBL:ENSP00000287647|REFSEQ:NP_149075|VEGA:OTTHUMP00000158853	12	8.2649e-67	10.6
IPI00927682	>IPI:IPI00927682.1|TREMBL:C9J837|ENSEMBL:ENSP00000411418|VEGA:OTTHUMP00000206879 Tax_Id=9606 Gene_Symbol=RAB3GAP1 Putative uncharacterized protein RAB3GAP1	13	1.4372e-88	21.9
IPI00464979	>IPI:IPI00464979.4|SWISS-PROT:Q9P2R7-1|TREMBL:Q6N0B1|ENSEMBL:ENSP00000367923|REFSEQ:NP_003841|H-INV:HIT000059161|VEGA:OTTHUMP00000018384 Tax_Id=9606 Gene_Symbol=SUCLA2 Isoform 1 of Succinyl-CoA ligase [ADP-forming] subunit beta, mitochondrial	7	6.3233e-26	19.4
IPI00219005	>IPI:IPI00219005.3|SWISS-PROT:Q02790|TREMBL:B2R9U2|ENSEMBL:ENSP00000001008|REFSEQ:NP_002005|H-INV:HIT000030649|VEGA:OTTHUMP00000115497	30	0	72.3
IPI00410666	>IPI:IPI00410666.2|SWISS-PROT:Q14160-3|ENSEMBL:ENSP00000349486|REFSEQ:NP_874365 Tax_Id=9606 Gene_Symbol=SCRIB Isoform 3 of Protein scribble homolog	53	0	49.7
IPI00186008	>IPI:IPI00186008.2|SWISS-PROT:Q9Y365|TREMBL:B3KTJ1|ENSEMBL:ENSP00000335247|REFSEQ:NP_006636|H-INV:HIT000050585 Tax_Id=9606 Gene_Symbol=STARD10 PCTP-like protein	4	7.2419e-20	21
IPI00218163	>IPI:IPI00218163.1|SWISS-PROT:P15941-2 Tax_Id=9606 Gene_Symbol=MUC1 Isoform 2 of Mucin-1	3	4.9442e-45	65
IPI00930563	>IPI:IPI00930563.1|SWISS-PROT:P52569-3|REFSEQ:NP_001158243 Tax_Id=9606 Gene_Symbol=SLC7A2 Isoform 3 of Low affinity cationic amino acid transporter 2	8	1.8676e-60	16.8
IPI00019502	>IPI:IPI00019502.3|SWISS-PROT:P35579-1|TREMBL:A8K6E4	131	0	63.2
IPI00031023	>IPI:IPI00031023.1|SWISS-PROT:Q13045|TREMBL:B4DIX0	42	0	49.4
IPI00890837	>IPI:IPI00890837.1|SWISS-PROT:A6NHR9-1|ENSEMBL:ENSP00000326603|REFSEQ:NP_056110|VEGA:OTTHUMP00000071901 Tax_Id=9606 Gene_Symbol=SMCHD1 Isoform 1 of Structural maintenance of chromosomes flexible hinge domain-containing protein 1	7	1.7793e-62	6.4
IPI00008998	>IPI:IPI00008998.3|SWISS-PROT:Q9P035|ENSEMBL:ENSP00000261875|REFSEQ:NP_057479|H-INV:HIT000081933|VEGA:OTTHUMP00000175891 Tax_Id=9606 Gene_Symbol=PTPLAD1 Protein tyrosine phosphatase-like protein PTPLAD1	3	1.6178e-24	15.7
IPI00297084	>IPI:IPI00297084.7|SWISS-PROT:P39656|TREMBL:B4DLI2|ENSEMBL:ENSP00000364188|REFSEQ:NP_005207|H-INV:HIT000031020|VEGA:OTTHUMP00000002882 Tax_Id=9606 Gene_Symbol=DDOST Dolichyl-diphosphooligosaccharide--protein glycosyltransferase 48 kDa subunit	15	6.4972e-186	53.5
IPI00305304	>IPI:IPI00305304.3|SWISS-PROT:Q96G23|TREMBL:A8K4M4|ENSEMBL:ENSP00000271688	5	2.361e-32	15.3
IPI00045511	>IPI:IPI00045511.1|SWISS-PROT:Q96S66-1|ENSEMBL:ENSP00000349456	1	0.0014198	1.8
IPI00016621	>IPI:IPI00016621.7|SWISS-PROT:O94973-2|ENSEMBL:ENSP00000327694 Tax_Id=9606 Gene_Symbol=AP2A2 Isoform 2 of AP-2 complex subunit alpha-2	25	1.0953e-186	37.3
IPI00015808	>IPI:IPI00015808.3|SWISS-PROT:Q13823|TREMBL:B4DPI9	2	8.23e-07	6.4
IPI00647400	>IPI:IPI00647400.1|TREMBL:A6NKB8|ENSEMBL:ENSP00000356255|VEGA:OTTHUMP00000034047 Tax_Id=9606 Gene_Symbol=RNPEP Putative uncharacterized protein RNPEP	6	2.6124e-53	16.5
IPI00383581	>IPI:IPI00383581.4|SWISS-PROT:Q14697-1|TREMBL:B4DIW2	54	0	68.8
IPI00396485	>IPI:IPI00396485.3|SWISS-PROT:P68104|TREMBL:A8K9C4	25	1.1228e-288	68.6
IPI00550682	>IPI:IPI00550682.1|TREMBL:Q5M7Z5 Tax_Id=9606 Gene_Symbol=GRHPR GRHPR protein (Fragment)	2	1.0244e-15	10
IPI00024661	>IPI:IPI00024661.5|SWISS-PROT:P53992|TREMBL:B4DSN3	32	0	40
IPI00294536	>IPI:IPI00294536.2|TREMBL:B4DNJ6|ENSEMBL:ENSP00000025399 Tax_Id=9606 Gene_Symbol=STRAP cDNA FLJ51909, highly similar to Serine-threonine kinase receptor-associatedprotein	4	1.6866e-13	16.8
IPI00941711	>IPI:IPI00941711.1|ENSEMBL:ENSP00000358998 Tax_Id=9606 Gene_Symbol=MYO6 149 kDa protein	20	4.3082e-217	22.3
IPI00878252	>IPI:IPI00878252.1|SWISS-PROT:Q8WUA4-1|TREMBL:Q53QN0|ENSEMBL:ENSP00000264720	7	3.3669e-31	11.9
IPI00021840	>IPI:IPI00021840.1|SWISS-PROT:P62753|TREMBL:A2A3R6	3	3.2051e-19	15.7
IPI00902512	>IPI:IPI00902512.2|TREMBL:B3KXM2|ENSEMBL:ENSP00000405603 Tax_Id=9606 Gene_Symbol=PPP1CA Serine/threonine protein phosphatase	2	4.6014e-29	6.3
IPI00023704	>IPI:IPI00023704.1|SWISS-PROT:Q93052|TREMBL:B7Z871	7	7.3758e-44	19.6
IPI00853369	>IPI:IPI00853369.1|SWISS-PROT:O15031|ENSEMBL:ENSP00000352288	19	2.967e-118	17
IPI00909083	>IPI:IPI00909083.1|TREMBL:Q96GF2|ENSEMBL:ENSP00000408399|REFSEQ:NP_001123478 Tax_Id=9606 Gene_Symbol=GSPT1 G1 to S phase transition 1 isoform 2	21	2.4234e-182	46.4
IPI00744889	>IPI:IPI00744889.2|TREMBL:Q9UII7|ENSEMBL:ENSP00000414946 Tax_Id=9606 Gene_Symbol=CDH1 E-cadherin	19	1.1129e-294	32.1
IPI00011609	>IPI:IPI00011609.4|SWISS-PROT:Q05086-1|TREMBL:Q9BUI6|ENSEMBL:ENSP00000381045|REFSEQ:NP_000453|VEGA:OTTHUMP00000175485 Tax_Id=9606 Gene_Symbol=UBE3A Isoform II of Ubiquitin-protein ligase E3A	9	1.0176e-61	15.7
IPI00556381	>IPI:IPI00556381.1|TREMBL:Q59EB2|ENSEMBL:ENSP00000402644 Tax_Id=9606 Gene_Symbol=TRIM16 Putative uncharacterized protein (Fragment)	3	4.7048e-29	4.2
IPI00852685	>IPI:IPI00852685.1|SWISS-PROT:O60610-1|TREMBL:B4E2I7	55	0	54.6
IPI00432363	>IPI:IPI00432363.1|SWISS-PROT:Q96PK2|TREMBL:B1ALC5|ENSEMBL:ENSP00000289893|REFSEQ:NP_149033|H-INV:HIT000077229|VEGA:OTTHUMP00000009303 Tax_Id=9606 Gene_Symbol=MACF1 Microtubule-actin cross-linking factor 1, isoform 4	112	0	27.2
IPI00165261	>IPI:IPI00165261.6|SWISS-PROT:Q8WVM8|TREMBL:B7Z738|ENSEMBL:ENSP00000390783|REFSEQ:NP_057190|H-INV:HIT000000634|VEGA:OTTHUMP00000178786 Tax_Id=9606 Gene_Symbol=SCFD1 Sec1 family domain-containing protein 1	10	7.4289e-95	25.9
IPI00295400	>IPI:IPI00295400.1|SWISS-PROT:P23381-1|TREMBL:B4DTK8	10	1.4236e-82	32.3
IPI00006451	>IPI:IPI00006451.7|SWISS-PROT:P46459|ENSEMBL:ENSP00000381293|REFSEQ:NP_006169|H-INV:HIT000071039|VEGA:OTTHUMP00000166031	27	3.7653e-220	48.9
IPI00006987	>IPI:IPI00006987.1|SWISS-PROT:Q9GZR7|TREMBL:B4DM03	13	3.456e-96	21.5
IPI00549232	>IPI:IPI00549232.8|SWISS-PROT:Q9Y2H6-1|ENSEMBL:ENSP00000417257|REFSEQ:NP_001073141|H-INV:HIT000056788 Tax_Id=9606 Gene_Symbol=FNDC3A Isoform 1 of Fibronectin type-III domain-containing protein 3a	2	7.9534e-11	4
IPI00296374	>IPI:IPI00296374.3|SWISS-PROT:O95159|ENSEMBL:ENSP00000294258|REFSEQ:NP_006773|H-INV:HIT000063023 Tax_Id=9606 Gene_Symbol=ZFPL1 Zinc finger protein-like 1	3	3.7349e-08	11.3
IPI00419919	>IPI:IPI00419919.5|SWISS-PROT:P47914|TREMBL:Q5T1D1	2	6.309e-17	14.5
IPI00015346	>IPI:IPI00015346.1|SWISS-PROT:Q9HCU4|ENSEMBL:ENSP00000271332|REFSEQ:NP_001399|H-INV:HIT000074716|VEGA:OTTHUMP00000013794 Tax_Id=9606 Gene_Symbol=CELSR2 Cadherin EGF LAG seven-pass G-type receptor 2	37	0	19.7
IPI00218288	>IPI:IPI00218288.6|SWISS-PROT:O94855-2|TREMBL:Q4W5D3|ENSEMBL:ENSP00000369059|VEGA:OTTHUMP00000163900 Tax_Id=9606 Gene_Symbol=SEC24D Isoform 2 of Protein transport protein Sec24D	12	7.5567e-101	14.2
IPI00411730	>IPI:IPI00411730.5|SWISS-PROT:Q8TF05-1|TREMBL:A8K923	9	3.4217e-57	12.5
IPI00021831	>IPI:IPI00021831.1|SWISS-PROT:P10644|TREMBL:B2R5T5	2	1.1845e-05	6.3
IPI00384176	>IPI:IPI00384176.1|SWISS-PROT:Q86U86-1|ENSEMBL:ENSP00000296302|H-INV:HIT000085723|VEGA:OTTHUMP00000202154 Tax_Id=9606 Gene_Symbol=PBRM1 Isoform 1 of Protein polybromo-1	16	9.5205e-69	12.4
IPI00177644	>IPI:IPI00177644.6|TREMBL:Q8N7H6|ENSEMBL:ENSP00000354546 Tax_Id=9606 Gene_Symbol=ANKRD13B cDNA FLJ25555 fis, clone JTH02535	1	0.00029966	4.6
IPI00328170	>IPI:IPI00328170.9|SWISS-PROT:Q13724|TREMBL:Q58F09|ENSEMBL:ENSP00000233616|REFSEQ:NP_006293|H-INV:HIT000324275|VEGA:OTTHUMP00000202621 Tax_Id=9606 Gene_Symbol=MOGS Mannosyl-oligosaccharide glucosidase	28	0	50.8
IPI00022881	>IPI:IPI00022881.1|SWISS-PROT:P53675-1|TREMBL:B7Z2Y4|ENSEMBL:ENSP00000263200	22	0	12.7
IPI00217355	>IPI:IPI00217355.1|SWISS-PROT:Q8IWR0-1|TREMBL:Q8IWJ6	4	6.5456e-16	3.8
IPI00008274	>IPI:IPI00008274.7|SWISS-PROT:Q01518-1|TREMBL:B2RDY9	12	4.4694e-198	38.9
IPI00396218	>IPI:IPI00396218.2|SWISS-PROT:Q6P3W7|ENSEMBL:ENSP00000354061|REFSEQ:NP_060458|H-INV:HIT000261184|VEGA:OTTHUMP00000168878 Tax_Id=9606 Gene_Symbol=SCYL2 SCY1-like protein 2	4	4.6961e-17	5.7
IPI00420070	>IPI:IPI00420070.2|TREMBL:Q71S63	3	2.3874e-21	5.1
IPI00217766	>IPI:IPI00217766.3|SWISS-PROT:Q14108|TREMBL:Q53Y63|ENSEMBL:ENSP00000264896|REFSEQ:NP_005497|H-INV:HIT000100456|VEGA:OTTHUMP00000160590 Tax_Id=9606 Gene_Symbol=SCARB2 Lysosome membrane protein 2	11	7.9294e-110	34.5
IPI00031627	>IPI:IPI00031627.4|SWISS-PROT:P24928|TREMBL:A6NN93	8	2.2379e-33	7
IPI00008943	>IPI:IPI00008943.3|SWISS-PROT:Q9UMR2-1|TREMBL:B3KNE9	6	3.493e-30	14.8
IPI00234252	>IPI:IPI00234252.3|SWISS-PROT:Q92922|TREMBL:B4DYF9	31	1.2175e-241	41.2
IPI00017339	>IPI:IPI00017339.1|SWISS-PROT:Q15427|TREMBL:B3KUJ0	2	1.9864e-19	8.7
IPI00019205	>IPI:IPI00019205.1|SWISS-PROT:Q9H1B7|ENSEMBL:ENSP00000238647|REFSEQ:NP_078772|H-INV:HIT000001580|VEGA:OTTHUMP00000028458 Tax_Id=9606 Gene_Symbol=C14orf4 Enhanced at puberty protein 1	8	4.7414e-38	14.6
IPI00477355	>IPI:IPI00477355.3|SWISS-PROT:Q96EK5|ENSEMBL:ENSP00000354848|REFSEQ:NP_056449|H-INV:HIT000000995|VEGA:OTTHUMP00000019712 Tax_Id=9606 Gene_Symbol=KIAA1279 KIF1-binding protein	7	1.4226e-60	18.8
IPI00441473	>IPI:IPI00441473.3|SWISS-PROT:O14744|TREMBL:B2RDD7	20	7.2114e-177	51.3
IPI00013808	>IPI:IPI00013808.1|SWISS-PROT:O43707|TREMBL:Q96BG6|ENSEMBL:ENSP00000252699|REFSEQ:NP_004915|H-INV:HIT000032172|VEGA:OTTHUMP00000076071	57	0	74
IPI00021888	>IPI:IPI00021888.5|SWISS-PROT:Q92504|TREMBL:B0UXF6	3	4.9497e-31	15.4
IPI00015856	>IPI:IPI00015856.5|SWISS-PROT:Q9ULA0|TREMBL:B7Z7F0	12	8.0077e-58	40.4
IPI00456635	>IPI:IPI00456635.3|SWISS-PROT:Q70J99-3|ENSEMBL:ENSP00000388093 Tax_Id=9606 Gene_Symbol=UNC13D Isoform 3 of Protein unc-13 homolog D	3	6.6322e-11	4.2
IPI00016725	>IPI:IPI00016725.2|SWISS-PROT:Q9UKN8|TREMBL:B3KNH2	9	2.3216e-42	17.6
IPI00002606	>IPI:IPI00002606.5|SWISS-PROT:Q9Y6U3-1|ENSEMBL:ENSP00000297029|REFSEQ:NP_001106177|VEGA:OTTHUMP00000025505	6	1.6725e-18	15.4
IPI00414872	>IPI:IPI00414872.4|SWISS-PROT:O75170-1|ENSEMBL:ENSP00000216061	2	2.9163e-08	2.1
IPI00784414	>IPI:IPI00784414.1|SWISS-PROT:P40763-1|TREMBL:A8K7B8	4	3.3359e-25	8.4
IPI00027834	>IPI:IPI00027834.3|SWISS-PROT:P14866|TREMBL:B2R959	13	1.9411e-69	38.4
IPI00329236	>IPI:IPI00329236.3|SWISS-PROT:Q05655|ENSEMBL:ENSP00000331602	26	2.3394e-279	45.7
IPI00008787	>IPI:IPI00008787.3|SWISS-PROT:P54802|TREMBL:Q14769|ENSEMBL:ENSP00000225927|REFSEQ:NP_000254|H-INV:HIT000219747|VEGA:OTTHUMP00000181211 Tax_Id=9606 Gene_Symbol=NAGLU Alpha-N-acetylglucosaminidase	4	1.1975e-22	10.5
IPI00034277	>IPI:IPI00034277.1|SWISS-PROT:Q9HD20-1|ENSEMBL:ENSP00000349877|REFSEQ:NP_065143|H-INV:HIT000013034|VEGA:OTTHUMP00000076267	32	7.114e-260	37.8
IPI00217871	>IPI:IPI00217871.4|SWISS-PROT:P30038|ENSEMBL:ENSP00000290597	8	6.459e-44	22.6
IPI00017341	>IPI:IPI00017341.3|SWISS-PROT:Q15428|TREMBL:Q05DF2|ENSEMBL:ENSP00000221494|REFSEQ:NP_009096|H-INV:HIT000034656|VEGA:OTTHUMP00000078023 Tax_Id=9606 Gene_Symbol=SF3A2 SF3A2 protein (Fragment)	5	3.9779e-38	16
IPI00031461	>IPI:IPI00031461.2|TREMBL:B4DLV7	28	0	71.5
IPI00298793	>IPI:IPI00298793.4|SWISS-PROT:O00462|TREMBL:A7LFP5	3	1.913e-17	4.8
IPI00479877	>IPI:IPI00479877.4|SWISS-PROT:P49189|TREMBL:B4DE91	4	4.7826e-17	10.6
IPI00007426	>IPI:IPI00007426.1|SWISS-PROT:O75915|TREMBL:B2R6V5	2	8.6538e-16	13.8
IPI00334914	>IPI:IPI00334914.2|SWISS-PROT:Q7Z2T5-1|TREMBL:B2R713	5	8.4443e-36	12.8
IPI00013485	>IPI:IPI00013485.3|SWISS-PROT:P15880|TREMBL:A4D0Y7	2	7.5426e-05	9.9
IPI00296053	>IPI:IPI00296053.3|SWISS-PROT:P07954-1|TREMBL:B1ANK7|ENSEMBL:ENSP00000355518|REFSEQ:NP_000134|H-INV:HIT000031436 Tax_Id=9606 Gene_Symbol=FH Isoform Mitochondrial of Fumarate hydratase, mitochondrial	15	8.475e-198	43.7
IPI00398779	>IPI:IPI00398779.5|SWISS-PROT:Q15149-4|ENSEMBL:ENSP00000344848|REFSEQ:NP_958786 Tax_Id=9606 Gene_Symbol=PLEC1 Isoform 4 of Plectin-1	329	0	72.7
IPI00006586	>IPI:IPI00006586.1|SWISS-PROT:O94842|TREMBL:B4DPY8|ENSEMBL:ENSP00000262709	2	1.405e-08	3.9
IPI00939304	>IPI:IPI00939304.1|SWISS-PROT:O00410-3|ENSEMBL:ENSP00000261574|REFSEQ:NP_002262|H-INV:HIT000325484 Tax_Id=9606 Gene_Symbol=IPO5 Isoform 3 of Importin-5	46	0	60.9
IPI00151358	>IPI:IPI00151358.2|SWISS-PROT:Q96KA5-1|ENSEMBL:ENSP00000313854|REFSEQ:NP_110409|H-INV:HIT000010578|VEGA:OTTHUMP00000161634 Tax_Id=9606 Gene_Symbol=CLPTM1L Isoform 1 of Cleft lip and palate transmembrane protein 1-like protein	2	3.6183e-07	8.7
IPI00328753	>IPI:IPI00328753.1|SWISS-PROT:Q86UP2-1|TREMBL:Q5GGW3|ENSEMBL:ENSP00000348562	66	0	56
IPI00299635	>IPI:IPI00299635.7|ENSEMBL:ENSP00000393596|REFSEQ:NP_057336|VEGA:OTTHUMP00000197747 Tax_Id=9606 Gene_Symbol=BIRC6 baculoviral IAP repeat-containing 6	58	0	22.6
IPI00442274	>IPI:IPI00442274.3|SWISS-PROT:Q6ZNB6-1|TREMBL:B1Q2B0	2	9.7032e-05	3.8
IPI00293026	>IPI:IPI00293026.7|SWISS-PROT:Q7Z2Z2-1|ENSEMBL:ENSP00000268206|REFSEQ:NP_078856|H-INV:HIT000050601|VEGA:OTTHUMP00000176541 Tax_Id=9606 Gene_Symbol=EFTUD1 Isoform 1 of Elongation factor Tu GTP-binding domain-containing protein 1	22	3.0512e-152	31.5
IPI00025869	>IPI:IPI00025869.1|SWISS-PROT:P06280|TREMBL:Q53HF3	8	7.0558e-76	29.4
IPI00844508	>IPI:IPI00844508.1|SWISS-PROT:Q9P2M7-1|TREMBL:B9EK46|ENSEMBL:ENSP00000271636|REFSEQ:NP_065821|H-INV:HIT000075491|VEGA:OTTHUMP00000014466 Tax_Id=9606 Gene_Symbol=CGN cingulin	43	0	43.5
IPI00424460	>IPI:IPI00424460.3|SWISS-PROT:Q7Z3T8-1|TREMBL:B3KXA7|ENSEMBL:ENSP00000337159	3	4.9723e-09	3
IPI00871240	>IPI:IPI00871240.2|TREMBL:B7Z3A4	9	3.1878e-37	11.9
IPI00304742	>IPI:IPI00304742.5|SWISS-PROT:O94804|TREMBL:B3KMY1	7	2.109e-34	9.3
IPI00218486	>IPI:IPI00218486.5|SWISS-PROT:Q8TE77-1|ENSEMBL:ENSP00000312081|REFSEQ:NP_060327|H-INV:HIT000258921 Tax_Id=9606 Gene_Symbol=SSH3 Isoform 1 of Protein phosphatase Slingshot homolog 3	4	1.2955e-41	15.3
IPI00304527	>IPI:IPI00304527.4|SWISS-PROT:Q5T0W9|ENSEMBL:ENSP00000304078|REFSEQ:NP_001010872|H-INV:HIT000336986|VEGA:OTTHUMP00000016645 Tax_Id=9606 Gene_Symbol=FAM83B Protein FAM83B	5	2.6618e-35	7.6
IPI00154567	>IPI:IPI00154567.5|SWISS-PROT:Q8TB22-2|TREMBL:A8K6Z0	2	2.5523e-05	3
IPI00008475	>IPI:IPI00008475.1|SWISS-PROT:Q01581|TREMBL:Q5XJ04	7	2.1694e-71	25.6
IPI00886911	>IPI:IPI00886911.1|REFSEQ:XP_001718489	1	0.0017095	2.4
IPI00550523	>IPI:IPI00550523.5|SWISS-PROT:Q6DD88-1|TREMBL:B4DXC4|ENSEMBL:ENSP00000381844|REFSEQ:NP_056274|H-INV:HIT000307057 Tax_Id=9606 Gene_Symbol=ATL3 Isoform 1 of Atlastin-3	13	0	44.9
IPI00219077	>IPI:IPI00219077.4|SWISS-PROT:P09960-1|TREMBL:B4DVZ8|ENSEMBL:ENSP00000228740|REFSEQ:NP_000886|H-INV:HIT000191156|VEGA:OTTHUMP00000168795 Tax_Id=9606 Gene_Symbol=LTA4H Isoform 1 of Leukotriene A-4 hydrolase	9	2.9828e-42	22.3
IPI00218922	>IPI:IPI00218922.5|SWISS-PROT:Q9UGP8|TREMBL:B3KQF0|ENSEMBL:ENSP00000357998|REFSEQ:NP_009145|H-INV:HIT000053093|VEGA:OTTHUMP00000016937 Tax_Id=9606 Gene_Symbol=SEC63 Translocation protein SEC63 homolog	8	2.3853e-54	15.5
IPI00020599	>IPI:IPI00020599.1|SWISS-PROT:P27797|TREMBL:B4DHR1	19	7.3455e-237	67.6
IPI00939159	>IPI:IPI00939159.2|TREMBL:B4DNA3	10	1.4892e-156	35.6
IPI00719051	>IPI:IPI00719051.3|ENSEMBL:ENSP00000342100 Tax_Id=9606 Gene_Symbol=EXOC5 82 kDa protein	5	5.6698e-17	10.1
IPI00549736	>IPI:IPI00549736.3|SWISS-PROT:Q9H1I8-1|TREMBL:B7Z8E0	3	2.8742e-25	7
IPI00022649	>IPI:IPI00022649.3|SWISS-PROT:P55011-1|TREMBL:Q53ZR1|ENSEMBL:ENSP00000262461|REFSEQ:NP_001037|H-INV:HIT000085710|VEGA:OTTHUMP00000159234 Tax_Id=9606 Gene_Symbol=SLC12A2 Isoform 1 of Solute carrier family 12 member 2	37	0	38
IPI00607554	>IPI:IPI00607554.1|SWISS-PROT:Q96K76-1|ENSEMBL:ENSP00000382382 Tax_Id=9606 Gene_Symbol=USP47 Isoform 1 of Ubiquitin carboxyl-terminal hydrolase 47	5	4.9291e-21	4.5
IPI00014424	>IPI:IPI00014424.1|SWISS-PROT:Q05639|ENSEMBL:ENSP00000217182	22	9.3807e-255	57.5
IPI00219525	>IPI:IPI00219525.10|SWISS-PROT:P52209|TREMBL:A8K2Y9	19	0	59.8
IPI00002214	>IPI:IPI00002214.1|SWISS-PROT:P52292|TREMBL:A8K7D9	8	4.0662e-145	35.3
IPI00797612	>IPI:IPI00797612.1|TREMBL:B4DHK2|ENSEMBL:ENSP00000378857|REFSEQ:NP_060501|VEGA:OTTHUMP00000164827 Tax_Id=9606 Gene_Symbol=WDR6 WD repeat domain 6 protein	2	7.2228e-05	4
IPI00293074	>IPI:IPI00293074.5|SWISS-PROT:Q8IWA5-2|TREMBL:B4DFJ0|ENSEMBL:ENSP00000369988|VEGA:OTTHUMP00000076316 Tax_Id=9606 Gene_Symbol=SLC44A2 Isoform 2 of Choline transporter-like protein 2	10	2.4292e-88	18.6
IPI00376221	>IPI:IPI00376221.2|SWISS-PROT:Q9HCM4-1|TREMBL:B4E3R4|ENSEMBL:ENSP00000263713|REFSEQ:NP_065960|H-INV:HIT000054081|VEGA:OTTHUMP00000162130 Tax_Id=9606 Gene_Symbol=EPB41L5 Isoform 1 of Band 4.1-like protein 5	1	0.0003063	5
IPI00398009	>IPI:IPI00398009.2|SWISS-PROT:Q8TEX9-2|TREMBL:B3KQ33	44	0	59.2
IPI00402008	>IPI:IPI00402008.4|ENSEMBL:ENSP00000390608 Tax_Id=9606 Gene_Symbol=SAPS1 103 kDa protein	7	6.3692e-48	16.1
IPI00217272	>IPI:IPI00217272.7|SWISS-PROT:Q86V21-1|ENSEMBL:ENSP00000324842|REFSEQ:NP_076417|H-INV:HIT000096188|VEGA:OTTHUMP00000169792 Tax_Id=9606 Gene_Symbol=AACS Isoform 1 of Acetoacetyl-CoA synthetase	8	2.4764e-51	15.3
IPI00303476	>IPI:IPI00303476.1|SWISS-PROT:P06576|TREMBL:Q0QEN7|ENSEMBL:ENSP00000262030|REFSEQ:NP_001677|H-INV:HIT000279396|VEGA:OTTHUMP00000168049 Tax_Id=9606 Gene_Symbol=ATP5B ATP synthase subunit beta, mitochondrial	25	0	74.1
IPI00294891	>IPI:IPI00294891.5|TREMBL:A8MQ38|ENSEMBL:ENSP00000313272 Tax_Id=9606 Gene_Symbol=NOP2 Putative uncharacterized protein NOP2	4	7.5845e-39	6.9
IPI00478657	>IPI:IPI00478657.4|SWISS-PROT:Q12849|TREMBL:B3KP14	5	5.1424e-27	20
IPI00030654	>IPI:IPI00030654.1|SWISS-PROT:Q16630-2|ENSEMBL:ENSP00000266679|H-INV:HIT000029859|VEGA:OTTHUMP00000168439 Tax_Id=9606 Gene_Symbol=CPSF6 Isoform 2 of Cleavage and polyadenylation specificity factor subunit 6	5	6.2249e-67	12.1
IPI00894474	>IPI:IPI00894474.1|SWISS-PROT:Q8IYT4-1|ENSEMBL:ENSP00000348478 Tax_Id=9606 Gene_Symbol=KATNAL2 Isoform 1 of Katanin p60 ATPase-containing subunit A-like 2	1	0.00010294	2.2
IPI00025273	>IPI:IPI00025273.1|SWISS-PROT:P22102-1|TREMBL:B4DJ93	35	0	51.9
IPI00186290	>IPI:IPI00186290.6|SWISS-PROT:P13639|TREMBL:B4DMC6	57	0	75.2
IPI00012201	>IPI:IPI00012201.1|SWISS-PROT:Q9BV36-1|TREMBL:A8KA64	11	1.4048e-55	28.3
IPI00024990	>IPI:IPI00024990.6|SWISS-PROT:Q02252|TREMBL:B2R609	3	5.295e-05	13.3
IPI00026781	>IPI:IPI00026781.3|SWISS-PROT:P49327|TREMBL:Q13587	139	0	75
IPI00298731	>IPI:IPI00298731.2|SWISS-PROT:Q96QC0|TREMBL:Q2L6I0	11	4.1408e-64	20.2
IPI00418194	>IPI:IPI00418194.3|SWISS-PROT:Q9HCH5-10|ENSEMBL:ENSP00000352065 Tax_Id=9606 Gene_Symbol=SYTL2 Isoform 10 of Synaptotagmin-like protein 2	14	6.1328e-84	11.1
IPI00008179	>IPI:IPI00008179.1|SWISS-PROT:O00204-1|ENSEMBL:ENSP00000201586|REFSEQ:NP_814444|H-INV:HIT000222621|VEGA:OTTHUMP00000078121 Tax_Id=9606 Gene_Symbol=SULT2B1 Isoform 1 of Sulfotransferase family cytosolic 2B member 1	3	2.9208e-12	13.7
IPI00937735	>IPI:IPI00937735.1|SWISS-PROT:P49748-1|TREMBL:B4DEB6|ENSEMBL:ENSP00000325395|REFSEQ:NP_000009|H-INV:HIT000036030 Tax_Id=9606 Gene_Symbol=ACADVL cDNA FLJ55801, highly similar to Very-long-chain specific acyl-CoAdehydrogenase, mitochondrial	12	1.7706e-74	29.2
IPI00012578	>IPI:IPI00012578.1|SWISS-PROT:O00629|ENSEMBL:ENSP00000334373|REFSEQ:NP_002259|H-INV:HIT000051166|VEGA:OTTHUMP00000173408 Tax_Id=9606 Gene_Symbol=KPNA4 Importin subunit alpha-4	5	2.705e-36	20.7
IPI00168407	>IPI:IPI00168407.3|SWISS-PROT:Q8NCN5|TREMBL:B4DZL5	16	1.6423e-128	25.7
IPI00007812	>IPI:IPI00007812.1|SWISS-PROT:P21281|TREMBL:B2R5Z3	4	9.3216e-19	14.5
IPI00797230	>IPI:IPI00797230.1|VEGA:OTTHUMP00000178493 Tax_Id=9606 Gene_Symbol=RPL8 32 kDa protein	2	0.00012733	15.8
IPI00005160	>IPI:IPI00005160.3|SWISS-PROT:O15143|TREMBL:A4D275|ENSEMBL:ENSP00000252725	6	1.0506e-23	22.8
IPI00162563	>IPI:IPI00162563.5|SWISS-PROT:O75150-1|TREMBL:A8K6K1|ENSEMBL:ENSP00000325677|REFSEQ:NP_055586|H-INV:HIT000000386|VEGA:OTTHUMP00000081445	3	5.6252e-46	4.2
IPI00012645	>IPI:IPI00012645.1|SWISS-PROT:O15020-1|ENSEMBL:ENSP00000311489|REFSEQ:NP_008877|H-INV:HIT000000227 Tax_Id=9606 Gene_Symbol=SPTBN2 Isoform 1 of Spectrin beta chain, brain 2	66	0	38.1
IPI00180707	>IPI:IPI00180707.8|SWISS-PROT:Q5SZK8-1|ENSEMBL:ENSP00000280481|REFSEQ:NP_997244|H-INV:HIT000055086|VEGA:OTTHUMP00000018288 Tax_Id=9606 Gene_Symbol=FREM2 Isoform 1 of FRAS1-related extracellular matrix protein 2	43	0	20.4
IPI00300094	>IPI:IPI00300094.6|SWISS-PROT:Q9H089|ENSEMBL:ENSP00000265245|REFSEQ:NP_060855|H-INV:HIT000263057|VEGA:OTTHUMP00000174061	10	4.6372e-54	25.8
IPI00010586	>IPI:IPI00010586.3|SWISS-PROT:P82094-2 Tax_Id=9606 Gene_Symbol=TMF1 Isoform 2 of TATA element modulatory factor	14	4.0114e-39	15.5
IPI00007074	>IPI:IPI00007074.5|SWISS-PROT:P54577|ENSEMBL:ENSP00000362576|REFSEQ:NP_003671|H-INV:HIT000045086|VEGA:OTTHUMP00000004027 Tax_Id=9606 Gene_Symbol=YARS Tyrosyl-tRNA synthetase, cytoplasmic	15	4.6762e-75	34.1
IPI00027442	>IPI:IPI00027442.4|SWISS-PROT:P49588|ENSEMBL:ENSP00000261772|REFSEQ:NP_001596|H-INV:HIT000035254|VEGA:OTTHUMP00000080084 Tax_Id=9606 Gene_Symbol=AARS Alanyl-tRNA synthetase, cytoplasmic	58	0	80.6
IPI00000001	>IPI:IPI00000001.2|SWISS-PROT:O95793-1|TREMBL:A8K622	3	2.1734e-08	7.8
IPI00221393	>IPI:IPI00221393.1|SWISS-PROT:Q8WWI5-1|ENSEMBL:ENSP00000363852|REFSEQ:NP_536856|H-INV:HIT000053358|VEGA:OTTHUMP00000021838 Tax_Id=9606 Gene_Symbol=SLC44A1 Isoform 1 of Choline transporter-like protein 1	2	9.8117e-15	4
IPI00012828	>IPI:IPI00012828.3|SWISS-PROT:P09110|TREMBL:B4DEN6	4	1.016e-28	19.1
IPI00554711	>IPI:IPI00554711.3|SWISS-PROT:P14923|TREMBL:Q7KZ86|ENSEMBL:ENSP00000311113	34	0	66.6
IPI00941928	>IPI:IPI00941928.1|SWISS-PROT:Q96T76-1|TREMBL:B3KPE5	13	1.0875e-56	19.8
IPI00790098	>IPI:IPI00790098.3|SWISS-PROT:Q9UK61-1|ENSEMBL:ENSP00000402110|VEGA:OTTHUMP00000171630 Tax_Id=9606 Gene_Symbol=C3orf63 Isoform 1 of Uncharacterized protein C3orf63	3	8.1258e-11	3.8
IPI00377085	>IPI:IPI00377085.1|TREMBL:Q6PFW2|ENSEMBL:ENSP00000357177|REFSEQ:NP_937879|H-INV:HIT000259693|VEGA:OTTHUMP00000038716 Tax_Id=9606 Gene_Symbol=ARHGEF11 Rho guanine nucleotide exchange factor (GEF) 11 isoform 2	2	5.6064e-38	3.6
IPI00884896	>IPI:IPI00884896.2|SWISS-PROT:Q16881-1|TREMBL:B7Z904|ENSEMBL:ENSP00000412045|REFSEQ:NP_001087240|H-INV:HIT000250671 Tax_Id=9606 Gene_Symbol=TXNRD1 Isoform 1 of Thioredoxin reductase 1, cytoplasmic	7	4.5312e-44	18.3
IPI00739940	>IPI:IPI00739940.4|SWISS-PROT:O94915-1|TREMBL:B3KXG5	11	5.923e-35	5.7
IPI00414303	>IPI:IPI00414303.1|ENSEMBL:ENSP00000347205|REFSEQ:NP_997698 Tax_Id=9606 Gene_Symbol=ABCA2 ATP-binding cassette, sub-family A, member 2 isoform b	5	2.0861e-15	4.1
IPI00941324	>IPI:IPI00941324.1|TREMBL:C9J1K8|ENSEMBL:ENSP00000392666|REFSEQ:NP_001073966 Tax_Id=9606 Gene_Symbol=MEGF9 Putative uncharacterized protein MEGF9	1	0.00043219	1.9
IPI00008148	>IPI:IPI00008148.2|SWISS-PROT:P56159-1|ENSEMBL:ENSP00000393725|REFSEQ:NP_005255|H-INV:HIT000063676 Tax_Id=9606 Gene_Symbol=GFRA1 Isoform 1 of GDNF family receptor alpha-1	5	3.6742e-30	14
IPI00479186	>IPI:IPI00479186.7|SWISS-PROT:P14618-1|ENSEMBL:ENSP00000334983|REFSEQ:NP_002645|H-INV:HIT000029665|VEGA:OTTHUMP00000176444 Tax_Id=9606 Gene_Symbol=PKM2 Isoform M2 of Pyruvate kinase isozymes M1/M2	45	0	79.8
IPI00642211	>IPI:IPI00642211.3|SWISS-PROT:Q9H4A4|TREMBL:Q7RU04|ENSEMBL:ENSP00000295640|REFSEQ:NP_064601|H-INV:HIT000030114|VEGA:OTTHUMP00000034046 Tax_Id=9606 Gene_Symbol=RNPEP Aminopeptidase B	6	2.4758e-46	13.8
IPI00465054	>IPI:IPI00465054.2|TREMBL:Q6MZT3|ENSEMBL:ENSP00000392282|H-INV:HIT000055444|VEGA:OTTHUMP00000080568 Tax_Id=9606 Gene_Symbol=THUMPD1 Putative uncharacterized protein DKFZp686C1054	4	2.3308e-09	17.3
IPI00470866	>IPI:IPI00470866.1|TREMBL:Q68D90|ENSEMBL:ENSP00000393829 Tax_Id=9606 Gene_Symbol=USP10 Putative uncharacterized protein DKFZp686E14181	1	3.5168e-26	40.3
IPI00007722	>IPI:IPI00007722.2|TREMBL:B2RB47	6	1.2803e-24	7.8
IPI00293946	>IPI:IPI00293946.5|SWISS-PROT:Q92575|TREMBL:B3KTD5	4	4.5046e-13	16.3
IPI00413578	>IPI:IPI00413578.4|SWISS-PROT:Q5T0D9-1|ENSEMBL:ENSP00000367595|REFSEQ:NP_877429|H-INV:HIT000296636|VEGA:OTTHUMP00000000660 Tax_Id=9606 Gene_Symbol=TPRG1L Isoform 1 of Tumor protein p63-regulated gene 1-like protein	1	0.001462	2.9
IPI00642584	>IPI:IPI00642584.2|SWISS-PROT:Q8N766-1|ENSEMBL:ENSP00000420608|REFSEQ:NP_055862|VEGA:OTTHUMP00000002581 Tax_Id=9606 Gene_Symbol=KIAA0090 Isoform 1 of Uncharacterized protein KIAA0090	37	0	54.3
IPI00848321	>IPI:IPI00848321.1|TREMBL:A5PLL5	2	6.1883e-16	5.3
IPI00418426	>IPI:IPI00418426.6|SWISS-PROT:Q6P4Q7|TREMBL:C7SQM3	2	0.0002558	2.6
IPI00181702	>IPI:IPI00181702.3|SWISS-PROT:O95104-1|TREMBL:Q0P607|ENSEMBL:ENSP00000286835|REFSEQ:NP_065757|H-INV:HIT000050606|VEGA:OTTHUMP00000107307 Tax_Id=9606 Gene_Symbol=SFRS15 Isoform 1 of Splicing factor, arginine/serine-rich 15	5	2.1877e-12	5
IPI00640818	>IPI:IPI00640818.3|SWISS-PROT:Q8IY17-1|TREMBL:B4DFB9|ENSEMBL:ENSP00000407509|REFSEQ:NP_001159583 Tax_Id=9606 Gene_Symbol=PNPLA6 neuropathy target esterase isoform a	5	2.7022e-25	5.2
IPI00741970	>IPI:IPI00741970.1|TREMBL:Q59GV6|ENSEMBL:ENSP00000375777|REFSEQ:NP_001034966 Tax_Id=9606 Gene_Symbol=STRN4 zinedin isoform 2	3	6.5929e-11	10.5
IPI00185146	>IPI:IPI00185146.5|SWISS-PROT:Q96P70|ENSEMBL:ENSP00000354742|REFSEQ:NP_060555|H-INV:HIT000079212|VEGA:OTTHUMP00000033949 Tax_Id=9606 Gene_Symbol=IPO9 Importin-9	23	1.9311e-205	34.1
IPI00916847	>IPI:IPI00916847.1|ENSEMBL:ENSP00000386350|VEGA:OTTHUMP00000205067 Tax_Id=9606 Gene_Symbol=OLA1 47 kDa protein	14	1.4568e-79	49
IPI00220303	>IPI:IPI00220303.6|SWISS-PROT:P49641-3|TREMBL:B4DEU9	7	3.6203e-19	11.5
IPI00008167	>IPI:IPI00008167.1|SWISS-PROT:P54709|ENSEMBL:ENSP00000286371|REFSEQ:NP_001670|H-INV:HIT000035482|VEGA:OTTHUMP00000173070 Tax_Id=9606 Gene_Symbol=ATP1B3 Sodium/potassium-transporting ATPase subunit beta-3	6	8.4958e-24	28
IPI00646240	>IPI:IPI00646240.3|TREMBL:B4DR52|ENSEMBL:ENSP00000407461 Tax_Id=9606 Gene_Symbol=HIST2H2BF Histone H2B	2	0.00042908	9.6
IPI00645867	>IPI:IPI00645867.2|SWISS-PROT:Q9NZM1-6|ENSEMBL:ENSP00000351094|REFSEQ:NP_579899|VEGA:OTTHUMP00000020111 Tax_Id=9606 Gene_Symbol=MYOF Isoform 6 of Myoferlin	128	0	73.8
IPI00742677	>IPI:IPI00742677.2|SWISS-PROT:Q9NP58-1|ENSEMBL:ENSP00000265316|REFSEQ:NP_005680|H-INV:HIT000029735|VEGA:OTTHUMP00000164171 Tax_Id=9606 Gene_Symbol=ABCB6 Isoform 1 of ATP-binding cassette sub-family B member 6, mitochondrial	6	2.7694e-130	12.2
IPI00793201	>IPI:IPI00793201.1|TREMBL:B4E1S7|ENSEMBL:ENSP00000378191|REFSEQ:NP_001135888|VEGA:OTTHUMP00000161877 Tax_Id=9606 Gene_Symbol=AIMP1 small inducible cytokine subfamily E, member 1 isoform b precursor	8	1.1815e-40	38.7
IPI00098902	>IPI:IPI00098902.4|SWISS-PROT:Q02218|ENSEMBL:ENSP00000222673|REFSEQ:NP_002532|H-INV:HIT000100430|VEGA:OTTHUMP00000025189	37	1.773e-254	52.6
IPI00095891	>IPI:IPI00095891.2|SWISS-PROT:Q5JWF2-1|ENSEMBL:ENSP00000360141|REFSEQ:NP_536350|VEGA:OTTHUMP00000031727 Tax_Id=9606 Gene_Symbol=GNAS Isoform XLas-1 of Guanine nucleotide-binding protein G(s) subunit alpha isoforms XLas	5	1.5991e-17	8.5
IPI00328257	>IPI:IPI00328257.4|SWISS-PROT:Q10567-1|TREMBL:B4DG47	46	0	65.8
IPI00012728	>IPI:IPI00012728.1|SWISS-PROT:P33121-1|TREMBL:A8K9T3	18	1.4327e-56	29.8
IPI00296922	>IPI:IPI00296922.4|SWISS-PROT:P55268|ENSEMBL:ENSP00000307156	3	8.5005e-24	3.7
IPI00419979	>IPI:IPI00419979.3|SWISS-PROT:Q13177|TREMBL:A8K5M4|ENSEMBL:ENSP00000314067|REFSEQ:NP_002568|H-INV:HIT000218733|VEGA:OTTHUMP00000174135	4	1.7167e-61	10.1
IPI00009145	>IPI:IPI00009145.1|SWISS-PROT:O60476|ENSEMBL:ENSP00000348959|REFSEQ:NP_006690|H-INV:HIT000260821|VEGA:OTTHUMP00000013983 Tax_Id=9606 Gene_Symbol=MAN1A2 Mannosyl-oligosaccharide 1,2-alpha-mannosidase IB	3	1.2672e-13	7.5
IPI00010154	>IPI:IPI00010154.3|SWISS-PROT:P31150|TREMBL:B4DH24	19	3.3721e-299	62.2
IPI00017367	>IPI:IPI00017367.6|TREMBL:A7YIJ8	42	0	59.1
IPI00013122	>IPI:IPI00013122.1|SWISS-PROT:Q16543|TREMBL:A1L0W4	8	3.4554e-41	25.9
IPI00871890	>IPI:IPI00871890.1|TREMBL:A8K5U9	3	2.1567e-22	8.6
IPI00397571	>IPI:IPI00397571.1|SWISS-PROT:Q9UNZ2-5|TREMBL:Q53FF5|ENSEMBL:ENSP00000418529|VEGA:OTTHUMP00000029976 Tax_Id=9606 Gene_Symbol=NSFL1C Isoform 3 of NSFL1 cofactor p47	1	0.00011357	4.3
IPI00305289	>IPI:IPI00305289.2|SWISS-PROT:P52732|TREMBL:B2RAM6	1	6.1508e-06	1
IPI00299417	>IPI:IPI00299417.4|SWISS-PROT:Q13769|ENSEMBL:ENSP00000380969	5	3.2451e-19	15.7
IPI00792916	>IPI:IPI00792916.2|TREMBL:A8K318|ENSEMBL:ENSP00000395616|REFSEQ:NP_001001329|VEGA:OTTHUMP00000077863 Tax_Id=9606 Gene_Symbol=PRKCSH protein kinase C substrate 80K-H isoform 2	25	6.4325e-241	59.6
IPI00027223	>IPI:IPI00027223.2|SWISS-PROT:O75874|TREMBL:B2R5M8	15	4.8857e-108	46.4
IPI00008454	>IPI:IPI00008454.1|SWISS-PROT:Q9UBS4|TREMBL:B3KW63|ENSEMBL:ENSP00000265028	1	3.0693e-16	4.5
IPI00170935	>IPI:IPI00170935.1|SWISS-PROT:Q8N1G4|ENSEMBL:ENSP00000367498|REFSEQ:NP_065761|H-INV:HIT000041276|VEGA:OTTHUMP00000003589 Tax_Id=9606 Gene_Symbol=LRRC47 Leucine-rich repeat-containing protein 47	5	1.182e-14	11.8
IPI00409659	>IPI:IPI00409659.2|SWISS-PROT:Q9UHD9|ENSEMBL:ENSP00000345195|REFSEQ:NP_038472|H-INV:HIT000263391|VEGA:OTTHUMP00000023408 Tax_Id=9606 Gene_Symbol=UBQLN2 Ubiquilin-2	4	4.0084e-29	9.8
IPI00018246	>IPI:IPI00018246.5|SWISS-PROT:P19367-1|TREMBL:B4DG62	40	0	53.7
IPI00013010	>IPI:IPI00013010.6|SWISS-PROT:O00308|TREMBL:B4DIN7	3	2.3843e-09	5.2
IPI00455518	>IPI:IPI00455518.5|SWISS-PROT:Q9Y6X9|ENSEMBL:ENSP00000380763|VEGA:OTTHUMP00000199346 Tax_Id=9606 Gene_Symbol=MORC2 MORC family CW-type zinc finger protein 2	2	0.0001846	3.2
IPI00785113	>IPI:IPI00785113.1|SWISS-PROT:Q32MZ4-1|ENSEMBL:ENSP00000375857|REFSEQ:NP_001131024|VEGA:OTTHUMP00000196808 Tax_Id=9606 Gene_Symbol=LRRFIP1 Isoform 1 of Leucine-rich repeat flightless-interacting protein 1	28	0	50
IPI00303868	>IPI:IPI00303868.1|SWISS-PROT:P13807|TREMBL:A8K6K7	4	1.8286e-07	8.1
IPI00016250	>IPI:IPI00016250.6|SWISS-PROT:P51116|TREMBL:Q86V09|ENSEMBL:ENSP00000250113|REFSEQ:NP_004851|H-INV:HIT000262517|VEGA:OTTHUMP00000183139 Tax_Id=9606 Gene_Symbol=FXR2 Fragile X mental retardation syndrome-related protein 2	4	4.9263e-08	6.4
IPI00027493	>IPI:IPI00027493.1|SWISS-PROT:P08195-2|TREMBL:B4E2Z3|ENSEMBL:ENSP00000340815|REFSEQ:NP_001013269 Tax_Id=9606 Gene_Symbol=SLC3A2	30	0	62.6
IPI00301051	>IPI:IPI00301051.3|SWISS-PROT:Q8NBF2-1|TREMBL:Q7Z658|ENSEMBL:ENSP00000358307|REFSEQ:NP_940916|H-INV:HIT000015498|VEGA:OTTHUMP00000020518 Tax_Id=9606 Gene_Symbol=NHLRC2 Isoform 1 of NHL repeat-containing protein 2	8	8.0369e-108	18.5
IPI00761160	>IPI:IPI00761160.1|SWISS-PROT:P20810-6|ENSEMBL:ENSP00000379158|REFSEQ:NP_001741 Tax_Id=9606 Gene_Symbol=CAST Isoform 6 of Calpastatin	4	1.3841e-13	9.5
IPI00290952	>IPI:IPI00290952.6|SWISS-PROT:Q14684-1|TREMBL:Q6PJM8|ENSEMBL:ENSP00000339145|REFSEQ:NP_055871|VEGA:OTTHUMP00000109457 Tax_Id=9606 Gene_Symbol=RRP1B Isoform 1 of Ribosomal RNA processing protein 1 homolog B	3	5.8979e-06	6.9
IPI00029469	>IPI:IPI00029469.1|SWISS-PROT:P42025|TREMBL:Q13841|ENSEMBL:ENSP00000289228|REFSEQ:NP_005726|H-INV:HIT000034792|VEGA:OTTHUMP00000161110 Tax_Id=9606 Gene_Symbol=ACTR1B Beta-centractin	3	2.7223e-11	12
IPI00645702	>IPI:IPI00645702.1|SWISS-PROT:Q9NRF8|TREMBL:B3KWM2	4	4.9182e-15	8.5
IPI00301561	>IPI:IPI00301561.1|SWISS-PROT:Q15654|TREMBL:A4D2E7	7	1.5942e-51	23.1
IPI00216008	>IPI:IPI00216008.4|SWISS-PROT:P11413-2|ENSEMBL:ENSP00000358633	45	0	78.8
IPI00790503	>IPI:IPI00790503.3|SWISS-PROT:P35580-3|TREMBL:B2RWP9	47	0	28.5
IPI00163644	>IPI:IPI00163644.2|SWISS-PROT:Q9BZF1-1|TREMBL:Q5HYM3	12	6.4292e-64	20.1
IPI00024971	>IPI:IPI00024971.1|SWISS-PROT:P22059-1|TREMBL:B4DR25|ENSEMBL:ENSP00000263847|REFSEQ:NP_002547|H-INV:HIT000072894 Tax_Id=9606 Gene_Symbol=OSBP Isoform 1 of Oxysterol-binding protein 1	17	3.4865e-82	28.1
IPI00477982	>IPI:IPI00477982.1|TREMBL:A6NGG4	3	1.2453e-11	5.1
IPI00016576	>IPI:IPI00016576.3|SWISS-PROT:Q6ISB3-1|TREMBL:A1L303	2	6.4736e-05	6.1
IPI00005948	>IPI:IPI00005948.1|SWISS-PROT:Q9BV20-1|ENSEMBL:ENSP00000040663	3	1.2135e-22	20.9
IPI00031822	>IPI:IPI00031822.2|SWISS-PROT:Q9Y289|TREMBL:B4DDE5	4	9.6659e-11	8.2
IPI00644127	>IPI:IPI00644127.2|SWISS-PROT:P41252|TREMBL:B4DVX2	65	0	63.3
IPI00909772	>IPI:IPI00909772.2|TREMBL:B4DNB9|ENSEMBL:ENSP00000403362|VEGA:OTTHUMP00000210695 Tax_Id=9606 Gene_Symbol=AP2M1 cDNA FLJ53069, highly similar to AP-2 complex subunit mu-1	4	7.9453e-11	10
IPI00008569	>IPI:IPI00008569.1|SWISS-PROT:O15498|TREMBL:A4D2J0	1	0.0015487	4.5
IPI00009923	>IPI:IPI00009923.1|SWISS-PROT:P13674-1|ENSEMBL:ENSP00000307318	2	3.4999e-08	4.7
IPI00010700	>IPI:IPI00010700.2|SWISS-PROT:P48634-1|TREMBL:B4DLY2	19	4.769e-100	15.9
IPI00743931	>IPI:IPI00743931.3|SWISS-PROT:Q9H8Y8-2|TREMBL:B4DKT0	5	2.0648e-54	16.6
IPI00005087	>IPI:IPI00005087.1|SWISS-PROT:Q9NYL9|TREMBL:Q5HYL6|ENSEMBL:ENSP00000308753|REFSEQ:NP_055362|H-INV:HIT000038810|VEGA:OTTHUMP00000162615	2	3.1726e-05	8.5
IPI00027232	>IPI:IPI00027232.3|SWISS-PROT:P08069|ENSEMBL:ENSP00000268035|REFSEQ:NP_000866|H-INV:HIT000321040|VEGA:OTTHUMP00000176785	22	4.1398e-85	23.2
IPI00017763	>IPI:IPI00017763.7|TREMBL:A8CGI3	8	1.4586e-87	28.5
IPI00024097	>IPI:IPI00024097.3|SWISS-PROT:Q9UGI8-1|TREMBL:A4D0U5	3	1.382e-05	9
IPI00926820	>IPI:IPI00926820.1|TREMBL:B5M451	4	3.3529e-11	5.7
IPI00829992	>IPI:IPI00829992.2|SWISS-PROT:O00159-3|TREMBL:B7Z3E5|ENSEMBL:ENSP00000412197|REFSEQ:NP_001074419 Tax_Id=9606 Gene_Symbol=MYO1C Isoform 3 of Myosin-Ic	15	5.1101e-118	18.8
IPI00003527	>IPI:IPI00003527.5|SWISS-PROT:O14745|TREMBL:B2R6A3	17	2.0859e-130	55
IPI00022827	>IPI:IPI00022827.1|SWISS-PROT:Q9H2G2-1|ENSEMBL:ENSP00000358770|REFSEQ:NP_055535|H-INV:HIT000075860|VEGA:OTTHUMP00000020426 Tax_Id=9606 Gene_Symbol=SLK Isoform 1 of STE20-like serine/threonine-protein kinase	37	0	42.7
IPI00385383	>IPI:IPI00385383.3|SWISS-PROT:O15440|TREMBL:Q59FK6|ENSEMBL:ENSP00000333926|REFSEQ:NP_005679|H-INV:HIT000221837|VEGA:OTTHUMP00000173867	14	4.8531e-54	16.4
IPI00000897	>IPI:IPI00000897.3|SWISS-PROT:P42694|TREMBL:B7ZLW2	3	1.0897e-13	3.7
IPI00022745	>IPI:IPI00022745.1|SWISS-PROT:P53602|ENSEMBL:ENSP00000301012|REFSEQ:NP_002452|H-INV:HIT000029279|VEGA:OTTHUMP00000081247	3	7.5918e-24	16.5
IPI00641582	>IPI:IPI00641582.1|SWISS-PROT:O95817|TREMBL:Q53GY1|ENSEMBL:ENSP00000358081|REFSEQ:NP_004272|H-INV:HIT000032821|VEGA:OTTHUMP00000020599 Tax_Id=9606 Gene_Symbol=BAG3 BAG family molecular chaperone regulator 3	13	4.3714e-54	40
IPI00411706	>IPI:IPI00411706.1|SWISS-PROT:P10768|ENSEMBL:ENSP00000367992|REFSEQ:NP_001975|H-INV:HIT000001899|VEGA:OTTHUMP00000018374 Tax_Id=9606 Gene_Symbol=ESD S-formylglutathione hydrolase	2	0.00031395	9.6
IPI00009507	>IPI:IPI00009507.1|SWISS-PROT:Q16563-1|TREMBL:A4D0R1	3	7.397e-10	14.3
IPI00021338	>IPI:IPI00021338.2|SWISS-PROT:P10515|TREMBL:B4DJX1	7	5.8359e-35	14.7
IPI00377261	>IPI:IPI00377261.1|SWISS-PROT:Q96I24-1|TREMBL:A3KFK8|ENSEMBL:ENSP00000318177	5	8.546e-51	11.5
IPI00719725	>IPI:IPI00719725.1|SWISS-PROT:Q5H9R7-5|ENSEMBL:ENSP00000377390|REFSEQ:NP_001157632|H-INV:HIT000001273 Tax_Id=9606 Gene_Symbol=SAPS3 Isoform 5 of Serine/threonine-protein phosphatase 6 regulatory subunit 3	28	4.1221e-234	42.9
IPI00010471	>IPI:IPI00010471.5|SWISS-PROT:P13796|TREMBL:B3KUI1	15	7.5205e-128	32.1
IPI00619902	>IPI:IPI00619902.1|TREMBL:Q4LE27|ENSEMBL:ENSP00000371818 Tax_Id=9606 Gene_Symbol=ABCA3 ABCA3 variant protein (Fragment)	5	6.6351e-54	6
IPI00478472	>IPI:IPI00478472.4|SWISS-PROT:Q4ZG55-1|ENSEMBL:ENSP00000234142	15	4.816e-128	11.4
IPI00900293	>IPI:IPI00900293.1|TREMBL:B2ZZ83|ENSEMBL:ENSP00000420213|REFSEQ:NP_001157789 Tax_Id=9606 Gene_Symbol=FLNB filamin B isoform 1	155	0	80.8
IPI00002188	>IPI:IPI00002188.2|SWISS-PROT:Q9Y6D6|TREMBL:B3KMS9	13	1.3008e-102	8.4
IPI00923582	>IPI:IPI00923582.1|TREMBL:B4DHM0|ENSEMBL:ENSP00000407460|REFSEQ:NP_001138986 Tax_Id=9606 Gene_Symbol=SCRN1 secernin 1 isoform b	2	2.6036e-05	6.2
IPI00645369	>IPI:IPI00645369.2|TREMBL:Q5T0V7	9	1.1213e-45	2.2
IPI00004859	>IPI:IPI00004859.1|SWISS-PROT:P54132|TREMBL:B2RAN0	2	0.00038108	1.4
IPI00396437	>IPI:IPI00396437.3|SWISS-PROT:Q9UJU6-2|TREMBL:B4DXL9|ENSEMBL:ENSP00000258780	4	9.0658e-15	13.2
IPI00019999	>IPI:IPI00019999.2|SWISS-PROT:Q5VWQ0-1|ENSEMBL:ENSP00000261441	2	1.593e-12	3.4
IPI00220906	>IPI:IPI00220906.6|SWISS-PROT:P49753-1|ENSEMBL:ENSP00000238651|REFSEQ:NP_006812|H-INV:HIT000331415|VEGA:OTTHUMP00000028101 Tax_Id=9606 Gene_Symbol=ACOT2 Isoform 1 of Acyl-coenzyme A thioesterase 2, mitochondrial	1	1.1622e-08	5.8
IPI00554521	>IPI:IPI00554521.2|SWISS-PROT:P02794|TREMBL:A9JQE1	7	4.5992e-73	41
IPI00023030	>IPI:IPI00023030.4|SWISS-PROT:Q9H2H9|TREMBL:Q8NCD8|ENSEMBL:ENSP00000381634	7	1.9152e-37	17
IPI00328715	>IPI:IPI00328715.4|SWISS-PROT:Q86UE4|ENSEMBL:ENSP00000338235|REFSEQ:NP_848927|H-INV:HIT000080935|VEGA:OTTHUMP00000177927 Tax_Id=9606 Gene_Symbol=MTDH Protein LYRIC	16	3.8801e-148	37.8
IPI00480142	>IPI:IPI00480142.2|SWISS-PROT:Q13620-2|ENSEMBL:ENSP00000384109|REFSEQ:NP_003579|H-INV:HIT000051648|VEGA:OTTHUMP00000023946 Tax_Id=9606 Gene_Symbol=CUL4B Isoform 2 of Cullin-4B	6	1.4748e-26	7.9
IPI00028955	>IPI:IPI00028955.4|SWISS-PROT:Q14137|TREMBL:A8K3R2	2	9.7464e-05	6.7
IPI00645303	>IPI:IPI00645303.1|SWISS-PROT:Q96L92-1|ENSEMBL:ENSP00000400333|VEGA:OTTHUMP00000015251 Tax_Id=9606 Gene_Symbol=SNX27 Isoform 1 of Sorting nexin-27	2	0.000231	4.3
IPI00028059	>IPI:IPI00028059.1|SWISS-PROT:P49757-1|TREMBL:B2RCI6|ENSEMBL:ENSP00000347169|REFSEQ:NP_001005743|H-INV:HIT000072406|VEGA:OTTHUMP00000028095 Tax_Id=9606 Gene_Symbol=NUMB Isoform 1 of Protein numb homolog	3	3.7836e-34	6.9
IPI00008986	>IPI:IPI00008986.1|SWISS-PROT:Q01650|TREMBL:Q2MCL6	7	5.6514e-76	17.4
IPI00020719	>IPI:IPI00020719.2|SWISS-PROT:Q7Z434-1|TREMBL:A8K6X0|ENSEMBL:ENSP00000401980|REFSEQ:NP_065797|H-INV:HIT000292460|VEGA:OTTHUMP00000030141 Tax_Id=9606 Gene_Symbol=MAVS Isoform 1 of Mitochondrial antiviral-signaling protein	13	1.6576e-60	47.8
IPI00003269	>IPI:IPI00003269.1|SWISS-PROT:Q562R1|TREMBL:B2RPJ1|ENSEMBL:ENSP00000416706|REFSEQ:NP_001017992|H-INV:HIT000057151 Tax_Id=9606 Gene_Symbol=ACTBL2 Beta-actin-like protein 2	9	2.6207e-63	24.2
IPI00027180	>IPI:IPI00027180.1|SWISS-PROT:O75844|TREMBL:B3KNM6|ENSEMBL:ENSP00000361845|REFSEQ:NP_005848|H-INV:HIT000082042|VEGA:OTTHUMP00000006394 Tax_Id=9606 Gene_Symbol=ZMPSTE24 CAAX prenyl protease 1 homolog	4	1.7962e-68	13.3
IPI00024387	>IPI:IPI00024387.1|SWISS-PROT:P55317|TREMBL:B2R9H6	3	1.2629e-10	14.2
IPI00179757	>IPI:IPI00179757.6|SWISS-PROT:O43896|ENSEMBL:ENSP00000320821|REFSEQ:NP_006603|H-INV:HIT000000431|VEGA:OTTHUMP00000125303	3	3.0762e-28	4
IPI00024062	>IPI:IPI00024062.2|SWISS-PROT:Q9H4G0-1|ENSEMBL:ENSP00000337168|REFSEQ:NP_036288|H-INV:HIT000000044|VEGA:OTTHUMP00000030825 Tax_Id=9606 Gene_Symbol=EPB41L1 Isoform 1 of Band 4.1-like protein 1	4	1.9531e-15	8.2
IPI00922682	>IPI:IPI00922682.1|TREMBL:B7Z2B5 Tax_Id=9606 Gene_Symbol=- cDNA FLJ54713, highly similar to Gephyrin	6	4.4573e-64	13.8
IPI00827597	>IPI:IPI00827597.1|SWISS-PROT:Q9H6T0-1 Tax_Id=9606 Gene_Symbol=ESRP2 Isoform 1 of Epithelial splicing regulatory protein 2	10	2.3674e-74	26.7
IPI00807339	>IPI:IPI00807339.2|SWISS-PROT:Q53SF7-1|TREMBL:B7Z2P5|ENSEMBL:ENSP00000376478 Tax_Id=9606 Gene_Symbol=COBLL1 cDNA FLJ56478, highly similar to Homo sapiens COBL-like 1 (COBLL1), mRNA	2	1.1008e-06	3
IPI00012866	>IPI:IPI00012866.2|SWISS-PROT:P31749|TREMBL:B0LPE5	3	8.289e-08	7.7
IPI00073772	>IPI:IPI00073772.5|SWISS-PROT:P09467|TREMBL:A8QID0	2	7.6127e-10	8
IPI00807573	>IPI:IPI00807573.1|SWISS-PROT:P27986-4|ENSEMBL:ENSP00000379855 Tax_Id=9606 Gene_Symbol=PIK3R1 Isoform 4 of Phosphatidylinositol 3-kinase regulatory subunit alpha	3	6.7551e-08	8.6
IPI00171411	>IPI:IPI00171411.4|TREMBL:Q5VZE3|ENSEMBL:ENSP00000365191|VEGA:OTTHUMP00000021582	3	9.8005e-14	9.5
IPI00376427	>IPI:IPI00376427.4|SWISS-PROT:O15394|TREMBL:B7Z5K2|ENSEMBL:ENSP00000383392|REFSEQ:NP_004531|H-INV:HIT000221255|VEGA:OTTHUMP00000095814 Tax_Id=9606 Gene_Symbol=NCAM2 Neural cell adhesion molecule 2	18	3.4564e-63	27.5
IPI00396563	>IPI:IPI00396563.2|SWISS-PROT:Q04323-2|ENSEMBL:ENSP00000294119|REFSEQ:NP_056937 Tax_Id=9606 Gene_Symbol=UBXN1 Isoform 2 of UBX domain-containing protein 1	2	8.9393e-08	7.4
IPI00020984	>IPI:IPI00020984.2|TREMBL:B4DGP8|ENSEMBL:ENSP00000394817 Tax_Id=9606 Gene_Symbol=CANX cDNA FLJ55574, highly similar to Calnexin	40	0	53.9
IPI00012895	>IPI:IPI00012895.3|SWISS-PROT:O43570-1|TREMBL:B2RE24|ENSEMBL:ENSP00000178638|REFSEQ:NP_001209|H-INV:HIT000039706|VEGA:OTTHUMP00000163786	4	6.6454e-43	19.5
IPI00008530	>IPI:IPI00008530.1|SWISS-PROT:P05388|TREMBL:A8K4Z4	3	9.5754e-13	12.9
IPI00101374	>IPI:IPI00101374.6|SWISS-PROT:O15321|TREMBL:A8K7U5	2	0.00018683	2.8
IPI00878181	>IPI:IPI00878181.2|SWISS-PROT:Q4KMP7-2|TREMBL:B9A6L0|ENSEMBL:ENSP00000386538|REFSEQ:NP_056342|H-INV:HIT000335973|VEGA:OTTHUMP00000163229 Tax_Id=9606 Gene_Symbol=TBC1D10B TBC1 domain family, member 10B	1	0.00084034	2.6
IPI00009906	>IPI:IPI00009906.5|SWISS-PROT:Q9UH62|TREMBL:A8K5B0|ENSEMBL:ENSP00000340672	2	5.2644e-19	11.9
IPI00020060	>IPI:IPI00020060.2|SWISS-PROT:P19634-1|TREMBL:B1ALD6	2	1.0381e-06	4.2
IPI00022229	>IPI:IPI00022229.1|SWISS-PROT:P04114|TREMBL:A8K479	4	2.745e-22	1
IGF1R-HCK
Protein IDs	Fasta headers	Peptides Sample 27	PEP	Sequence coverage Sample 27 [%]
IPI00032406	>IPI:IPI00032406.1|SWISS-PROT:O60884|ENSEMBL:ENSP00000314030|REFSEQ:NP_005871|H-INV:HIT000037340|VEGA:OTTHUMP00000080457	3	2.1767e-24	18.4
IPI00442073	>IPI:IPI00442073.5|SWISS-PROT:P21291|TREMBL:A8K268	3	1.7116e-05	21.2
IPI00015973	>IPI:IPI00015973.1|SWISS-PROT:O43491|TREMBL:Q6R5J7|ENSEMBL:ENSP00000338481	4	3.5057e-23	8.2
IPI00022887	>IPI:IPI00022887.4|SWISS-PROT:Q969X5-1|ENSEMBL:ENSP00000377374|REFSEQ:NP_001026881|H-INV:HIT000035937|VEGA:OTTHUMP00000161076 Tax_Id=9606 Gene_Symbol=ERGIC1 Isoform 1 of Endoplasmic reticulum-Golgi intermediate compartment protein 1	1	0.00041991	3.8
IPI00448095	>IPI:IPI00448095.3|SWISS-PROT:Q7Z4W1|ENSEMBL:ENSP00000303356|REFSEQ:NP_057370|H-INV:HIT000001904|VEGA:OTTHUMP00000180800 Tax_Id=9606 Gene_Symbol=DCXR L-xylulose reductase	2	9.1293e-21	12.3
IPI00220873	>IPI:IPI00220873.1|SWISS-PROT:O95340-2|TREMBL:B4DWB5|ENSEMBL:ENSP00000406157|REFSEQ:NP_001015880|H-INV:HIT000071578 Tax_Id=9606 Gene_Symbol=PAPSS2 Isoform B of Bifunctional 3-phosphoadenosine 5-phosphosulfate synthetase 2	3	3.3063e-18	9.7
IPI00140827	>IPI:IPI00140827.3|TREMBL:C9J3L3|ENSEMBL:ENSP00000391266|H-INV:HIT000280931|VEGA:OTTHUMP00000023877 Tax_Id=9606 Gene_Symbol=LOC728825 Putative uncharacterized protein ENSP00000391266	2	1.1776e-05	23.2
IPI00103397	>IPI:IPI00103397.2|SWISS-PROT:P98088|TREMBL:Q14887	6	3.8335e-29	2.7
IPI00465160	>IPI:IPI00465160.4|SWISS-PROT:Q9NUQ8-1|TREMBL:B4DRU9|ENSEMBL:ENSP00000411471|REFSEQ:NP_060828|H-INV:HIT000034232|VEGA:OTTHUMP00000173795	2	2.1081e-23	4.7
IPI00024719	>IPI:IPI00024719.1|SWISS-PROT:O14929|ENSEMBL:ENSP00000264108|REFSEQ:NP_003633|H-INV:HIT000063031|VEGA:OTTHUMP00000163124 Tax_Id=9606 Gene_Symbol=HAT1 Histone acetyltransferase type B catalytic subunit	3	1.5206e-11	14.8
IPI00183508	>IPI:IPI00183508.3|SWISS-PROT:Q12792-2|ENSEMBL:ENSP00000321058|REFSEQ:NP_002813|VEGA:OTTHUMP00000167173 Tax_Id=9606 Gene_Symbol=TWF1 twinfilin 1	2	2.5755e-08	8.3
IPI00442146	>IPI:IPI00442146.2|VEGA:OTTHUMP00000028525 Tax_Id=9606 Gene_Symbol=- 101 kDa protein	3	2.1374e-08	4.4
IPI00011564	>IPI:IPI00011564.1|SWISS-PROT:P31431|TREMBL:B4E1S6	2	9.5957e-13	13.6
IPI00301250	>IPI:IPI00301250.6|SWISS-PROT:Q8TE68-1|TREMBL:B4DKV7|ENSEMBL:ENSP00000201647|REFSEQ:NP_573441|VEGA:OTTHUMP00000076466 Tax_Id=9606 Gene_Symbol=EPS8L1 Isoform 1 of Epidermal growth factor receptor kinase substrate 8-like protein 1	2	2.2313e-44	5.7
IPI00414872	>IPI:IPI00414872.4|SWISS-PROT:O75170-1|ENSEMBL:ENSP00000216061	1	1.5245e-12	1.3
IPI00453473	>IPI:IPI00453473.6|SWISS-PROT:P62805|TREMBL:B2R4R0	2	6.3047e-05	17.5
IPI00216057	>IPI:IPI00216057.5|SWISS-PROT:Q00796|TREMBL:B4DKI2|ENSEMBL:ENSP00000267814|REFSEQ:NP_003095|H-INV:HIT000192760|VEGA:OTTHUMP00000161939	2	8.0844e-10	6.4
IPI00306290	>IPI:IPI00306290.5|SWISS-PROT:O43592|TREMBL:A8KA19|ENSEMBL:ENSP00000327821|REFSEQ:NP_009166|H-INV:HIT000325936|VEGA:OTTHUMP00000168346 Tax_Id=9606 Gene_Symbol=XPOT Exportin-T	20	3.1099e-157	27.7
IPI00298285	>IPI:IPI00298285.1|SWISS-PROT:P21860-1|TREMBL:A8K6L6	4	7.442e-42	6.3
IPI00009322	>IPI:IPI00009322.3|ENSEMBL:ENSP00000164316 Tax_Id=9606 Gene_Symbol=NEDD4 115 kDa protein	4	3.2232e-43	7
IPI00029741	>IPI:IPI00029741.1|SWISS-PROT:P18084|ENSEMBL:ENSP00000296181|REFSEQ:NP_002204|H-INV:HIT000321816|VEGA:OTTHUMP00000172531 Tax_Id=9606 Gene_Symbol=ITGB5 Integrin beta-5	3	3.3078e-65	8.4
IPI00023673	>IPI:IPI00023673.1|SWISS-PROT:Q08380|TREMBL:B4DVE1	2	6.7691e-05	3.9
IPI00013871	>IPI:IPI00013871.1|SWISS-PROT:P23921|TREMBL:B4DNN4	19	1.9963e-164	36.9
IPI00216694	>IPI:IPI00216694.3|SWISS-PROT:P13797|TREMBL:A8K579	6	4.6216e-12	14.1
IPI00333067	>IPI:IPI00333067.3|SWISS-PROT:Q5GLZ8-1|ENSEMBL:ENSP00000378624|REFSEQ:NP_071362|H-INV:HIT000251087 Tax_Id=9606 Gene_Symbol=HERC4 Isoform 1 of Probable E3 ubiquitin-protein ligase HERC4	4	1.8991e-08	5.2
IPI00301263	>IPI:IPI00301263.2|SWISS-PROT:P27708|TREMBL:Q53SY7|ENSEMBL:ENSP00000264705|REFSEQ:NP_004332|H-INV:HIT000261917|VEGA:OTTHUMP00000122585 Tax_Id=9606 Gene_Symbol=CAD CAD protein	48	3.5084e-280	33.5
IPI00018246	>IPI:IPI00018246.5|SWISS-PROT:P19367-1|TREMBL:B4DG62	34	0	46
IPI00020632	>IPI:IPI00020632.4|SWISS-PROT:P00966|TREMBL:A8KAP9	5	2.4052e-25	17.3
IPI00012500	>IPI:IPI00012500.1|SWISS-PROT:Q9BX63-1|ENSEMBL:ENSP00000259008|REFSEQ:NP_114432|H-INV:HIT000078345|VEGA:OTTHUMP00000182111 Tax_Id=9606 Gene_Symbol=BRIP1 Isoform 1 of Fanconi anemia group J protein	2	3.6413e-12	2.1
IPI00719285	>IPI:IPI00719285.1|TREMBL:A8MWQ3	4	4.6096e-17	2.4
IPI00009146	>IPI:IPI00009146.4|SWISS-PROT:O14545|TREMBL:A8K5L6|ENSEMBL:ENSP00000257604	2	3.0071e-11	4.1
IPI00828080	>IPI:IPI00828080.1|SWISS-PROT:Q96P48-6|ENSEMBL:ENSP00000377233|REFSEQ:NP_001035207|H-INV:HIT000386087|VEGA:OTTHUMP00000211458 Tax_Id=9606 Gene_Symbol=ARAP1 Isoform 6 of Arf-GAP with Rho-GAP domain, ANK repeat and PH domain-containing protein 1	4	2.2051e-35	5.2
IPI00012733	>IPI:IPI00012733.3|SWISS-PROT:P25106|ENSEMBL:ENSP00000272928|REFSEQ:NP_064707|H-INV:HIT000295583|VEGA:OTTHUMP00000164411 Tax_Id=9606 Gene_Symbol=CXCR7 C-X-C chemokine receptor type 7	4	2.2907e-54	14.1
IPI00005948	>IPI:IPI00005948.1|SWISS-PROT:Q9BV20-1|ENSEMBL:ENSP00000040663	2	5.1206e-15	17.9
IPI00068506	>IPI:IPI00068506.1|TREMBL:Q75MJ1|ENSEMBL:ENSP00000222388|REFSEQ:NP_005683|H-INV:HIT000024134|VEGA:OTTHUMP00000025088	4	1.1217e-12	7.1
IPI00026262	>IPI:IPI00026262.3|SWISS-PROT:P20936-1|TREMBL:A3KMH3	2	2.4116e-14	3.6
IPI00784320	>IPI:IPI00784320.2|SWISS-PROT:Q6ZRV2|ENSEMBL:ENSP00000373565	22	3.451e-169	30.6
IPI00059279	>IPI:IPI00059279.5|SWISS-PROT:Q96A65|TREMBL:B3KTF7	7	2.5263e-53	10
IPI00479385	>IPI:IPI00479385.4|SWISS-PROT:O95671-1|TREMBL:B3KM43	2	2.1201e-07	3.7
IPI00014197	>IPI:IPI00014197.2|SWISS-PROT:Q9UKY7-1|ENSEMBL:ENSP00000264993|REFSEQ:NP_060018|H-INV:HIT000069395|VEGA:OTTHUMP00000172859 Tax_Id=9606 Gene_Symbol=CDV3 Isoform 1 of Protein CDV3 homolog	3	1.7368e-09	21.3
IPI00002441	>IPI:IPI00002441.2|SWISS-PROT:P18827|ENSEMBL:ENSP00000254351	4	5.1878e-81	15.8
IPI00305289	>IPI:IPI00305289.2|SWISS-PROT:P52732|TREMBL:B2RAM6	3	5.0797e-11	4.8
IPI00030706	>IPI:IPI00030706.1|SWISS-PROT:O95433|TREMBL:B2R9L2	6	3.8151e-32	26
IPI00374563	>IPI:IPI00374563.3|SWISS-PROT:O00468|TREMBL:Q15952	8	2.1151e-70	5.2
IPI00002134	>IPI:IPI00002134.4|SWISS-PROT:Q16401|TREMBL:A8K4T6|ENSEMBL:ENSP00000210313|REFSEQ:NP_005038|H-INV:HIT000036727|VEGA:OTTHUMP00000021990 Tax_Id=9606 Gene_Symbol=PSMD5 26S proteasome non-ATPase regulatory subunit 5	5	1.2154e-21	14.1
IPI00376344	>IPI:IPI00376344.3|SWISS-PROT:O43795-1|TREMBL:B0I1S9|ENSEMBL:ENSP00000306382	1	2.1765e-10	1.8
IPI00022058	>IPI:IPI00022058.3|SWISS-PROT:O43150-1|TREMBL:Q53RS3|ENSEMBL:ENSP00000281419|REFSEQ:NP_003878|H-INV:HIT000000117|VEGA:OTTHUMP00000145855 Tax_Id=9606 Gene_Symbol=ASAP2 Isoform 1 of Arf-GAP with SH3 domain, ANK repeat and PH domain-containing protein 2	1	7.4182e-38	1.8
IPI00030116	>IPI:IPI00030116.2|TREMBL:B3KN28	2	1.5976e-06	7.5
IPI00005161	>IPI:IPI00005161.3|SWISS-PROT:O15144|TREMBL:Q53R19|ENSEMBL:ENSP00000295685	2	1.8187e-05	7.3
IPI00514897	>IPI:IPI00514897.3|SWISS-PROT:Q5TH69|TREMBL:C5NM88|ENSEMBL:ENSP00000251691|REFSEQ:NP_065073|VEGA:OTTHUMP00000017295 Tax_Id=9606 Gene_Symbol=KIAA1244 Brefeldin A-inhibited guanine nucleotide-exchange protein 3	2	0.0001156	1.3
IPI00010157	>IPI:IPI00010157.1|SWISS-PROT:P31153|TREMBL:B4DEX8|ENSEMBL:ENSP00000303147|REFSEQ:NP_005902|H-INV:HIT000030575|VEGA:OTTHUMP00000160677 Tax_Id=9606 Gene_Symbol=MAT2A S-adenosylmethionine synthetase isoform type-2	3	3.0859e-19	11.9
IPI00790503	>IPI:IPI00790503.3|SWISS-PROT:P35580-3|TREMBL:B2RWP9	50	0	29.7
IPI00033907	>IPI:IPI00033907.1|SWISS-PROT:Q9H1A4|ENSEMBL:ENSP00000339109|REFSEQ:NP_073153|H-INV:HIT000246436|VEGA:OTTHUMP00000161951 Tax_Id=9606 Gene_Symbol=ANAPC1 Anaphase-promoting complex subunit 1	3	1.4647e-38	2.2
IPI00298281	>IPI:IPI00298281.4|SWISS-PROT:P11047|TREMBL:Q6NVY8|ENSEMBL:ENSP00000258341|REFSEQ:NP_002284|H-INV:HIT000191137|VEGA:OTTHUMP00000033450 Tax_Id=9606 Gene_Symbol=LAMC1 Laminin subunit gamma-1	4	1.0165e-19	3.1
IPI00292496	>IPI:IPI00292496.1|SWISS-PROT:Q3ZCM7|ENSEMBL:ENSP00000328808|REFSEQ:NP_817124|H-INV:HIT000285420|VEGA:OTTHUMP00000018933 Tax_Id=9606 Gene_Symbol=RP11-631M21.2 Tubulin beta-8 chain	10	1.9964e-114	24.5
IPI00019209	>IPI:IPI00019209.2|SWISS-PROT:Q99985|TREMBL:B4DRL8	3	2.6474e-28	6.4
IPI00003590	>IPI:IPI00003590.2|SWISS-PROT:O00391-1|TREMBL:A8K477	3	2.2776e-25	4.8
IPI00470502	>IPI:IPI00470502.2|SWISS-PROT:Q9H2U2-2|ENSEMBL:ENSP00000349996 Tax_Id=9606 Gene_Symbol=PPA2 Isoform 2 of Inorganic pyrophosphatase 2, mitochondrial	3	1.3108e-11	12.3
IPI00218486	>IPI:IPI00218486.5|SWISS-PROT:Q8TE77-1|ENSEMBL:ENSP00000312081|REFSEQ:NP_060327|H-INV:HIT000258921 Tax_Id=9606 Gene_Symbol=SSH3 Isoform 1 of Protein phosphatase Slingshot homolog 3	6	1.4413e-36	14.4
IPI00009111	>IPI:IPI00009111.1|SWISS-PROT:Q13641|TREMBL:A8K555|ENSEMBL:ENSP00000358765|REFSEQ:NP_001159864	9	7.073e-103	25.2
IPI00793199	>IPI:IPI00793199.1|TREMBL:Q6LES2|ENSEMBL:ENSP00000377833|REFSEQ:NP_001144|H-INV:HIT000196500|VEGA:OTTHUMP00000160052 Tax_Id=9606 Gene_Symbol=ANXA4 annexin IV	2	1.8143e-09	7.8
IPI00293735	>IPI:IPI00293735.2|SWISS-PROT:O95163|TREMBL:B3KMT0	25	1.2254e-244	28.5
IPI00719622	>IPI:IPI00719622.1|SWISS-PROT:P62857|TREMBL:B2R4R9|ENSEMBL:ENSP00000395886	3	6.1751e-33	46.4
IPI00551024	>IPI:IPI00551024.4|SWISS-PROT:Q3LXA3|TREMBL:Q2L9C1	5	3.2835e-78	16.7
IPI00024403	>IPI:IPI00024403.1|SWISS-PROT:O75131|TREMBL:Q05DL8|ENSEMBL:ENSP00000198765|REFSEQ:NP_003900|H-INV:HIT000262271|VEGA:OTTHUMP00000177887 Tax_Id=9606 Gene_Symbol=CPNE3 Copine-3	14	1.2037e-71	35.6
IPI00332371	>IPI:IPI00332371.9|SWISS-PROT:P17858-1|TREMBL:B3KNQ7	29	0	50.4
IPI00218693	>IPI:IPI00218693.8|SWISS-PROT:P07741|ENSEMBL:ENSP00000367615|REFSEQ:NP_000476|H-INV:HIT000306454|VEGA:OTTHUMP00000080152 Tax_Id=9606 Gene_Symbol=APRT Adenine phosphoribosyltransferase	6	1.203e-117	47.8
IPI00464999	>IPI:IPI00464999.2|SWISS-PROT:Q6AI08|ENSEMBL:ENSP00000184956|REFSEQ:NP_071353|H-INV:HIT000078200|VEGA:OTTHUMP00000182095 Tax_Id=9606 Gene_Symbol=HEATR6 HEAT repeat-containing protein 6	21	4.7587e-190	28.4
IPI00043215	>IPI:IPI00043215.3|SWISS-PROT:Q8N6C5-1|ENSEMBL:ENSP00000355010|REFSEQ:NP_001546|VEGA:OTTHUMP00000024029 Tax_Id=9606 Gene_Symbol=IGSF1 Isoform 1 of Immunoglobulin superfamily member 1	2	4.7379e-05	2.4
IPI00953461	>IPI:IPI00953461.1|SWISS-PROT:Q92615|TREMBL:A7MD20|ENSEMBL:ENSP00000326128|REFSEQ:NP_055970|H-INV:HIT000042353|VEGA:OTTHUMP00000018944 Tax_Id=9606 Gene_Symbol=LARP4B La-related protein 4B	2	7.0774e-12	6.4
IPI00009901	>IPI:IPI00009901.1|SWISS-PROT:P61970|ENSEMBL:ENSP00000219169|REFSEQ:NP_005787|H-INV:HIT000300729|VEGA:OTTHUMP00000081333	5	3.9689e-86	70.9
IPI00306903	>IPI:IPI00306903.8|SWISS-PROT:Q96KQ4|TREMBL:B2RMX5|ENSEMBL:ENSP00000202556|REFSEQ:NP_056131|H-INV:HIT000247200|VEGA:OTTHUMP00000028389 Tax_Id=9606 Gene_Symbol=PPP1R13B Apoptosis-stimulating of p53 protein 1	2	0.00014579	1.7
IPI00030774	>IPI:IPI00030774.2|SWISS-PROT:Q9BTW9-4 Tax_Id=9606 Gene_Symbol=TBCD Isoform 4 of Tubulin-specific chaperone D	19	4.7964e-159	24.8
IPI00012535	>IPI:IPI00012535.1|SWISS-PROT:P31689|TREMBL:B7Z5C0	7	3.5289e-17	22.2
IPI00395605	>IPI:IPI00395605.4|SWISS-PROT:Q92888-3|ENSEMBL:ENSP00000337261|REFSEQ:NP_945353|H-INV:HIT000042038|VEGA:OTTHUMP00000076109 Tax_Id=9606 Gene_Symbol=ARHGEF1 Isoform 3 of Rho guanine nucleotide exchange factor 1	10	9.5438e-62	14
IPI00009790	>IPI:IPI00009790.1|SWISS-PROT:Q01813|TREMBL:Q5VSR8|ENSEMBL:ENSP00000370517|REFSEQ:NP_002618|H-INV:HIT000040690|VEGA:OTTHUMP00000018966 Tax_Id=9606 Gene_Symbol=PFKP 6-phosphofructokinase type C	31	0	55.4
IPI00873472	>IPI:IPI00873472.1|SWISS-PROT:O95486-1|TREMBL:B4E205|ENSEMBL:ENSP00000381823|REFSEQ:NP_068817|H-INV:HIT000244633 Tax_Id=9606 Gene_Symbol=SEC24A Isoform 1 of Protein transport protein Sec24A	6	1.6408e-54	9.1
IPI00023649	>IPI:IPI00023649.3|SWISS-PROT:A3KN83-1|ENSEMBL:ENSP00000387361|REFSEQ:NP_001161328|H-INV:HIT000391129 Tax_Id=9606 Gene_Symbol=SBNO1 Isoform 1 of Protein strawberry notch homolog 1	11	1.0702e-33	14.3
IPI00015922	>IPI:IPI00015922.2|SWISS-PROT:Q9UL03-1|ENSEMBL:ENSP00000310260|REFSEQ:NP_036273|H-INV:HIT000052260|VEGA:OTTHUMP00000018439 Tax_Id=9606 Gene_Symbol=INTS6 Isoform 1 of Integrator complex subunit 6	2	2.2822e-21	2.7
IPI00943880	>IPI:IPI00943880.1|SWISS-PROT:Q9HCH5-14|H-INV:HIT000056318 Tax_Id=9606 Gene_Symbol=SYTL2 Isoform 14 of Synaptotagmin-like protein 2	13	9.3887e-75	20.2
IPI00549189	>IPI:IPI00549189.4|SWISS-PROT:P52888|TREMBL:B4DU96	4	1.4434e-19	9.3
IPI00299507	>IPI:IPI00299507.6|SWISS-PROT:Q15003|TREMBL:A8K4T8|ENSEMBL:ENSP00000240423|REFSEQ:NP_056156|H-INV:HIT000042233|VEGA:OTTHUMP00000161008 Tax_Id=9606 Gene_Symbol=NCAPH Condensin complex subunit 2	2	8.2594e-09	3.9
IPI00913848	>IPI:IPI00913848.1|TREMBL:A8K6S3	2	2.3813e-08	4.9
IPI00414315	>IPI:IPI00414315.9|SWISS-PROT:Q9H6S3-1|TREMBL:B7ZKL3|ENSEMBL:ENSP00000320828|REFSEQ:NP_073609|H-INV:HIT000009098 Tax_Id=9606 Gene_Symbol=EPS8L2 EPS8L2 protein	7	1.1746e-90	16.6
IPI00657861	>IPI:IPI00657861.1|SWISS-PROT:Q08345-5|TREMBL:A2ABL4|ENSEMBL:ENSP00000393085	4	4.009e-25	8.2
IPI00294158	>IPI:IPI00294158.1|SWISS-PROT:P53004|ENSEMBL:ENSP00000265523	2	2.9309e-06	14.2
IPI00607818	>IPI:IPI00607818.3|ENSEMBL:ENSP00000407879|REFSEQ:NP_001070654 Tax_Id=9606 Gene_Symbol=MYH14 myosin, heavy chain 14 isoform 1	101	0	56.8
IPI00789101	>IPI:IPI00789101.1|TREMBL:B3KUY2|VEGA:OTTHUMP00000168044 Tax_Id=9606 Gene_Symbol=PTGES3 Prostaglandin E synthase 3 (Cytosolic), isoform CRA_c	3	1.2156e-17	21.2
IPI00022020	>IPI:IPI00022020.4|SWISS-PROT:O15327|TREMBL:B7Z4Z0	31	0	47.5
IPI00019471	>IPI:IPI00019471.1|SWISS-PROT:P35568|ENSEMBL:ENSP00000304895|REFSEQ:NP_005535|H-INV:HIT000215996|VEGA:OTTHUMP00000164234 Tax_Id=9606 Gene_Symbol=IRS1 Insulin receptor substrate 1	7	2.2733e-64	8.9
IPI00329801	>IPI:IPI00329801.12|SWISS-PROT:P08758|TREMBL:B4DNG6	14	1.0244e-155	53.1
IPI00031030	>IPI:IPI00031030.1|SWISS-PROT:Q06481-1|ENSEMBL:ENSP00000263574|REFSEQ:NP_001633|H-INV:HIT000215918 Tax_Id=9606 Gene_Symbol=APLP2 Isoform 1 of Amyloid-like protein 2	3	1.0803e-21	6.2
IPI00033600	>IPI:IPI00033600.1|SWISS-PROT:Q15435-1|ENSEMBL:ENSP00000234038	2	1.4108e-62	10.3
IPI00005159	>IPI:IPI00005159.3|SWISS-PROT:P61160|TREMBL:Q8IY98|ENSEMBL:ENSP00000260641|REFSEQ:NP_005713|VEGA:OTTHUMP00000159937 Tax_Id=9606 Gene_Symbol=ACTR2 Actin-related protein 2	5	3.8545e-35	15.7
IPI00376259	>IPI:IPI00376259.1|SWISS-PROT:Q7Z6B7-1|ENSEMBL:ENSP00000347198|REFSEQ:NP_065813|H-INV:HIT000054023|VEGA:OTTHUMP00000168341 Tax_Id=9606 Gene_Symbol=SRGAP1 Isoform 1 of SLIT-ROBO Rho GTPase-activating protein 1	2	6.8741e-20	2.2
IPI00448751	>IPI:IPI00448751.4|SWISS-PROT:A0MZ66-3|ENSEMBL:ENSP00000376636|H-INV:HIT000306450 Tax_Id=9606 Gene_Symbol=KIAA1598 Isoform 3 of Shootin-1	11	2.6036e-36	19.9
IPI00418262	>IPI:IPI00418262.5|SWISS-PROT:P09972|TREMBL:B7Z1N6	7	1.3963e-95	16.2
IPI00219825	>IPI:IPI00219825.2|TREMBL:B1AVU8|ENSEMBL:ENSP00000362212	1	7.4047e-26	2.7
IPI00785110	>IPI:IPI00785110.2|SWISS-PROT:Q12830-1|ENSEMBL:ENSP00000315454 Tax_Id=9606 Gene_Symbol=BPTF Isoform 1 of Nucleosome-remodeling factor subunit BPTF	6	1.206e-34	2.7
IPI00008179	>IPI:IPI00008179.1|SWISS-PROT:O00204-1|ENSEMBL:ENSP00000201586|REFSEQ:NP_814444|H-INV:HIT000222621|VEGA:OTTHUMP00000078121 Tax_Id=9606 Gene_Symbol=SULT2B1 Isoform 1 of Sulfotransferase family cytosolic 2B member 1	3	7.6468e-14	17
IPI00003627	>IPI:IPI00003627.1|SWISS-PROT:O96019-1|TREMBL:Q53FS0	2	1.2953e-26	10
IPI00783378	>IPI:IPI00783378.3|SWISS-PROT:Q9C0C9|ENSEMBL:ENSP00000323687|REFSEQ:NP_071349|H-INV:HIT000001450|VEGA:OTTHUMP00000182502 Tax_Id=9606 Gene_Symbol=UBE2O Ubiquitin-conjugating enzyme E2 O	14	2.4581e-75	16.6
IPI00018195	>IPI:IPI00018195.3|SWISS-PROT:P27361|TREMBL:B0LPG3	4	3.0878e-13	21.4
IPI00218493	>IPI:IPI00218493.7|SWISS-PROT:P00492|TREMBL:Q6LET3|ENSEMBL:ENSP00000298556|REFSEQ:NP_000185|H-INV:HIT000195436|VEGA:OTTHUMP00000024061 Tax_Id=9606 Gene_Symbol=HPRT1 Hypoxanthine-guanine phosphoribosyltransferase	3	3.9059e-08	15.6
IPI00020672	>IPI:IPI00020672.4|SWISS-PROT:Q9NY33-1|TREMBL:B4DLX4	30	0	65
IPI00465431	>IPI:IPI00465431.8|SWISS-PROT:P17931|TREMBL:Q59FR8	8	1.7757e-22	34
IPI00398828	>IPI:IPI00398828.1|SWISS-PROT:Q9NR46-2|ENSEMBL:ENSP00000361634|H-INV:HIT000001563|VEGA:OTTHUMP00000043254 Tax_Id=9606 Gene_Symbol=SH3GLB2 Isoform 2 of Endophilin-B2	3	1.1987e-10	8.9
IPI00009542	>IPI:IPI00009542.1|SWISS-PROT:Q9UNF1-1|ENSEMBL:ENSP00000218439	3	1.8722e-14	6.4
IPI00472451	>IPI:IPI00472451.4|SWISS-PROT:P52735-1|ENSEMBL:ENSP00000360916|REFSEQ:NP_001127870|H-INV:HIT000216705|VEGA:OTTHUMP00000022507 Tax_Id=9606 Gene_Symbol=VAV2 Isoform 1 of Guanine nucleotide exchange factor VAV2	14	1.515e-183	26.9
IPI00217920	>IPI:IPI00217920.7|SWISS-PROT:Q8IZ83-1|TREMBL:B4DQ15	8	3.6955e-57	15.7
IPI00235412	>IPI:IPI00235412.6|TREMBL:B4DYR6|ENSEMBL:ENSP00000266479 Tax_Id=9606 Gene_Symbol=DNM1L cDNA FLJ56381, highly similar to Dynamin-1-like protein	13	9.5336e-194	27.8
IPI00719725	>IPI:IPI00719725.1|SWISS-PROT:Q5H9R7-5|ENSEMBL:ENSP00000377390|REFSEQ:NP_001157632|H-INV:HIT000001273 Tax_Id=9606 Gene_Symbol=SAPS3 Isoform 5 of Serine/threonine-protein phosphatase 6 regulatory subunit 3	25	2.5439e-190	35.7
IPI00025273	>IPI:IPI00025273.1|SWISS-PROT:P22102-1|TREMBL:B4DJ93	33	0	47.3
IPI00425409	>IPI:IPI00425409.3|SWISS-PROT:Q7Z4S6-4|ENSEMBL:ENSP00000379029 Tax_Id=9606 Gene_Symbol=KIF21A Isoform 4 of Kinesin-like protein KIF21A	4	5.3268e-17	3.3
IPI00299033	>IPI:IPI00299033.1|SWISS-PROT:O00505|TREMBL:Q53F09	2	1.3624e-06	6.7
IPI00292753	>IPI:IPI00292753.7|SWISS-PROT:Q14C86-6|ENSEMBL:ENSP00000377665|REFSEQ:NP_056450 Tax_Id=9606 Gene_Symbol=GAPVD1 Isoform 6 of GTPase-activating protein and VPS9 domain-containing protein 1	39	1.3675e-294	38.3
IPI00647915	>IPI:IPI00647915.1|ENSEMBL:ENSP00000357076|VEGA:OTTHUMP00000024408 Tax_Id=9606 Gene_Symbol=TAGLN2 24 kDa protein	11	1.0632e-92	68.6
IPI00925052	>IPI:IPI00925052.1|TREMBL:C9JWM7|ENSEMBL:ENSP00000388169|VEGA:OTTHUMP00000207520 Tax_Id=9606 Gene_Symbol=TTLL3	4	3.3592e-21	25.1
IPI00419237	>IPI:IPI00419237.3|SWISS-PROT:P28838-1|ENSEMBL:ENSP00000226299|REFSEQ:NP_056991|H-INV:HIT000064978|VEGA:OTTHUMP00000158664 Tax_Id=9606 Gene_Symbol=LAP3 Isoform 1 of Cytosol aminopeptidase	11	1.3056e-66	29.9
IPI00221012	>IPI:IPI00221012.7|SWISS-PROT:Q93008-2|ENSEMBL:ENSP00000316357|REFSEQ:NP_001034679 Tax_Id=9606 Gene_Symbol=USP9X ubiquitin specific protease 9, X-linked isoform 3	57	0	30.6
IPI00220373	>IPI:IPI00220373.5|SWISS-PROT:P14735|TREMBL:B2R721	22	1.2541e-128	28.5
IPI00003843	>IPI:IPI00003843.2|SWISS-PROT:Q9UDY2-1|TREMBL:B7Z2R8	18	3.3718e-145	22.9
IPI00385631	>IPI:IPI00385631.7|SWISS-PROT:O43149-1|ENSEMBL:ENSP00000371051|REFSEQ:NP_055928|H-INV:HIT000000116|VEGA:OTTHUMP00000115929 Tax_Id=9606 Gene_Symbol=ZZEF1 Isoform 1 of Zinc finger ZZ-type and EF-hand domain-containing protein 1	4	3.1984e-15	2.4
IPI00916768	>IPI:IPI00916768.2|ENSEMBL:ENSP00000411440|VEGA:OTTHUMP00000202341 Tax_Id=9606 Gene_Symbol=CALM3	2	5.8389e-20	16
IPI00006176	>IPI:IPI00006176.3|SWISS-PROT:O14964-1|ENSEMBL:ENSP00000331201|REFSEQ:NP_004703|H-INV:HIT000031603|VEGA:OTTHUMP00000181430 Tax_Id=9606 Gene_Symbol=HGS Isoform 1 of Hepatocyte growth factor-regulated tyrosine kinase substrate	6	4.1863e-64	13.5
IPI00005634	>IPI:IPI00005634.3|SWISS-PROT:Q6PGP7|ENSEMBL:ENSP00000351596|REFSEQ:NP_055454|H-INV:HIT000000078|VEGA:OTTHUMP00000149977 Tax_Id=9606 Gene_Symbol=TTC37 Tetratricopeptide repeat protein 37	6	1.8294e-29	6
IPI00306960	>IPI:IPI00306960.3|SWISS-PROT:O43776|TREMBL:B4DN60|ENSEMBL:ENSP00000256854|REFSEQ:NP_004530|H-INV:HIT000030576|VEGA:OTTHUMP00000073551 Tax_Id=9606 Gene_Symbol=NARS Asparaginyl-tRNA synthetase, cytoplasmic	9	2.9414e-34	20.3
IPI00874277	>IPI:IPI00874277.1|TREMBL:A8MPQ8|ENSEMBL:ENSP00000344217 Tax_Id=9606 Gene_Symbol=MAP7 Putative uncharacterized protein MAP7	6	1.7021e-17	8.4
IPI00027497	>IPI:IPI00027497.5|SWISS-PROT:P06744|ENSEMBL:ENSP00000348877|REFSEQ:NP_000166|H-INV:HIT000049155|VEGA:OTTHUMP00000076759 Tax_Id=9606 Gene_Symbol=GPI Glucose-6-phosphate isomerase	21	0	57
IPI00855820	>IPI:IPI00855820.1|SWISS-PROT:Q7Z3U7-1|ENSEMBL:ENSP00000377250 Tax_Id=9606 Gene_Symbol=MON2 Isoform 1 of Protein MON2 homolog	4	3.2007e-11	3.3
IPI00027996	>IPI:IPI00027996.2|SWISS-PROT:P57737-1|TREMBL:B3KSY4	14	5.4294e-109	30.9
IPI00554777	>IPI:IPI00554777.2|SWISS-PROT:P08243|TREMBL:A4D1I8	4	7.7547e-24	11.4
IPI00784090	>IPI:IPI00784090.2|SWISS-PROT:P50990|TREMBL:B4DEM7	25	4.9485e-190	52.7
IPI00289499	>IPI:IPI00289499.3|SWISS-PROT:P31939|TREMBL:B2R7P8|ENSEMBL:ENSP00000236959|REFSEQ:NP_004035|H-INV:HIT000285218|VEGA:OTTHUMP00000163981 Tax_Id=9606 Gene_Symbol=ATIC Bifunctional purine biosynthesis protein PURH	29	0	62.7
IPI00456262	>IPI:IPI00456262.1|SWISS-PROT:Q6VY07-2 Tax_Id=9606 Gene_Symbol=PACS1 Isoform 2 of Phosphofurin acidic cluster sorting protein 1	4	2.8328e-09	5.1
IPI00022305	>IPI:IPI00022305.4|SWISS-PROT:Q9Y6E2|TREMBL:A4D123	1	0.00038464	5
IPI00477505	>IPI:IPI00477505.3|SWISS-PROT:O15084-1|TREMBL:Q29RW6	4	1.2762e-41	7.2
IPI00010130	>IPI:IPI00010130.3|SWISS-PROT:P15104|TREMBL:A1L199	3	5.0815e-05	9.4
IPI00014068	>IPI:IPI00014068.1|SWISS-PROT:O96013-1|TREMBL:A8K724	1	0.0022037	2.4
IPI00938079	>IPI:IPI00938079.1|TREMBL:B4DHD2	35	0	51.5
IPI00871406	>IPI:IPI00871406.1|SWISS-PROT:Q9H9E3-1|TREMBL:A2VCL3	2	5.5302e-06	3.8
IPI00465248	>IPI:IPI00465248.5|SWISS-PROT:P06733-1|TREMBL:A4QMW8	23	0	70
IPI00291783	>IPI:IPI00291783.3|SWISS-PROT:Q8TEQ6|TREMBL:B7ZLC9	31	0	34
IPI00922108	>IPI:IPI00922108.1|TREMBL:B7Z883	17	8.6861e-144	24
IPI00106495	>IPI:IPI00106495.1|SWISS-PROT:Q9BPX3|TREMBL:Q6NUR1|ENSEMBL:ENSP00000251496|REFSEQ:NP_071741|H-INV:HIT000077677|VEGA:OTTHUMP00000158674 Tax_Id=9606 Gene_Symbol=NCAPG Condensin complex subunit 3	11	3.1945e-53	15.1
IPI00025084	>IPI:IPI00025084.3|SWISS-PROT:P04632|ENSEMBL:ENSP00000246533	2	1.3315e-19	11.9
IPI00174390	>IPI:IPI00174390.3|SWISS-PROT:Q6L8Q7-1|ENSEMBL:ENSP00000309142|REFSEQ:NP_808881|H-INV:HIT000055816|VEGA:OTTHUMP00000171640 Tax_Id=9606 Gene_Symbol=PDE12 Isoform 1 of 2,5-phosphodiesterase 12	1	1.5734e-21	3.4
IPI00007752	>IPI:IPI00007752.1|SWISS-PROT:P68371|TREMBL:Q8IWP6	21	0	65.2
IPI00008780	>IPI:IPI00008780.3|SWISS-PROT:O76061|TREMBL:B3KNF2	1	7.5432e-45	7.6
IPI00030781	>IPI:IPI00030781.1|SWISS-PROT:P42224-1|TREMBL:A8K989	25	4.7631e-275	43.1
IPI00016249	>IPI:IPI00016249.4|SWISS-PROT:P51114-1|ENSEMBL:ENSP00000350170|REFSEQ:NP_005078|H-INV:HIT000218760|VEGA:OTTHUMP00000173690	4	8.8744e-38	10.6
IPI00032355	>IPI:IPI00032355.3|TREMBL:Q5T1Z8|ENSEMBL:ENSP00000362846|VEGA:OTTHUMP00000003893 Tax_Id=9606 Gene_Symbol=PUM1 Pumilio homolog 1 (Drosophila), isoform CRA_c	4	3.5188e-08	3.5
IPI00217272	>IPI:IPI00217272.7|SWISS-PROT:Q86V21-1|ENSEMBL:ENSP00000324842|REFSEQ:NP_076417|H-INV:HIT000096188|VEGA:OTTHUMP00000169792 Tax_Id=9606 Gene_Symbol=AACS Isoform 1 of Acetoacetyl-CoA synthetase	5	2.588e-17	8.3
IPI00010400	>IPI:IPI00010400.1|SWISS-PROT:Q01970|ENSEMBL:ENSP00000279230|REFSEQ:NP_000923|H-INV:HIT000326766 Tax_Id=9606 Gene_Symbol=PLCB3 1-phosphatidylinositol-4,5-bisphosphate phosphodiesterase beta-3	25	6.3249e-265	34
IPI00021828	>IPI:IPI00021828.1|SWISS-PROT:P04080|TREMBL:Q76LA1|ENSEMBL:ENSP00000291568|REFSEQ:NP_000091|H-INV:HIT000270566|VEGA:OTTHUMP00000109464 Tax_Id=9606 Gene_Symbol=CSTB Cystatin-B	3	1.7171e-12	45.9
IPI00296337	>IPI:IPI00296337.2|SWISS-PROT:P78527-1|ENSEMBL:ENSP00000313420|REFSEQ:NP_008835|H-INV:HIT000220021|VEGA:OTTHUMP00000177651 Tax_Id=9606 Gene_Symbol=PRKDC Isoform 1 of DNA-dependent protein kinase catalytic subunit	180	0	50.6
IPI00019450	>IPI:IPI00019450.2|SWISS-PROT:P10155-1|TREMBL:Q86WL3|ENSEMBL:ENSP00000356411	3	5.8576e-11	7.2
IPI00299635	>IPI:IPI00299635.7|ENSEMBL:ENSP00000393596|REFSEQ:NP_057336|VEGA:OTTHUMP00000197747 Tax_Id=9606 Gene_Symbol=BIRC6 baculoviral IAP repeat-containing 6	40	0	16.5
IPI00550506	>IPI:IPI00550506.2|SWISS-PROT:Q5VV41-1|TREMBL:B3KTS4|ENSEMBL:ENSP00000367629|REFSEQ:NP_055263|H-INV:HIT000288663|VEGA:OTTHUMP00000000683 Tax_Id=9606 Gene_Symbol=ARHGEF16 Isoform 1 of Rho guanine nucleotide exchange factor 16	2	1.4847e-12	6.6
IPI00004358	>IPI:IPI00004358.4|SWISS-PROT:P11216|TREMBL:B4DSD8	26	2.7253e-177	37.7
IPI00294840	>IPI:IPI00294840.6|SWISS-PROT:Q9Y4K1|TREMBL:B3KPT0	3	1.3864e-16	3.6
IPI00916111	>IPI:IPI00916111.2|SWISS-PROT:P40925|TREMBL:B4DUN2	6	1.0397e-62	23.3
IPI00334715	>IPI:IPI00334715.4|SWISS-PROT:Q9NRY4-1|ENSEMBL:ENSP00000324820|H-INV:HIT000072048|VEGA:OTTHUMP00000076780 Tax_Id=9606 Gene_Symbol=GRLF1 Isoform 1 of Glucocorticoid receptor DNA-binding factor 1	12	2.096e-46	14.4
IPI00001710	>IPI:IPI00001710.3|SWISS-PROT:Q9UID3-1|ENSEMBL:ENSP00000279281|REFSEQ:NP_037397|H-INV:HIT000062730 Tax_Id=9606 Gene_Symbol=C11orf2 Isoform 1 of Protein fat-free homolog	1	2.2447e-72	2.8
IPI00219111	>IPI:IPI00219111.7|SWISS-PROT:Q15629|TREMBL:A8K032	2	4.6878e-05	4.8
IPI00855918	>IPI:IPI00855918.1|TREMBL:O00446|ENSEMBL:ENSP00000415793|REFSEQ:NP_002449 Tax_Id=9606 Gene_Symbol=MUC5B mucin 5, subtype B, tracheobronchial	79	0	28
IPI00298851	>IPI:IPI00298851.4|SWISS-PROT:P48509|TREMBL:Q53FU5|ENSEMBL:ENSP00000324101	2	0.00019242	7.1
IPI00784013	>IPI:IPI00784013.1|SWISS-PROT:P23458|TREMBL:Q0VGA4	2	1.2545e-23	3.6
IPI00009943	>IPI:IPI00009943.2|TREMBL:Q5W0H4|ENSEMBL:ENSP00000339051|VEGA:OTTHUMP00000018347 Tax_Id=9606 Gene_Symbol=TPT1 Tumor protein, translationally-controlled 1	6	6.1453e-46	35.1
IPI00328737	>IPI:IPI00328737.2|SWISS-PROT:Q86UK7-1|ENSEMBL:ENSP00000411409|REFSEQ:NP_835461|H-INV:HIT000053471 Tax_Id=9606 Gene_Symbol=ZNF598 Isoform 1 of Zinc finger protein 598	2	7.1425e-71	2.8
IPI00006608	>IPI:IPI00006608.1|SWISS-PROT:P05067-1|ENSEMBL:ENSP00000284981|REFSEQ:NP_000475|VEGA:OTTHUMP00000096098 Tax_Id=9606 Gene_Symbol=APP Isoform APP770 of Amyloid beta A4 protein (Fragment)	5	3.3505e-34	6.6
IPI00550069	>IPI:IPI00550069.3|SWISS-PROT:P13489|TREMBL:Q59GB3	12	1.302e-125	43.2
IPI00000070	>IPI:IPI00000070.1|SWISS-PROT:P01130|TREMBL:B4DII3	2	6.1196e-51	3.8
IPI00005160	>IPI:IPI00005160.3|SWISS-PROT:O15143|TREMBL:A4D275|ENSEMBL:ENSP00000252725	2	3.0599e-06	9.4
IPI00293276	>IPI:IPI00293276.10|SWISS-PROT:P14174|TREMBL:A6MUU8|ENSEMBL:ENSP00000215754|REFSEQ:NP_002406|H-INV:HIT000039526|VEGA:OTTHUMP00000028932	2	8.1064e-09	17.4
IPI00746412	>IPI:IPI00746412.2|SWISS-PROT:Q99590-1|TREMBL:B2RA91	2	2.031e-05	1.4
IPI00029629	>IPI:IPI00029629.3|SWISS-PROT:Q14258|TREMBL:Q59GW5|ENSEMBL:ENSP00000323889|REFSEQ:NP_005073|H-INV:HIT000052708|VEGA:OTTHUMP00000182051	14	4.0768e-168	28.4
IPI00002459	>IPI:IPI00002459.4|TREMBL:A6NN80|ENSEMBL:ENSP00000348889|REFSEQ:NP_004024 Tax_Id=9606 Gene_Symbol=ANXA6 annexin VI isoform 2	25	2.3653e-150	45.7
IPI00807339	>IPI:IPI00807339.2|SWISS-PROT:Q53SF7-1|TREMBL:B7Z2P5|ENSEMBL:ENSP00000376478 Tax_Id=9606 Gene_Symbol=COBLL1 cDNA FLJ56478, highly similar to Homo sapiens COBL-like 1 (COBLL1), mRNA	2	3.9998e-23	2.7
IPI00014263	>IPI:IPI00014263.1|SWISS-PROT:Q15056-1|TREMBL:Q75MU2|ENSEMBL:ENSP00000265753|REFSEQ:NP_071496|VEGA:OTTHUMP00000024643	2	6.9093e-08	16.9
IPI00021808	>IPI:IPI00021808.3|SWISS-PROT:P12081|TREMBL:B3KWE1	3	3.9446e-05	5.7
IPI00333215	>IPI:IPI00333215.1|SWISS-PROT:P23193-1|ENSEMBL:ENSP00000382541|REFSEQ:NP_006747|H-INV:HIT000264903|VEGA:OTTHUMP00000177674 Tax_Id=9606 Gene_Symbol=TCEA1 Isoform 1 of Transcription elongation factor A protein 1	2	5.2768e-10	13.3
IPI00028122	>IPI:IPI00028122.1|SWISS-PROT:O75475-1|ENSEMBL:ENSP00000370109	2	8.0974e-05	3
IPI00939707	>IPI:IPI00939707.1|SWISS-PROT:O75153|ENSEMBL:ENSP00000388872|REFSEQ:NP_056044|H-INV:HIT000045590|VEGA:OTTHUMP00000183009 Tax_Id=9606 Gene_Symbol=KIAA0664 Protein KIAA0664	39	0	44.7
IPI00029019	>IPI:IPI00029019.7|SWISS-PROT:Q14157-1|TREMBL:B4DZJ6|ENSEMBL:ENSP00000345308	21	0	41.5
IPI00032826	>IPI:IPI00032826.1|SWISS-PROT:P50502|TREMBL:B7ZA40	3	2.2931e-08	10.8
IPI00419273	>IPI:IPI00419273.5|SWISS-PROT:Q13619-1|TREMBL:B2RBV7|ENSEMBL:ENSP00000364589|REFSEQ:NP_001008895|VEGA:OTTHUMP00000018754 Tax_Id=9606 Gene_Symbol=CUL4A Isoform 1 of Cullin-4A	5	7.9738e-29	8.6
IPI00465233	>IPI:IPI00465233.1|TREMBL:B0QY89	5	1.4924e-76	10.9
IPI00429191	>IPI:IPI00429191.3|SWISS-PROT:P62495|TREMBL:B7Z7P8	6	6.0353e-66	22.2
IPI00018768	>IPI:IPI00018768.1|SWISS-PROT:Q15631|TREMBL:Q53GR3|ENSEMBL:ENSP00000374332|REFSEQ:NP_004613|H-INV:HIT000323672|VEGA:OTTHUMP00000203714 Tax_Id=9606 Gene_Symbol=TSN Translin	3	2.416e-09	20.2
IPI00479722	>IPI:IPI00479722.2|SWISS-PROT:Q06323|TREMBL:Q6FHU3	4	2.8794e-19	16.5
IPI00420084	>IPI:IPI00420084.3|SWISS-PROT:P55957-2|TREMBL:B3KT21|ENSEMBL:ENSP00000318822|REFSEQ:NP_932070|VEGA:OTTHUMP00000196195 Tax_Id=9606 Gene_Symbol=BID Isoform 2 of BH3-interacting domain death agonist	1	1.4725e-07	6.2
IPI00939159	>IPI:IPI00939159.2|TREMBL:B4DNA3	11	1.9166e-140	33.9
IPI00027350	>IPI:IPI00027350.3|SWISS-PROT:P32119|ENSEMBL:ENSP00000301522|REFSEQ:NP_005800|H-INV:HIT000277909|VEGA:OTTHUMP00000077857	8	8.7228e-22	50
IPI00020567	>IPI:IPI00020567.3|SWISS-PROT:Q07960|ENSEMBL:ENSP00000310491|REFSEQ:NP_004299|H-INV:HIT000217468 Tax_Id=9606 Gene_Symbol=ARHGAP1 Rho GTPase-activating protein 1	10	6.8942e-27	41.5
IPI00419585	>IPI:IPI00419585.9|SWISS-PROT:P62937|TREMBL:A8K220	10	2.5513e-121	70.9
IPI00171798	>IPI:IPI00171798.1|SWISS-PROT:O94776|TREMBL:Q68DB1|ENSEMBL:ENSP00000278823|REFSEQ:NP_004730|H-INV:HIT000053957 Tax_Id=9606 Gene_Symbol=MTA2 Metastasis-associated protein MTA2	9	1.901e-31	16.5
IPI00016639	>IPI:IPI00016639.7|SWISS-PROT:P41743|TREMBL:B2RCZ4	2	1.305e-26	8.2
IPI00023339	>IPI:IPI00023339.2|SWISS-PROT:Q92793|TREMBL:B4E3L4	7	1.9168e-16	4.2
IPI00021290	>IPI:IPI00021290.5|SWISS-PROT:P53396|ENSEMBL:ENSP00000253792|REFSEQ:NP_001087|H-INV:HIT000032659|VEGA:OTTHUMP00000164772	58	0	63.9
IPI00411706	>IPI:IPI00411706.1|SWISS-PROT:P10768|ENSEMBL:ENSP00000367992|REFSEQ:NP_001975|H-INV:HIT000001899|VEGA:OTTHUMP00000018374 Tax_Id=9606 Gene_Symbol=ESD S-formylglutathione hydrolase	3	2.1306e-14	24.5
IPI00746934	>IPI:IPI00746934.2|SWISS-PROT:Q5T4S7-2|ENSEMBL:ENSP00000364416 Tax_Id=9606 Gene_Symbol=UBR4 Isoform 2 of E3 ubiquitin-protein ligase UBR4	133	0	39
IPI00023860	>IPI:IPI00023860.1|SWISS-PROT:P55209|TREMBL:B7Z9C2|ENSEMBL:ENSP00000261182	6	2.155e-42	29.9
IPI00018146	>IPI:IPI00018146.1|SWISS-PROT:P27348|TREMBL:B4DMT8	12	2.4499e-190	44.5
IPI00021634	>IPI:IPI00021634.3|SWISS-PROT:Q9H0B6|ENSEMBL:ENSP00000314837	4	6.0213e-17	12.4
IPI00465045	>IPI:IPI00465045.2|SWISS-PROT:Q9P265-1|TREMBL:Q96IB4|ENSEMBL:ENSP00000301180|REFSEQ:NP_775873|H-INV:HIT000001178|VEGA:OTTHUMP00000167463 Tax_Id=9606 Gene_Symbol=DIP2B Isoform 1 of Disco-interacting protein 2 homolog B	20	9.0084e-88	18.2
IPI00556369	>IPI:IPI00556369.3|ENSEMBL:ENSP00000374118 Tax_Id=9606 Gene_Symbol=SMG1 411 kDa protein	11	3.4139e-56	4.3
IPI00002135	>IPI:IPI00002135.1|SWISS-PROT:Q9Y6A5|TREMBL:Q2NKK4|ENSEMBL:ENSP00000326550|REFSEQ:NP_006333|H-INV:HIT000338432|VEGA:OTTHUMP00000113796 Tax_Id=9606 Gene_Symbol=TACC3 Transforming acidic coiled-coil-containing protein 3	3	2.5718e-09	5.5
IPI00221091	>IPI:IPI00221091.9|SWISS-PROT:P62244|TREMBL:A8K7H3	4	3.6057e-09	29.2
IPI00878101	>IPI:IPI00878101.1|TREMBL:B5MCN9|ENSEMBL:ENSP00000384012	1	0.0029754	6.8
IPI00306661	>IPI:IPI00306661.3|SWISS-PROT:Q9P0J7|ENSEMBL:ENSP00000386738|REFSEQ:NP_064507|H-INV:HIT000006677|VEGA:OTTHUMP00000202861 Tax_Id=9606 Gene_Symbol=KCMF1 E3 ubiquitin-protein ligase KCMF1	1	2.4266e-24	4.5
IPI00008380	>IPI:IPI00008380.1|SWISS-PROT:P67775|TREMBL:B3KQ51	5	1.564e-21	28.2
IPI00398009	>IPI:IPI00398009.2|SWISS-PROT:Q8TEX9-2|TREMBL:B3KQ33	36	0	47.9
IPI00878611	>IPI:IPI00878611.1|TREMBL:C9JXG8|ENSEMBL:ENSP00000413502|VEGA:OTTHUMP00000197594 Tax_Id=9606 Gene_Symbol=RANBP1 Putative uncharacterized protein RANBP1	2	0.00024706	8.1
IPI00019918	>IPI:IPI00019918.5|SWISS-PROT:Q9NUU7|TREMBL:B2RPL0	4	2.8719e-22	10.3
IPI00008215	>IPI:IPI00008215.1|SWISS-PROT:P48163|TREMBL:A8K168	12	1.6449e-140	43.9
IPI00387084	>IPI:IPI00387084.1|TREMBL:Q9BYK1|ENSEMBL:ENSP00000359624	2	3.6533e-05	26.7
IPI00007293	>IPI:IPI00007293.4|SWISS-PROT:Q9UPV0-1|TREMBL:B4DZS2	1	0.00025353	0.9
IPI00477759	>IPI:IPI00477759.1|SWISS-PROT:Q9H0H0|TREMBL:B4DQZ5|ENSEMBL:ENSP00000251334	1	4.2133e-06	1
IPI00034006	>IPI:IPI00034006.1|SWISS-PROT:Q9H3S7|TREMBL:A8K0D7|ENSEMBL:ENSP00000265562|REFSEQ:NP_056281|H-INV:HIT000058813|VEGA:OTTHUMP00000164799	19	2.4858e-126	17.4
IPI00001580	>IPI:IPI00001580.4|SWISS-PROT:Q9BQS8-1|TREMBL:B7ZKT7|ENSEMBL:ENSP00000296137|REFSEQ:NP_078789|H-INV:HIT000246586|VEGA:OTTHUMP00000164650	9	2.523e-82	9.2
IPI00019502	>IPI:IPI00019502.3|SWISS-PROT:P35579-1|TREMBL:A8K6E4	138	0	65.5
IPI00299095	>IPI:IPI00299095.2|SWISS-PROT:O60749|TREMBL:B3KML1	4	1.0876e-10	9.1
IPI00302647	>IPI:IPI00302647.4|SWISS-PROT:Q6P1N0-1|TREMBL:Q9H8P7|ENSEMBL:ENSP00000313601|REFSEQ:NP_060191|H-INV:HIT000261688|VEGA:OTTHUMP00000076574 Tax_Id=9606 Gene_Symbol=CC2D1A Isoform 1 of Coiled-coil and C2 domain-containing protein 1A	5	3.1048e-14	5.6
IPI00007052	>IPI:IPI00007052.6|SWISS-PROT:Q9Y3D6|ENSEMBL:ENSP00000223136|REFSEQ:NP_057152|VEGA:OTTHUMP00000024652	2	1.6041e-16	19.1
IPI00005614	>IPI:IPI00005614.6|SWISS-PROT:Q01082-1|TREMBL:B2ZZ89	95	0	53.9
IPI00376005	>IPI:IPI00376005.2|SWISS-PROT:P63241-2|ENSEMBL:ENSP00000336702|REFSEQ:NP_001137232|H-INV:HIT000250756 Tax_Id=9606 Gene_Symbol=EIF5A Isoform 2 of Eukaryotic translation initiation factor 5A-1	3	1.7299e-69	28.3
IPI00815732	>IPI:IPI00815732.1|TREMBL:Q68CQ5|ENSEMBL:ENSP00000382595|REFSEQ:NP_001072993 Tax_Id=9606 Gene_Symbol=PAICS phosphoribosylaminoimidazole carboxylase, phosphoribosylaminoimidazole succinocarboxamide synthetase isoform 1	13	2.1606e-150	39.1
IPI00383849	>IPI:IPI00383849.5|TREMBL:A2A284	35	1.6188e-251	41.1
IPI00011285	>IPI:IPI00011285.1|SWISS-PROT:P07384|TREMBL:B2RDI5|ENSEMBL:ENSP00000279247|REFSEQ:NP_005177|H-INV:HIT000321029 Tax_Id=9606 Gene_Symbol=CAPN1 Calpain-1 catalytic subunit	32	0	51.5
IPI00017526	>IPI:IPI00017526.1|SWISS-PROT:P25815|TREMBL:Q5J7W2|ENSEMBL:ENSP00000296370|REFSEQ:NP_005971|H-INV:HIT000081457|VEGA:OTTHUMP00000115574 Tax_Id=9606 Gene_Symbol=S100P Protein S100-P	2	9.2134e-16	24.2
IPI00014361	>IPI:IPI00014361.1|SWISS-PROT:Q13630|ENSEMBL:ENSP00000353243	7	7.2077e-29	34.6
IPI00180675	>IPI:IPI00180675.4|SWISS-PROT:Q71U36|TREMBL:A8K0B8	24	0	69.6
IPI00743335	>IPI:IPI00743335.2|SWISS-PROT:O00159-1|ENSEMBL:ENSP00000352834|REFSEQ:NP_001074248|VEGA:OTTHUMP00000115372 Tax_Id=9606 Gene_Symbol=MYO1C Isoform 1 of Myosin-Ic	1	6.9936e-25	1.2
IPI00337667	>IPI:IPI00337667.1|SWISS-PROT:Q8TD16-2|ENSEMBL:ENSP00000349351|REFSEQ:NP_001003800|VEGA:OTTHUMP00000022790 Tax_Id=9606 Gene_Symbol=BICD2 Isoform 2 of Protein bicaudal D homolog 2	2	2.2938e-14	2.5
IPI00072534	>IPI:IPI00072534.2|SWISS-PROT:Q9H3U1-1|ENSEMBL:ENSP00000407487|REFSEQ:NP_061141|VEGA:OTTHUMP00000176683	30	0	43.1
IPI00290328	>IPI:IPI00290328.3|SWISS-PROT:Q12913|ENSEMBL:ENSP00000400010|REFSEQ:NP_002834|H-INV:HIT000218018 Tax_Id=9606 Gene_Symbol=PTPRJ Receptor-type tyrosine-protein phosphatase eta precursor	2	2.559e-08	2
IPI00107831	>IPI:IPI00107831.4|SWISS-PROT:P10586-1|ENSEMBL:ENSP00000353030	21	2.1341e-141	18.1
IPI00307257	>IPI:IPI00307257.4|SWISS-PROT:Q66K14-1|TREMBL:B3KMA7	14	3.4842e-194	15.7
IPI00301058	>IPI:IPI00301058.5|SWISS-PROT:P50552|ENSEMBL:ENSP00000245932|REFSEQ:NP_003361|H-INV:HIT000052001|VEGA:OTTHUMP00000078235 Tax_Id=9606 Gene_Symbol=VASP Vasodilator-stimulated phosphoprotein	8	5.521e-41	35.8
IPI00157790	>IPI:IPI00157790.7|SWISS-PROT:Q5VYK3|TREMBL:B3KV72	57	0	39.7
IPI00654777	>IPI:IPI00654777.2|TREMBL:B3KSH1|ENSEMBL:ENSP00000396929|H-INV:HIT000018378 Tax_Id=9606 Gene_Symbol=EIF3F HCG1784554, isoform CRA_a	4	5.1777e-23	15.1
IPI00796333	>IPI:IPI00796333.1|ENSEMBL:ENSP00000378669|VEGA:OTTHUMP00000162984 Tax_Id=9606 Gene_Symbol=ALDOA 45 kDa protein	31	0	78.9
IPI00419249	>IPI:IPI00419249.5|SWISS-PROT:P25788-1|TREMBL:B2RCK6	2	0.00010726	7.5
IPI00013508	>IPI:IPI00013508.5|SWISS-PROT:P12814|TREMBL:B7Z2W3	44	0	63.1
IPI00031461	>IPI:IPI00031461.2|TREMBL:B4DLV7	29	0	74.4
IPI00376317	>IPI:IPI00376317.4|SWISS-PROT:Q6P2E9-1|TREMBL:B7Z7V8|ENSEMBL:ENSP00000351811|REFSEQ:NP_055144|H-INV:HIT000097799|VEGA:OTTHUMP00000081427	42	0	50.9
IPI00298949	>IPI:IPI00298949.1|SWISS-PROT:O14976|TREMBL:B4DS37	19	5.363e-120	20.7
IPI00396015	>IPI:IPI00396015.5|SWISS-PROT:Q13085-4|ENSEMBL:ENSP00000344789|REFSEQ:NP_942131|VEGA:OTTHUMP00000164069 Tax_Id=9606 Gene_Symbol=ACACA Isoform 4 of Acetyl-CoA carboxylase 1	39	1.3953e-217	24.1
IPI00028091	>IPI:IPI00028091.3|SWISS-PROT:P61158|TREMBL:B4DT29	11	1.4034e-56	44.7
IPI00216298	>IPI:IPI00216298.6|SWISS-PROT:P10599|TREMBL:Q9UDG5|ENSEMBL:ENSP00000363641|REFSEQ:NP_003320|H-INV:HIT000323628|VEGA:OTTHUMP00000021892 Tax_Id=9606 Gene_Symbol=TXN Thioredoxin	5	6.5672e-33	51.4
IPI00916847	>IPI:IPI00916847.1|ENSEMBL:ENSP00000386350|VEGA:OTTHUMP00000205067 Tax_Id=9606 Gene_Symbol=OLA1 47 kDa protein	10	1.9721e-44	30.3
IPI00219910	>IPI:IPI00219910.2|VEGA:OTTHUMP00000068500 Tax_Id=9606 Gene_Symbol=- 22 kDa protein	2	2.3696e-06	11.1
IPI00289031	>IPI:IPI00289031.5|SWISS-PROT:Q5W0V3-1|ENSEMBL:ENSP00000358251|REFSEQ:NP_065991|VEGA:OTTHUMP00000020550 Tax_Id=9606 Gene_Symbol=FAM160B1 Isoform 1 of UPF0518 protein FAM160B1	2	1.6225e-08	5.2
IPI00243221	>IPI:IPI00243221.2|TREMBL:B1AKJ5	25	0	23.1
IPI00219446	>IPI:IPI00219446.5|SWISS-PROT:P30086|ENSEMBL:ENSP00000261313|REFSEQ:NP_002558|H-INV:HIT000277641|VEGA:OTTHUMP00000169409 Tax_Id=9606 Gene_Symbol=PEBP1 Phosphatidylethanolamine-binding protein 1	8	6.891e-100	69
IPI00009342	>IPI:IPI00009342.1|SWISS-PROT:P46940|TREMBL:A4QPB0	88	0	69.1
IPI00019269	>IPI:IPI00019269.3|SWISS-PROT:Q9GZS3|ENSEMBL:ENSP00000267973|REFSEQ:NP_079510|H-INV:HIT000008028|VEGA:OTTHUMP00000176520	1	2.2914e-40	6.6
IPI00219678	>IPI:IPI00219678.3|SWISS-PROT:P05198|TREMBL:Q53XC0|ENSEMBL:ENSP00000256383|REFSEQ:NP_004085|H-INV:HIT000030955|VEGA:OTTHUMP00000028404 Tax_Id=9606 Gene_Symbol=EIF2S1 Eukaryotic translation initiation factor 2 subunit 1	4	1.4788e-21	20
IPI00025890	>IPI:IPI00025890.4|SWISS-PROT:Q14CX7-1|TREMBL:A8K8X0|ENSEMBL:ENSP00000261745|REFSEQ:NP_079229|H-INV:HIT000056097|VEGA:OTTHUMP00000169295 Tax_Id=9606 Gene_Symbol=C12orf30 Isoform 1 of N-terminal acetyltransferase B complex subunit MDM20	16	1.8418e-64	23.9
IPI00002478	>IPI:IPI00002478.1|SWISS-PROT:P42892-1|TREMBL:B4DKB2|ENSEMBL:ENSP00000364028|REFSEQ:NP_001388|H-INV:HIT000387546|VEGA:OTTHUMP00000002725 Tax_Id=9606 Gene_Symbol=ECE1 Isoform B of Endothelin-converting enzyme 1	10	3.9019e-108	22.5
IPI00219077	>IPI:IPI00219077.4|SWISS-PROT:P09960-1|TREMBL:B4DVZ8|ENSEMBL:ENSP00000228740|REFSEQ:NP_000886|H-INV:HIT000191156|VEGA:OTTHUMP00000168795 Tax_Id=9606 Gene_Symbol=LTA4H Isoform 1 of Leukotriene A-4 hydrolase	4	1.4363e-17	9.8
IPI00180707	>IPI:IPI00180707.8|SWISS-PROT:Q5SZK8-1|ENSEMBL:ENSP00000280481|REFSEQ:NP_997244|H-INV:HIT000055086|VEGA:OTTHUMP00000018288 Tax_Id=9606 Gene_Symbol=FREM2 Isoform 1 of FRAS1-related extracellular matrix protein 2	19	0	9.1
IPI00465123	>IPI:IPI00465123.6|TREMBL:A4D1Z4|ENSEMBL:ENSP00000389711 Tax_Id=9606 Gene_Symbol=KIAA0415 KIAA0415 gene product	2	3.8047e-42	2
IPI00010896	>IPI:IPI00010896.3|SWISS-PROT:O00299|TREMBL:Q53FB0	8	1.1173e-47	53.5
IPI00291510	>IPI:IPI00291510.3|SWISS-PROT:P12268|TREMBL:B7Z1G4|ENSEMBL:ENSP00000321584|REFSEQ:NP_000875|H-INV:HIT000032622|VEGA:OTTHUMP00000171078	8	2.923e-36	30.4
IPI00297779	>IPI:IPI00297779.7|SWISS-PROT:P78371|TREMBL:A8K402	27	0	62.8
IPI00152453	>IPI:IPI00152453.1|SWISS-PROT:Q01726|TREMBL:A8I0M1	19	0	36.1
IPI00006064	>IPI:IPI00006064.4|SWISS-PROT:A7MCY6-1|ENSEMBL:ENSP00000354777|REFSEQ:NP_055541|H-INV:HIT000000500|VEGA:OTTHUMP00000181582 Tax_Id=9606 Gene_Symbol=TBKBP1 Isoform 1 of TANK-binding kinase 1-binding protein	2	8.2513e-05	3.4
IPI00218342	>IPI:IPI00218342.10|SWISS-PROT:P11586|ENSEMBL:ENSP00000216605|REFSEQ:NP_005947|H-INV:HIT000191225|VEGA:OTTHUMP00000180657 Tax_Id=9606 Gene_Symbol=MTHFD1 C-1-tetrahydrofolate synthase, cytoplasmic	54	0	73
IPI00019427	>IPI:IPI00019427.4|SWISS-PROT:Q9NV70-1|ENSEMBL:ENSP00000326514	3	5.3836e-16	5.6
IPI00029266	>IPI:IPI00029266.1|SWISS-PROT:P62304|ENSEMBL:ENSP00000400591|REFSEQ:NP_003085|H-INV:HIT000334313|VEGA:OTTHUMP00000034219 Tax_Id=9606 Gene_Symbol=SNRPE Small nuclear ribonucleoprotein E	2	1.7333e-23	39.1
IPI00852685	>IPI:IPI00852685.1|SWISS-PROT:O60610-1|TREMBL:B4E2I7	53	0	51.6
IPI00016932	>IPI:IPI00016932.4|SWISS-PROT:O15357-1|ENSEMBL:ENSP00000298229|REFSEQ:NP_001558|H-INV:HIT000325818 Tax_Id=9606 Gene_Symbol=INPPL1 Isoform 1 of Phosphatidylinositol-3,4,5-trisphosphate 5-phosphatase 2	18	2.7627e-130	23.8
IPI00902614	>IPI:IPI00902614.2|SWISS-PROT:Q9UPU5|ENSEMBL:ENSP00000294383|REFSEQ:NP_056121|VEGA:OTTHUMP00000009832 Tax_Id=9606 Gene_Symbol=USP24 Ubiquitin carboxyl-terminal hydrolase 24	3	3.3513e-16	2
IPI00302927	>IPI:IPI00302927.6|SWISS-PROT:P50991|TREMBL:A8K3C3|ENSEMBL:ENSP00000377958|REFSEQ:NP_006421|H-INV:HIT000062814|VEGA:OTTHUMP00000201357 Tax_Id=9606 Gene_Symbol=ILK-2	22	1.2395e-174	55.5
IPI00792352	>IPI:IPI00792352.1|ENSEMBL:ENSP00000376176|VEGA:OTTHUMP00000166078	9	7.88e-45	43.6
IPI00002894	>IPI:IPI00002894.2|SWISS-PROT:P28340|ENSEMBL:ENSP00000262266	19	3.1551e-128	28.6
IPI00005751	>IPI:IPI00005751.1|SWISS-PROT:O15270|ENSEMBL:ENSP00000216484|REFSEQ:NP_004854|H-INV:HIT000000243|VEGA:OTTHUMP00000028486 Tax_Id=9606 Gene_Symbol=SPTLC2 Serine palmitoyltransferase 2	2	1.1838e-67	7.5
IPI00032304	>IPI:IPI00032304.2|SWISS-PROT:Q14651|ENSEMBL:ENSP00000336831	3	3.1523e-77	6.7
IPI00022744	>IPI:IPI00022744.5|SWISS-PROT:P55060-1|TREMBL:B4DUC5|ENSEMBL:ENSP00000262982|REFSEQ:NP_001307|H-INV:HIT000339409|VEGA:OTTHUMP00000043373 Tax_Id=9606 Gene_Symbol=CSE1L Isoform 1 of Exportin-2	47	0	64.6
IPI00027422	>IPI:IPI00027422.1|SWISS-PROT:P16144-1|ENSEMBL:ENSP00000200181|REFSEQ:NP_000204|VEGA:OTTHUMP00000182304 Tax_Id=9606 Gene_Symbol=ITGB4 Isoform Beta-4C of Integrin beta-4	28	1.6205e-187	24.8
[truncated: 68,902 more rows]
