# Supplementary material for: Characterization of the Tyrosine Kinase-Regulated Proteome in Breast Cancer by Combined use of RNA interference (RNAi) and Stable Isotope Labeling with Amino Acids in Cell Culture (SILAC) Quantitative Proteomics
Source: Mol Cell Proteomics. 2015 Jun 18;14(9):2479–92. doi: 10.1074/mcp.M115.048090 (PMC4563730; doi:10.1074/mcp.M115.048090)
Supplement: Supplemental Data [file supp_M115.048090_mcp.M115.048090-4.xlsx]

## Sheet: ALL SAMPLES
Supplemental table 3. key features of the SILAC-based analysis.
Samples G1-10			Samples G11-20			Samples G21-30			Samples G31-40
Experimental Proteome: Size and Features	(ABL2/CTRL)/(JAK1/CTRL)		Experimental Proteome: Size and Features	(BTK/CTRL)/(LCK/CTRL)		Experimental Proteome: Size and Features	(EPHA6/CTRL)/(NTRK2/CTRL)		Experimental Proteome: Size and Features	(EPHB2/CTRL)/(PTK2B/CTRL)
Identified nonredundant peptides	26914/26924		Identified nonredundant peptides	26373/26391		Identified nonredundant peptides	27926/27935		Identified nonredundant peptides	26886/26891		All identified peptides
Quantifiable peptide ratios	26881/26879		Quantifiable peptide ratios	26337/26342		Quantifiable peptide ratios	27882/27885		Quantifiable peptide ratios	26846/26848		All quantified peptides
Proteins (with unique peptides > 0)	2274		Proteins (with unique peptides > 0)	2271		Proteins (with unique peptides > 0)	2308		Proteins (with unique peptides > 0)	2376		All proteins with at least one unique peptide
Proteins (with unique peptides > 0, nonunique petides > 1)	1961		Proteins (with unique peptides > 0, nonunique petides > 1)	1939		Proteins (with unique peptides > 0, nonunique petides > 1)	1957		Proteins (with unique peptides > 0, nonunique petides > 1)	1968		All proteins with at least 1 unique peptide & at least 2 nonunique peptides
False-positive rate (FPR) peptides	0.01		False-positive rate (FPR) peptides	0.01		False-positive rate (FPR) peptides	0.01		False-positive rate (FPR) peptides	0.01
False positive rate (FPR) proteins	0.01		False positive rate (FPR) proteins	0.01		False positive rate (FPR) proteins	0.01		False positive rate (FPR) proteins	0.01
Minimal peptide length (aa)	7		Minimal peptide length (aa)	7		Minimal peptide length (aa)	7		Minimal peptide length (aa)	7
High Confidence Quantitative Proteome: Size and Features			High Confidence Quantitative Proteome: Size and Features			High Confidence Quantitative Proteome: Size and Features			High Confidence Quantitative Proteome: Size and Features
Proteins (with unique peptides > 0 + nonunique >1)	1907/1908		Proteins (with unique peptides > 0 + nonunique >1)	1865/1865		Proteins (with unique peptides > 0 + nonunique >1)	1894/1895		Proteins (with unique peptides > 0 + nonunique >1)	1916/1913		All quantified proteins with at least one unique peptide and at least 2 nonunique peptides
Proteins (unique > 1, ratio counts >2)	1607/1607		Proteins (unique > 1, ratio counts >2)	1515/1513		Proteins (unique > 1, ratio counts >2)	1622/1622		Proteins (unique > 1, ratio counts >2)	1622/1623		All quantified proteins with at least 2 unique ratios and at least 3 ratio counts
Identified nonredundant peptides	26914/26924		Identified nonredundant peptides	26373/26391		Identified nonredundant peptides	27926/27935		Identified nonredundant peptides	26886/26891		All identified peptides
Quantifiable peptide ratios	26881/26879		Quantifiable peptide ratios	26337/26342		Quantifiable peptide ratios	27882/27885		Quantifiable peptide ratios	26846/26848		All quantified peptides
False positive rate (FPR) peptides	0.01		False positive rate (FPR) peptides	0.01		False positive rate (FPR) peptides	0.01		False positive rate (FPR) peptides	0.01
False positive rate (FPR) proteins	0.01		False positive rate (FPR) proteins	0.01		False positive rate (FPR) proteins	0.01		False positive rate (FPR) proteins	0.01
Minimal peptide length (aa)	7		Minimal peptide length (aa)	7		Minimal peptide length (aa)	7		Minimal peptide length (aa)	7
Upregulated (Ratio significance [B] <0.01)	34/39		Upregulated (Ratio significance [B] <0.01)	25/42		Upregulated (Ratio significance [B] <0.01)	32/27		Upregulated (Ratio significance [B] <0.01)	36/36
Downregulated (Ratio significance [B] < 0.01)	58/57		Downregulated (Ratio significance [B] < 0.01)	53/57		Downregulated (Ratio significance [B] < 0.01)	34/50		Downregulated (Ratio significance [B] < 0.01)	26/44
Samples GE1-10			Samples GE11-20			Samples GE21-30			Samples GE31-40
Experimental Proteome: Size and Features	(EPHB6/CTRL)/(RET/CTRL)		Experimental Proteome: Size and Features	(ERBB2/CTRL)/(ROR1/CTRL)		Experimental Proteome: Size and Features	(FLT3/CTRL)/(TNK1/CTRL)		Experimental Proteome: Size and Features	(FYN/CTRL)/(TYK2/CTRL)
Identified nonredundant peptides	30081/30084		Identified nonredundant peptides	29750 / 29753		Identified nonredundant peptides	26616/26620		Identified nonredundant peptides	27909/27916		All identified peptides
Quantifiable peptide ratios	30043/30042		Quantifiable peptide ratios	29715 / 29717		Quantifiable peptide ratios	26581/26577		Quantifiable peptide ratios	27887/27895		All quantified peptides
Proteins (with unique peptides > 0)	2181		Proteins (with unique peptides > 0)	2174		Proteins (with unique peptides > 0)	2050		Proteins (with unique peptides > 0)	2224		All proteins with at least one unique peptide
Proteins (with unique peptides > 0, nonunique petides > 1)	1840		Proteins (with unique peptides > 0, nonunique petides > 1)	1858		Proteins (with unique peptides > 0, nonunique petides > 1)	1691		Proteins (with unique peptides > 0, nonunique petides > 1)	1838		All proteins with at least 1 unique peptide & at least 2 nonunique peptides
False-positive rate (FPR) peptides	0.01		False-positive rate (FPR) peptides	0.01		False-positive rate (FPR) peptides	0.01		False-positive rate (FPR) peptides	0.01
False positive rate (FPR) proteins	0.01		False positive rate (FPR) proteins	0.01		False positive rate (FPR) proteins	0.01		False positive rate (FPR) proteins	0.01
Minimal peptide length (aa)	7		Minimal peptide length (aa)	7		Minimal peptide length (aa)	7		Minimal peptide length (aa)	7
High Confidence Quantitative Proteome: Size and Features			High Confidence Quantitative Proteome: Size and Features			High Confidence Quantitative Proteome: Size and Features			High Confidence Quantitative Proteome: Size and Features
Proteins (with unique peptides > 0 + nonunique >1)	1777/1777		Proteins (with unique peptides > 0 + nonunique >1)	1813/1814		Proteins (with unique peptides > 0 + nonunique >1)	1627/1627		Proteins (with unique peptides > 0 + nonunique >1)	1788/1789		All quantified proteins with at least one unique peptide and at least 2 nonunique peptides
Proteins (unique > 1, ratio counts >2)	1529/1528		Proteins (unique > 1, ratio counts >2)	1565/1566		Proteins (unique > 1, ratio counts >2)	1385/1386		Proteins (unique > 1, ratio counts >2)	1559/1560		All quantified proteins with at least 2 unique ratios and at least 3 ratio counts
Identified nonredundant peptides	30081/30084		Identified nonredundant peptides	29750 / 29753		Identified nonredundant peptides	26616/26620		Identified nonredundant peptides	27909/27916		All identified peptides
Quantifiable peptide ratios	30043/30042		Quantifiable peptide ratios	29715 / 29717		Quantifiable peptide ratios	26581/26577		Quantifiable peptide ratios	27887/27895		All quantified peptides
False positive rate (FPR) peptides	0.01		False positive rate (FPR) peptides	0.01		False positive rate (FPR) peptides	0.01		False positive rate (FPR) peptides	0.01
False positive rate (FPR) proteins	0.01		False positive rate (FPR) proteins	0.01		False positive rate (FPR) proteins	0.01		False positive rate (FPR) proteins	0.01
Minimal peptide length (aa)	7		Minimal peptide length (aa)	7		Minimal peptide length (aa)	7		Minimal peptide length (aa)	7
Upregulated (Ratio significance [B] <0.01)	34/39		Upregulated (Ratio significance [B] <0.01)	22/28		Upregulated (Ratio significance [B] <0.01)	33/19		Upregulated (Ratio significance [B] <0.01)	34/47
Downregulated (Ratio significance [B] < 0.01)	46/34		Downregulated (Ratio significance [B] < 0.01)	48/43		Downregulated (Ratio significance [B] < 0.01)	36/29		Downregulated (Ratio significance [B] < 0.01)	34/35
Samples GI1-10			Samples GI11-20			Samples GI21-30			Samples GI31-40
Experimental Proteome: Size and Features	(CSF1R/CTRL)/(JAK2/CTRL)		Experimental Proteome: Size and Features	(CSK/CTRL)/(KDR/CTRL)		Experimental Proteome: Size and Features	(DDR1/CTRL)/(PTK2/CTRL)		Experimental Proteome: Size and Features	(EPHA3/CTRL)/(PTK7/CTRL)
Identified nonredundant peptides	27474/27479		Identified nonredundant peptides	26632/26634		Identified nonredundant peptides	26715/26722		Identified nonredundant peptides	28174/28185		All identified peptides
Quantifiable peptide ratios	27451/27448		Quantifiable peptide ratios	26596/26600		Quantifiable peptide ratios	26683/26687		Quantifiable peptide ratios	28141/28145		All quantified peptides
Proteins (with unique peptides > 0)	2027		Proteins (with unique peptides > 0)	2038		Proteins (with unique peptides > 0)	1897		Proteins (with unique peptides > 0)	2037		All proteins with at least one unique peptide
Proteins (with unique peptides > 0, nonunique petides > 1)	1749		Proteins (with unique peptides > 0, nonunique petides > 1)	1731		Proteins (with unique peptides > 0, nonunique petides > 1)	1600		Proteins (with unique peptides > 0, nonunique petides > 1)	1766		All proteins with at least 1 unique peptide & at least 2 nonunique peptides
False-positive rate (FPR) peptides	0.01		False-positive rate (FPR) peptides	0.01		False-positive rate (FPR) peptides	0.01		False-positive rate (FPR) peptides	0.01
False positive rate (FPR) proteins	0.01		False positive rate (FPR) proteins	0.01		False positive rate (FPR) proteins	0.01		False positive rate (FPR) proteins	0.01
Minimal peptide length (aa)	7		Minimal peptide length (aa)	7		Minimal peptide length (aa)	7		Minimal peptide length (aa)	7
High Confidence Quantitative Proteome: Size and Features			High Confidence Quantitative Proteome: Size and Features			High Confidence Quantitative Proteome: Size and Features			High Confidence Quantitative Proteome: Size and Features
Proteins (with unique peptides > 0 + nonunique >1)	1694/1692		Proteins (with unique peptides > 0 + nonunique >1)	1667/1666		Proteins (with unique peptides > 0 + nonunique >1)	1546/1547		Proteins (with unique peptides > 0 + nonunique >1)	1712/1712		All quantified proteins with at least one unique peptide and at least 2 nonunique peptides
Proteins (unique > 1, ratio counts >2)	1435/1435		Proteins (unique > 1, ratio counts >2)	1440/1440		Proteins (unique > 1, ratio counts >2)	1318/1317		Proteins (unique > 1, ratio counts >2)	1466/1465		All quantified proteins with at least 2 unique ratios and at least 3 ratio counts
Identified nonredundant peptides	27474/27479		Identified nonredundant peptides	26632/26634		Identified nonredundant peptides	26715/26722		Identified nonredundant peptides	28174/28185		All identified peptides
Quantifiable peptide ratios	27451/27448		Quantifiable peptide ratios	26596/26600		Quantifiable peptide ratios	26683/26687		Quantifiable peptide ratios	28141/28145		All quantified peptides
False positive rate (FPR) peptides	0.01		False positive rate (FPR) peptides	0.01		False positive rate (FPR) peptides	0.01		False positive rate (FPR) peptides	0.01
False positive rate (FPR) proteins	0.01		False positive rate (FPR) proteins	0.01		False positive rate (FPR) proteins	0.01		False positive rate (FPR) proteins	0.01
Minimal peptide length (aa)	7		Minimal peptide length (aa)	7		Minimal peptide length (aa)	7		Minimal peptide length (aa)	7
Upregulated (Ratio significance [B] <0.01)	29/35		Upregulated (Ratio significance [B] <0.01)	19/27		Upregulated (Ratio significance [B] <0.01)	22/23		Upregulated (Ratio significance [B] <0.01)	32/24
Downregulated (Ratio significance [B] < 0.01)	48/28		Downregulated (Ratio significance [B] < 0.01)	44/30		Downregulated (Ratio significance [B] < 0.01)	45/35		Downregulated (Ratio significance [B] < 0.01)	43/18
Samples GS1-10			Samples GS11-20			Samples GS21-30			Samples GS31-40			Samples GS41-50
Experimental Proteome: Size and Features	(EPHA7/CTRL)/(STYK1/CTRL)		Experimental Proteome: Size and Features	(EPHB3/CTRL)/(SYK/CTRL)		Experimental Proteome: Size and Features	(ERBB3/CTRL)/(TEC/CTRL)		Experimental Proteome: Size and Features	(FES/CTRL)/(TNK2/CTRL)		Experimental Proteome: Size and Features	(FGFR1/CTRL)/(YES1/CTRL)
Identified nonredundant peptides	27361/27361		Identified nonredundant peptides	27308/27310		Identified nonredundant peptides	26306/26307		Identified nonredundant peptides	25561/25570		Identified nonredundant peptides	24955/24962		All identified peptides
Quantifiable peptide ratios	27331/27330		Quantifiable peptide ratios	27272/27268		Quantifiable peptide ratios	26266/26265		Quantifiable peptide ratios	25536/25537		Quantifiable peptide ratios	24925/24925		All quantified peptides
Proteins (with unique peptides > 0)	2276		Proteins (with unique peptides > 0)	2245		Proteins (with unique peptides > 0)	2179		Proteins (with unique peptides > 0)	2212		Proteins (with unique peptides > 0)	2292		All proteins with at least one unique peptide
Proteins (with unique peptides > 0, nonunique petides > 1)	1918		Proteins (with unique peptides > 0, nonunique petides > 1)	1888		Proteins (with unique peptides > 0, nonunique petides > 1)	1817		Proteins (with unique peptides > 0, nonunique petides > 1)	1821		Proteins (with unique peptides > 0, nonunique petides > 1)	1905		All proteins with at least 1 unique peptide & at least 2 nonunique peptides
False-positive rate (FPR) peptides	0.01		False-positive rate (FPR) peptides	0.01		False-positive rate (FPR) peptides	0.01		False-positive rate (FPR) peptides	0.01		False-positive rate (FPR) peptides	0.01
False positive rate (FPR) proteins	0.01		False positive rate (FPR) proteins	0.01		False positive rate (FPR) proteins	0.01		False positive rate (FPR) proteins	0.01		False positive rate (FPR) proteins	0.01
Minimal peptide length (aa)	7		Minimal peptide length (aa)	7		Minimal peptide length (aa)	7		Minimal peptide length (aa)	7		Minimal peptide length (aa)	7
High Confidence Quantitative Proteome: Size and Features			High Confidence Quantitative Proteome: Size and Features			High Confidence Quantitative Proteome: Size and Features			High Confidence Quantitative Proteome: Size and Features			High Confidence Quantitative Proteome: Size and Features
Proteins (with unique peptides > 0 + nonunique >1)	1848/1849		Proteins (with unique peptides > 0 + nonunique >1)	1832/1832		Proteins (with unique peptides > 0 + nonunique >1)	1763/1763		Proteins (with unique peptides > 0 + nonunique >1)	1779/1779		Proteins (with unique peptides > 0 + nonunique >1)	1838/1838		All quantified proteins with at least one unique peptide and at least 2 nonunique peptides
Proteins (unique > 1, ratio counts >2)	1592/1591		Proteins (unique > 1, ratio counts >2)	1557/1558		Proteins (unique > 1, ratio counts >2)	1522/1523		Proteins (unique > 1, ratio counts >2)	1520/1518		Proteins (unique > 1, ratio counts >2)	1594/1594		All quantified proteins with at least 2 unique ratios and at least 3 ratio counts
Identified nonredundant peptides	27361/27361		Identified nonredundant peptides	27308/27310		Identified nonredundant peptides	26306/26307		Identified nonredundant peptides	25561/25570		Identified nonredundant peptides	24955/24962		All identified peptides
Quantifiable peptide ratios	27331/27330		Quantifiable peptide ratios	27272/27268		Quantifiable peptide ratios	26266/26265		Quantifiable peptide ratios	25536/25537		Quantifiable peptide ratios	24925/24925		All quantified peptides
False positive rate (FPR) peptides	0.01		False positive rate (FPR) peptides	0.01		False positive rate (FPR) peptides	0.01		False positive rate (FPR) peptides	0.01		False positive rate (FPR) peptides	0.01
False positive rate (FPR) proteins	0.01		False positive rate (FPR) proteins	0.01		False positive rate (FPR) proteins	0.01		False positive rate (FPR) proteins	0.01		False positive rate (FPR) proteins	0.01
Minimal peptide length (aa)	7		Minimal peptide length (aa)	7		Minimal peptide length (aa)	7		Minimal peptide length (aa)	7		Minimal peptide length (aa)	7
Upregulated (Ratio significance [B] <0.01)	24/33		Upregulated (Ratio significance [B] <0.01)	41/31		Upregulated (Ratio significance [B] <0.01)	31/26		Upregulated (Ratio significance [B] <0.01)	28/27		Upregulated (Ratio significance [B] <0.01)	32/41
Downregulated (Ratio significance [B] < 0.01)	45/36		Downregulated (Ratio significance [B] < 0.01)	43/35		Downregulated (Ratio significance [B] < 0.01)	43/46		Downregulated (Ratio significance [B] < 0.01)	40/36		Downregulated (Ratio significance [B] < 0.01)	48/53
Samples GA1-10			Samples GA11-20			Samples GA21-30			Samples GA31-40			Samples GA41-50			Samples GA51-60
Experimental Proteome: Size and Features	(ABL1/CTRL)/(LMTK2/CTRL)		Experimental Proteome: Size and Features	(AXL/CTRL)/(LYN/CTRL)		Experimental Proteome: Size and Features	(EGFR/CTRL)/(RYK/CTRL)		Experimental Proteome: Size and Features	(EPHA1/CTRL)/(MST1R/CTRL)		Experimental Proteome: Size and Features	(EPHA2/CTRL)/(NTRK1/CTRL)		Experimental Proteome: Size and Features	(EPHA4/CTRL)/(NTRK3/CTRL)
Identified nonredundant peptides	25242/25250		Identified nonredundant peptides	26121/26123		Identified nonredundant peptides	27886/27905		Identified nonredundant peptides	28363/28364		Identified nonredundant peptides	28649/28652		Identified nonredundant peptides	30445/30439		All identified peptides
Quantifiable peptide ratios	25208/25211		Quantifiable peptide ratios	26069/26082		Quantifiable peptide ratios	27833/27842		Quantifiable peptide ratios	28324/28331		Quantifiable peptide ratios	28615/28610		Quantifiable peptide ratios	30392/30391		All quantified peptides
Proteins (with unique peptides > 0)	2028		Proteins (with unique peptides > 0)	2188		Proteins (with unique peptides > 0)	2139		Proteins (with unique peptides > 0)	2417		Proteins (with unique peptides > 0)	2478		Proteins (with unique peptides > 0)	2534		All proteins with at least one unique peptide
Proteins (with unique peptides > 0, nonunique petides > 1)	1725		Proteins (with unique peptides > 0, nonunique petides > 1)	1840		Proteins (with unique peptides > 0, nonunique petides > 1)	1826		Proteins (with unique peptides > 0, nonunique petides > 1)	2011		Proteins (with unique peptides > 0, nonunique petides > 1)	2077		Proteins (with unique peptides > 0, nonunique petides > 1)	2125		All proteins with at least 1 unique peptide & at least 2 nonunique peptides
False-positive rate (FPR) peptides	0.01		False-positive rate (FPR) peptides	0.01		False-positive rate (FPR) peptides	0.01		False-positive rate (FPR) peptides	0.01		False-positive rate (FPR) peptides	0.01		False-positive rate (FPR) peptides	0.01
False positive rate (FPR) proteins	0.01		False positive rate (FPR) proteins	0.01		False positive rate (FPR) proteins	0.01		False positive rate (FPR) proteins	0.01		False positive rate (FPR) proteins	0.01		False positive rate (FPR) proteins	0.01
Minimal peptide length (aa)	7		Minimal peptide length (aa)	7		Minimal peptide length (aa)	7		Minimal peptide length (aa)	7		Minimal peptide length (aa)	7		Minimal peptide length (aa)	7
High Confidence Quantitative Proteome: Size and Features			High Confidence Quantitative Proteome: Size and Features			High Confidence Quantitative Proteome: Size and Features			High Confidence Quantitative Proteome: Size and Features			High Confidence Quantitative Proteome: Size and Features			High Confidence Quantitative Proteome: Size and Features
Proteins (with unique peptides > 0 + nonunique >1)	1670/1670		Proteins (with unique peptides > 0 + nonunique >1)	1798/1798		Proteins (with unique peptides > 0 + nonunique >1)	1767/1768		Proteins (with unique peptides > 0 + nonunique >1)	1919/1919		Proteins (with unique peptides > 0 + nonunique >1)	1968/1967		Proteins (with unique peptides > 0 + nonunique >1)	2070/2069		All quantified proteins with at least one unique peptide and at least 2 nonunique peptides
Proteins (unique > 1, ratio counts >2)	1452/1451		Proteins (unique > 1, ratio counts >2)	1546/1546		Proteins (unique > 1, ratio counts >2)	1547/1547		Proteins (unique > 1, ratio counts >2)	1685/1687		Proteins (unique > 1, ratio counts >2)	1717/1717		Proteins (unique > 1, ratio counts >2)	1810/1811		All quantified proteins with at least 2 unique ratios and at least 3 ratio counts
Identified nonredundant peptides	25242/25250		Identified nonredundant peptides	26121/26123		Identified nonredundant peptides	27886/27905		Identified nonredundant peptides	28363/28364		Identified nonredundant peptides	28649/28652		Identified nonredundant peptides	30445/30439		All identified peptides
Quantifiable peptide ratios	25208/25211		Quantifiable peptide ratios	26069/26082		Quantifiable peptide ratios	27833/27842		Quantifiable peptide ratios	28324/28331		Quantifiable peptide ratios	28615/28610		Quantifiable peptide ratios	30392/30391		All quantified peptides
False positive rate (FPR) peptides	0.01		False positive rate (FPR) peptides	0.01		False positive rate (FPR) peptides	0.01		False positive rate (FPR) peptides	0.01		False positive rate (FPR) peptides	0.01		False positive rate (FPR) peptides	0.01
False positive rate (FPR) proteins	0.01		False positive rate (FPR) proteins	0.01		False positive rate (FPR) proteins	0.01		False positive rate (FPR) proteins	0.01		False positive rate (FPR) proteins	0.01		False positive rate (FPR) proteins	0.01
Minimal peptide length (aa)	7		Minimal peptide length (aa)	7		Minimal peptide length (aa)	7		Minimal peptide length (aa)	7		Minimal peptide length (aa)	7		Minimal peptide length (aa)	7
Upregulated (Ratio significance [B] <0.01)	36/32		Upregulated (Ratio significance [B] <0.01)	43/26		Upregulated (Ratio significance [B] <0.01)	86/33		Upregulated (Ratio significance [B] <0.01)	44/39		Upregulated (Ratio significance [B] <0.01)	44/43		Upregulated (Ratio significance [B] <0.01)	38/90
Downregulated (Ratio significance [B] < 0.01)	46/40		Downregulated (Ratio significance [B] < 0.01)	36/39		Downregulated (Ratio significance [B] < 0.01)	40/41		Downregulated (Ratio significance [B] < 0.01)	48/47		Downregulated (Ratio significance [B] < 0.01)	37/54		Downregulated (Ratio significance [B] < 0.01)	48/48
Samples GB1-10			Samples GB11-20			Samples GB21-30			Samples GB31-40			Samples GB41-50			Samples GB51-60			Samples GB61-70
Experimental Proteome: Size and Features	(EPHB1/CTRL)/(PDGFRB/CTRL)		Experimental Proteome: Size and Features	(EPHB4/CTRL)/(PTK6/CTRL)		Experimental Proteome: Size and Features	(FGFR2/CTRL)/(SRC/CTRL)		Experimental Proteome: Size and Features	(HCK/CTRL)/(IGF1R/CTRL)		Experimental Proteome: Size and Features	(INSR/CTRL)/(MET/CTRL)		Experimental Proteome: Size and Features	(FLT1/CTRL)/(FER/CTRL)		Experimental Proteome: Size and Features	(FRK/CTRL)/(MERTK/CTRL)
Identified nonredundant peptides	27395/27396		Identified nonredundant peptides	25643/25648		Identified nonredundant peptides	24831/24833		Identified nonredundant peptides	23853/23852		Identified nonredundant peptides	28050/28060		Identified nonredundant peptides	27839/27842		Identified nonredundant peptides	28107/28114			All identified peptides
Quantifiable peptide ratios	27347/27350		Quantifiable peptide ratios	25603/25602		Quantifiable peptide ratios	24810/24810		Quantifiable peptide ratios	23779/23776		Quantifiable peptide ratios	27992/28003		Quantifiable peptide ratios	27779/27793		Quantifiable peptide ratios	28061/28075			All quantified peptides
Proteins (with unique peptides > 0)	2323		Proteins (with unique peptides > 0)	2367		Proteins (with unique peptides > 0)	2099		Proteins (with unique peptides > 0)	1983		Proteins (with unique peptides > 0)	2269		Proteins (with unique peptides > 0)	1959		Proteins (with unique peptides > 0)	2051			All proteins with at least one unique peptide
Proteins (with unique peptides > 0, nonunique petides > 1)	1937		Proteins (with unique peptides > 0, nonunique petides > 1)	2070		Proteins (with unique peptides > 0, nonunique petides > 1)	1796		Proteins (with unique peptides > 0, nonunique petides > 1)	1663		Proteins (with unique peptides > 0, nonunique petides > 1)	1918		Proteins (with unique peptides > 0, nonunique petides > 1)	1694		Proteins (with unique peptides > 0, nonunique petides > 1)	1807			All proteins with at least 1 unique peptide & at least 2 nonunique peptides
False-positive rate (FPR) peptides	0.01		False-positive rate (FPR) peptides	0.01		False-positive rate (FPR) peptides	0.01		False-positive rate (FPR) peptides	0.01		False-positive rate (FPR) peptides	0.01		False-positive rate (FPR) peptides	0.01		False-positive rate (FPR) peptides	0.01
False positive rate (FPR) proteins	0.01		False positive rate (FPR) proteins	0.01		False positive rate (FPR) proteins	0.01		False positive rate (FPR) proteins	0.01		False positive rate (FPR) proteins	0.01		False positive rate (FPR) proteins	0.01		False positive rate (FPR) proteins	0.01
Minimal peptide length (aa)	7		Minimal peptide length (aa)	7		Minimal peptide length (aa)	7		Minimal peptide length (aa)	7		Minimal peptide length (aa)	7		Minimal peptide length (aa)	7		Minimal peptide length (aa)	7
High Confidence Quantitative Proteome: Size and Features			High Confidence Quantitative Proteome: Size and Features			High Confidence Quantitative Proteome: Size and Features			High Confidence Quantitative Proteome: Size and Features			High Confidence Quantitative Proteome: Size and Features			High Confidence Quantitative Proteome: Size and Features			High Confidence Quantitative Proteome: Size and Features
Proteins (with unique peptides > 0 + nonunique >1)	1819/1819		Proteins (with unique peptides > 0 + nonunique >1)	2004/2004		Proteins (with unique peptides > 0 + nonunique >1)	1745/1745		Proteins (with unique peptides > 0 + nonunique >1)	1614/1614		Proteins (with unique peptides > 0 + nonunique >1)	1813/1814		Proteins (with unique peptides > 0 + nonunique >1)	1649/1649		Proteins (with unique peptides > 0 + nonunique >1)	1757/1758			All quantified proteins with at least one unique peptide and at least 2 nonunique peptides
Proteins (unique > 1, ratio counts >2)	1567/1566		Proteins (unique > 1, ratio counts >2)	1724/1722		Proteins (unique > 1, ratio counts >2)	1522/1521		Proteins (unique > 1, ratio counts >2)	1391/1392		Proteins (unique > 1, ratio counts >2)	1575/1575		Proteins (unique > 1, ratio counts >2)	1442/1442		Proteins (unique > 1, ratio counts >2)	1517/1517			All quantified proteins with at least 2 unique ratios and at least 3 ratio counts
Identified nonredundant peptides	27395/27396		Identified nonredundant peptides	25643/25648		Identified nonredundant peptides	24831/24833		Identified nonredundant peptides	23853/23852		Identified nonredundant peptides	28050/28060		Identified nonredundant peptides	27839/27842		Identified nonredundant peptides	28107/28114			All identified peptides
Quantifiable peptide ratios	27347/27350		Quantifiable peptide ratios	25603/25602		Quantifiable peptide ratios	24810/24810		Quantifiable peptide ratios	23779/23776		Quantifiable peptide ratios	27992/28003		Quantifiable peptide ratios	27779/27793		Quantifiable peptide ratios	28061/28075			All quantified peptides
False positive rate (FPR) peptides	0.01		False positive rate (FPR) peptides	0.01		False positive rate (FPR) peptides	0.01		False positive rate (FPR) peptides	0.01		False positive rate (FPR) peptides	0.01		False positive rate (FPR) peptides	0.01		False positive rate (FPR) peptides	0.01
False positive rate (FPR) proteins	0.01		False positive rate (FPR) proteins	0.01		False positive rate (FPR) proteins	0.01		False positive rate (FPR) proteins	0.01		False positive rate (FPR) proteins	0.01		False positive rate (FPR) proteins	0.01		False positive rate (FPR) proteins	0.01
Minimal peptide length (aa)	7		Minimal peptide length (aa)	7		Minimal peptide length (aa)	7		Minimal peptide length (aa)	7		Minimal peptide length (aa)	7		Minimal peptide length (aa)	7		Minimal peptide length (aa)	7
Upregulated (Ratio significance [B] <0.01)	31/26		Upregulated (Ratio significance [B] <0.01)	20/16		Upregulated (Ratio significance [B] <0.01)	24/18		Upregulated (Ratio significance [B] <0.01)	18/012		Upregulated (Ratio significance [B] <0.01)	20/18		Upregulated (Ratio significance [B] <0.01)	24/27		Upregulated (Ratio significance [B] <0.01)	11/020
Downregulated (Ratio significance [B] < 0.01)	28/20		Downregulated (Ratio significance [B] < 0.01)	17/27		Downregulated (Ratio significance [B] < 0.01)	19/20		Downregulated (Ratio significance [B] < 0.01)	13/20		Downregulated (Ratio significance [B] < 0.01)	16/20		Downregulated (Ratio significance [B] < 0.01)	19/36		Downregulated (Ratio significance [B] < 0.01)	29/32
Samples GS1-10			Samples GS11-20			Samples GS21-30
Experimental Proteome: Size and Features	(ERBB4/CTRL)/(ROR2/CTRL)		Experimental Proteome: Size and Features	(MATK/CTRL/(TYRO3/CTRL)		Experimental Proteome: Size and Features	(LMTK3/CONRTOL)/(ZAP70/CTRL)
Identified nonredundant peptides	30579/30578		Identified nonredundant peptides	28666/28664		Identified nonredundant peptides	32553/32549
Quantifiable peptide ratios	30494/30488		Quantifiable peptide ratios	28595/28593		Quantifiable peptide ratios	32475/32462		All identified peptides
Proteins (with unique peptides > 0)	2447		Proteins (with unique peptides > 0)	2107		Proteins (with unique peptides > 0)	2581		All quantified peptides
Proteins (with unique peptides > 0, nonunique petides > 1)	2431		Proteins (with unique peptides > 0, nonunique petides > 1)	1821		Proteins (with unique peptides > 0, nonunique petides > 1)	2256		All proteins with at least one unique peptide
False-positive rate (FPR) peptides	0.01		False-positive rate (FPR) peptides	0.01		False-positive rate (FPR) peptides	0.01		All proteins with at least 1 unique peptide & at least 2 nonunique peptides
False positive rate (FPR) proteins	0.01		False positive rate (FPR) proteins	0.01		False positive rate (FPR) proteins	0.01
Minimal peptide length (aa)	7		Minimal peptide length (aa)	7		Minimal peptide length (aa)	7
High Confidence Quantitative Proteome: Size and Features			High Confidence Quantitative Proteome: Size and Features			High Confidence Quantitative Proteome: Size and Features
Proteins (with unique peptides > 0 + nonunique >1)	2028/2028		Proteins (with unique peptides > 0 + nonunique >1)	1774/1774		Proteins (with unique peptides > 0 + nonunique >1)	2199/2199
Proteins (unique > 1, ratio counts >2)	1781/1781		Proteins (unique > 1, ratio counts >2)	1558/1558		Proteins (unique > 1, ratio counts >2)	1924/1923		All quantified proteins with at least one unique peptide and at least 2 nonunique peptides
Identified nonredundant peptides	30579/30578		Identified nonredundant peptides	28666/28664		Identified nonredundant peptides	32553/32549		All quantified proteins with at least 2 unique ratios and at least 3 ratio counts
Quantifiable peptide ratios	30494/30488		Quantifiable peptide ratios	28595/28593		Quantifiable peptide ratios	32475/32462		All identified peptides
False positive rate (FPR) peptides	0.01		False positive rate (FPR) peptides	0.01		False positive rate (FPR) peptides	0.01		All quantified peptides
False positive rate (FPR) proteins	0.01		False positive rate (FPR) proteins	0.01		False positive rate (FPR) proteins	0.01
Minimal peptide length (aa)	7		Minimal peptide length (aa)	7		Minimal peptide length (aa)	7
Upregulated (Ratio significance [B] <0.01)	36/47		Upregulated (Ratio significance [B] <0.01)	26/35		Upregulated (Ratio significance [B] <0.01)	45/32
Downregulated (Ratio significance [B] < 0.01)	21/49		Downregulated (Ratio significance [B] < 0.01)	27/32		Downregulated (Ratio significance [B] < 0.01)	36/42
