# Supplementary material for: Characterization of the Tyrosine Kinase-Regulated Proteome in Breast Cancer by Combined use of RNA interference (RNAi) and Stable Isotope Labeling with Amino Acids in Cell Culture (SILAC) Quantitative Proteomics
Source: Mol Cell Proteomics. 2015 Jun 18;14(9):2479–92. doi: 10.1074/mcp.M115.048090 (PMC4563730; doi:10.1074/mcp.M115.048090)
Supplement: Supplemental Data [file supp_M115.048090_mcp.M115.048090-5.xlsx]

## Sheet: hclust_k_10_quant_pc70_signif.c
Supplemental table 4. A full list of proteins that are significantly regulated in each cluster
cluster:1	hclust_k_10_quant_cl_1_pc70_ids.csv										cl.1.up:35	cl.1.down:37
Protein IDs	Entrez IDs	HGNC Symbol	ABL1	AXL	EPHA2	EPHA4	LMTK2	MST1R	NTRK1	RYK	mean_clus_1	mean_comp_1
IPI00305064	960	CD44	0.616401	0.354109	0.321558	0.306846	0.690426	0.418041	0.450554	0.49499	0.456616	0.662086
IPI00479156	84187	TMEM164	0.429881		0.486212	0.41553	0.67961	0.705588	0.409858	0.55945	0.52659	0.870183
IPI00024062	2036	EPB41L1	0.673701	0.657644	0.68198	0.580226	0.560203	0.371143	0.355728	0.505966	0.548324	0.737553
IPI00012895	771	CA12	0.433847	0.739156	0.589574	0.575593	0.738312	0.580317	0.36437	0.427269	0.556055	0.578972
IPI00297419	5241	PGR	0.514421	0.435379	1.00017	0.454261	0.707659	0.494404	0.415942	0.542725	0.57062	0.764532
IPI00873446	4897	NRCAM	0.592884	0.594567	0.658261	0.495077	0.630933	0.549882	0.595211	0.53897	0.581973	0.864416
IPI00180707	341640	FREM2	0.870176	0.396051	0.536376	0.474648	0.705572	0.429795	0.666429	0.584747	0.582974	1.00976
IPI00002441	6382	SDC1	0.733509	0.224283	0.155884	0.15922	1.05802	1.10348	0.630111	0.657211	0.590214	1.06244
IPI00015346	1952	CELSR2	0.869788	0.427716	0.335782	0.295168	0.77601	0.565424	0.892097	0.62623	0.598527	0.701259
IPI00106687	56925	LXN		0.734184	0.755346	0.749008		0.409644	0.457329	0.550607	0.609353	0.852215
IPI00645867	26509	MYOF	0.708184	0.818938		0.654687	0.628029	0.40984		0.492921	0.618766	0.78897
IPI00008148	2674	GFRA1	0.490982	0.688527	0.540258	0.609395	0.591526	0.833887	0.584254		0.619833	0.849459
IPI00025869	2717	GLA	0.588461	0.855355	0.730866	0.829986	0.62491	0.479132	0.474104	0.523418	0.638279	0.71525
IPI00027745	2990	GUSB	0.760574	0.59858	0.815423	0.608753	0.750159	0.514016	0.614338	0.513337	0.646897	0.881357
IPI00746455	10160	FARP1	0.877526	0.680335	0.795475		0.728458		0.48664	0.48638	0.675802	0.933634
IPI00478472	9687	GREB1	0.412673	0.696774	0.508641	0.652602	0.773579	0.836008	0.836999	0.716993	0.679284	0.835826
IPI00073772	2203	FBP1	0.573033	0.773137	0.925454	0.824058	0.674773	0.637363	0.538385	0.665085	0.701411	0.890011
IPI00470674	51706	CYB5R1		0.668813	0.749229	0.835041		0.597195	0.783019	0.579082	0.702063	0.746571
IPI00246975	2947	GSTM3	0.775147	0.943593	1.0261	0.934711	0.6304	0.425052	0.410526	0.485244	0.703847	0.837943
IPI00376427	4685	NCAM2	0.585447	0.838023	0.809011	0.561071	0.74351	0.689372	0.873985	0.641287	0.717713	1.00487
IPI00023728	8836	GGH	0.740363	0.700754	0.696191	0.966071	0.752943	0.585821	0.732576		0.739245	0.768718
IPI00218414	760	CA2	1.02422	0.772354	0.837274	1.00234	0.591878	0.45295	0.669009	0.56396	0.739247	1.02447
IPI00218163	4582	MUC1	0.942224	0.93829	0.818088	0.726483	0.64479	0.610899	0.586559	0.662457	0.741224	0.847349
IPI00871279	81539	SLC38A1	0.794785	0.929976		0.661826	0.74101	0.724514		0.615542	0.744609	0.733533
IPI00477536	2317	FLNB	0.827343	0.823976	0.99914	0.893548	0.723811	0.591055	0.607402	0.595649	0.75774	0.83309
IPI00257903	79956	ERMP1	0.783089	0.848905	0.670839	0.670693	0.8154	0.798635	0.79491	0.732097	0.764321	0.823419
IPI00332106	57326	PBXIP1	0.620727	0.708979	0.942233	0.651675	0.80601	0.810843	0.805487	0.842289	0.77353	0.915104
IPI00604773	5420	PODXL	0.91861	0.735992	0.714972	0.90054	0.92174	0.454065	0.873985	0.70257	0.777809	0.962344
IPI00013897	102	ADAM10	1.1127	0.990507	1.01593	0.527816	0.755512	0.398429	0.645977		0.778125	0.817494
IPI00171438	63915	BLOC1S5	0.725041	0.91421	0.972891	0.889725	0.789292	0.608828	0.686868	0.664609	0.781433	0.902679
IPI00744889	999	CDH1	0.754615	0.857527	0.782541	0.826711	0.811706	0.721057	0.805994	0.727113	0.785908	0.853886
IPI00005668	1646	AKR1C2	0.844307	0.729906	0.916107	0.880353	0.665649	0.572252	1.08593	0.603783	0.787286	0.756055
IPI00299024	10409	BASP1	1.00309	1.11248	1.26515	0.959921	0.73052	0.592746	0.481167	0.565944	0.838879	0.968255
IPI00022649	6558	SLC12A2	1.44519	0.774361	1.14872	0.755284	0.707986	0.469571	0.927631	0.670908	0.862456	0.903508
IPI00000105	9961	MVP	1.24774	0.941531	1.31711	0.900898	0.779223	0.690855	0.609683	0.683617	0.896332	0.935689
IPI00007427	10551	AGR2	1.17181	1.06722	1.36968	1.10885	0.795228	0.595247	0.590038	0.577629	0.909464	1.01897
IPI00554521	2495	FTH1	0.986497	0.690489	0.715758	0.363205	0.942607	1.31633	1.05628	1.48762	0.944849	2.02635
IPI00010471	3936	LCP1	1.09258	1.22307	1.44105	1.22848	0.815812	0.762524	0.573919		1.01963	0.954882
IPI00386803	3927	LASP1	1.39288	1.21855		1.44877	0.84753	0.561551		0.718633	1.03132	1.14033
IPI00025311	8537	BCAS1		1.67964	1.77453	1.13128		0.701139	0.460635	0.647493	1.06579	0.995261
IPI00004358	5834	PYGB	1.13973	0.948962	1.05705	0.989101	1.24364	1.51257	1.42284	1.36193	1.20948	1.00321
IPI00030781	6772	STAT1	1.30723	1.44909	1.13945	1.33968	1.19244	0.788032	0.986807	1.52974	1.21656	1.30525
IPI00295252	57580	PREX1	1.34029	1.28878	1.76237	1.3936	1.1719	0.663141	1.42181	0.891533	1.24168	1.17635
IPI00008215	4199	ME1	1.23802	1.21932	1.38172	1.38022	1.05086	1.40005	1.37364	1.2763	1.29002	1.08233
IPI00027728	6541	SLC7A1	1.55562	1.43046	0.785305	1.17204	1.31572	0.902541	1.95781		1.30278	0.954032
IPI00607584	10514	MYBBP1A	1.03454	1.31635	1.23801	1.24912	1.26975	1.51159	1.46052	1.436	1.31449	1.11482
IPI00464999	63897	HEATR6	1.31268	1.19418	1.28837	0.987595	1.3292	1.58808	1.34876	1.52918	1.32226	1.26637
IPI00301263	790	CAD	1.12029	1.30014	1.444	1.30851	1.17878	1.6083	1.20197	1.57213	1.34176	1.17744
IPI00554788	3875	KRT18	1.20127	1.36751	1.42066	1.34442	1.06822	1.58428	1.57585	1.3609	1.36539	0.996424
IPI00152453	4157	MC1R	1.73528	1.34678	1.44707	1.5922	1.28307	1.12262	1.19817	1.34339	1.38357	1.11088
IPI00328391	51809	GALNT7	1.53307	1.38526	1.6829	1.12897	1.29845	1.27478	1.41501	1.42184	1.39253	1.24158
IPI00789740	50628	GEMIN4	1.13594	1.14457	1.16492	1.45899	1.49398	1.59641	1.73152	1.63959	1.42074	1.06701
IPI00011200	26227	PHGDH	1.00384	1.03128	0.946372	1.00098	1.60481	1.82134	2.22385	1.81551	1.431	1.20954
IPI00884896	7296	TXNRD1	1.72828	1.11965	1.59115	1.50269	1.14733	1.47371	1.50396	1.40479	1.43395	1.2079
IPI00185661	84669	USP32	1.43109	1.37721	1.44731	1.6479	1.08977	1.31915	1.7246	1.56617	1.4504	1.07249
IPI00855820	23041	MON2	1.59966	1.2696	1.5371	1.45193	1.23324	1.59335	1.46167	1.73175	1.48479	1.30425
IPI00783835	26046	LTN1	1.5042	1.71349	1.50455	1.36422	1.46323		1.77346	1.19216	1.50218	1.28639
IPI00828098	57674	RNF213	1.48057	1.27313	1.59888	1.60694	1.2164	1.61946	1.69488	1.55583	1.50576	1.19201
IPI00216308	7416	VDAC1		1.69552	2.22495	1.72983		1.50816	0.692641	1.19346	1.50743	1.64078
IPI00218343	84790	TUBA1C		1.66244	1.74161	1.67707		1.37308	1.30186	1.37125	1.52122	1.16068
IPI00872822	10075	HUWE1	2.9432	1.47842	1.6237	0.827975	1.60678	1.52752	1.14234	1.23455	1.54806	1.41011
IPI00479385	8623	ASMTL	1.17152	1.24931	1.46328	1.48774	1.69209	1.5893	2.10817	1.67454	1.55449	1.46795
IPI00180386	2992	GYG1	1.18542		1.54115		1.84192	1.62816	1.53564	1.7173	1.57493	1.14314
IPI00889514	727957	MROH1	1.81403	0.884077	2.59885	1.43277	1.10746	1.86264	1.42031	1.6232	1.59292	1.45826
IPI00296337	5591	PRKDC	1.48261	1.43013	1.72233	1.56966	1.24475	1.83323	1.55454	1.98239	1.60246	1.22269
IPI00020632	445	ASS1	0.94969	0.950616	1.01132	1.15382	2.03848	2.83184	2.83543	2.08069	1.73149	1.37563
IPI00477040	23511	NUP188		1.58537	1.32288	1.38338		1.93545	1.94582	2.23062	1.73392	1.14035
IPI00554777	440	ASNS	1.46696	1.5384	1.08002	1.62126	1.74905	1.52299	3.26589		1.74923	1.30063
IPI00855918	727897	MUC5B	2.63172	1.95969	2.63017	1.73615	1.62783	1.42236	1.92451	1.35047	1.91036	1.67645
IPI00219217	3945	LDHB		1.54877	1.88987	1.44793		2.47809	2.11013	2.42769	1.98375	1.15113
IPI00306290	11260	XPOT	1.88227	1.73455	2.12055	2.32322	1.9207	1.97933	3.28283	2.63044	2.23424	1.43889
IPI00024279	55127	HEATR1		1.94966	2.06306	2.28563		2.93211	2.19343	2.15188	2.26263	1.52182
cluster:2	hclust_k_10_quant_cl_2_pc70_ids.csv																	cl.2.up:26	cl.2.down:35
Protein IDs	Entrez IDs	HGNC Symbol	ABL2	BTK	CSF1R	CSK	DDR1	EPHA3	EPHA6	EPHA7	EPHB2	EPHB6	ERBB3	FES	FGFR1	FLT3	FYN	mean_clus_2	mean_comp_2
IPI00012895	771	CA12	0.524382		0.267954	0.643297	0.510122	0.498943	0.595903	0.440383	0.343884	0.368643	0.476266	0.458302	0.470973	0.748026		0.488237	0.599726
IPI00305064	960	CD44	0.619015	0.612493	0.523489	0.323487	0.44897	0.389609	0.464849	0.554633	0.620783	0.452302	0.353618	0.443085	0.668523	0.612947	0.436668	0.501631	0.677983
IPI00005668	1646	AKR1C2		0.393888	0.53528	0.355547	0.504874	0.537055	0.50445	0.534822	0.539307	0.495711	0.527446		0.436224	0.734846	0.424256	0.501824	0.835052
IPI00013808	81	ACTN4	0.647639	0.683352	0.663708	0.526477	0.525164	0.581293	0.510476	0.662226	0.615666	0.806873	0.651743	0.833944	0.664755	0.803862	0.549585	0.648451	1.06483
IPI00015346	1952	CELSR2	0.631442	0.817659	0.685641	0.541518	0.749918	0.619143	0.523568	0.865588	0.634728	0.590293	0.725738	0.47967	0.626674	0.65714	0.607016	0.650382	0.700085
IPI00410034	54407	SLC38A2	0.56952	0.60512	0.471909	0.917435	0.901558	0.677145	0.63899	0.813986	0.387094	0.501607	0.73102	0.457889	0.599991	1.0222	0.65362	0.663272	0.832198
IPI00024062	2036	EPB41L1	0.590997	0.807596	0.613103	0.606504	0.597895	0.481225	0.70001	0.756519	0.557611	0.611325	0.876483	0.445218	0.746355	0.819601	0.846856	0.670487	0.724857
IPI00218130	5837	PYGM	0.672425		0.755975	0.696983	0.698069	0.603499	0.698424	0.598163	0.755339		0.695982	0.592449			0.660183	0.675226	0.995471
IPI00414303	20	ABCA2	0.604809	0.646012	0.512119	0.530081	0.532471	0.752893		0.732965	0.547316	0.796895	0.672574	0.759186	0.655706		1.03994	0.675613	0.848234
IPI00013508	87	ACTN1	0.693306	0.6986	0.752376	0.549106	0.611634	0.648115	0.56461		0.65913	0.759446	0.693257	0.77215	0.725212	0.874684	0.614501	0.686866	1.10604
IPI00025869	2717	GLA	0.920996	0.631451	0.626835	0.536513	0.467411	0.68834	0.566702	0.684988	0.763217	0.940727	0.495577	0.971138	0.915708	0.752443	0.619501	0.705437	0.705879
IPI00006196	4926	NUMA1	0.720833	0.753636		0.599015	0.567183	0.658166	0.569032	0.75344	0.663609	0.951933	0.760894		0.724154	0.791539	0.725451	0.710683	1.43182
IPI00012645	6712	SPTBN2	0.792565	0.731905	0.745328	0.625375	0.650237	0.66468	0.647871	0.762011	0.791188	0.749121	0.688261	0.6729	0.651399	0.844258	0.698039	0.714343	0.921417
IPI00246975	2947	GSTM3	0.678619	0.732359	0.615709	0.739359	0.696456	0.626044	0.693793	0.521618	0.827229	0.708947	0.732017	1.00386	0.767219	0.725589	0.706072	0.718326	0.853977
IPI00008986	8140	SLC7A5	0.627922	0.572148	0.570663	0.749855	0.884566	0.731879	0.647899	0.731802	0.890452	0.528263	0.804877	0.576492	0.715365	0.98586	0.800925	0.721265	0.781163
IPI00477536	2317	FLNB	0.684823	0.771935	0.67294	0.70813	0.622367	0.656325		0.792993	0.74282	0.75228	0.575486	0.944775	0.784983	0.73463	0.716331	0.725773	0.853082
IPI00930563	6542	SLC7A2	0.647648	0.563801	0.669219	0.871012	0.985241		0.649074	0.915061	0.689558	0.609501	0.800958	0.936622	0.646851	0.712306	0.485642	0.727321	0.772954
IPI00012728	2180	ACSL1	0.810378	0.705287	0.706083	0.551463	0.699107	0.626645	0.664162	0.62545	1.10893	0.665179	0.895004	0.741454	0.664736	0.820107	0.730337	0.734288	0.79721
IPI00008148	2674	GFRA1	0.859998	0.700195	0.776436	0.666847		0.783949	0.851327	0.762441	0.577876	0.964093		0.679213	0.753158	0.598549	0.615753	0.73768	0.845603
IPI00257903	79956	ERMP1	0.733664	0.633862	0.647755	0.770081	0.678526	0.757652	0.759549	0.674394	0.78595	0.786221	0.707227	0.826411	0.768258	0.803532	0.773545	0.740442	0.838857
IPI00000692	9022	CLIC3	0.803039	0.69911	0.616581	0.736369	0.848333	0.599593	0.605214	0.671237	1.02399	0.628502	0.879741	0.699122	0.757464	0.780588	0.796919	0.743053	0.932207
IPI00290204	6625	SNRNP70	0.765894	0.812845	0.999063	0.790614	0.727806	0.714529	0.656665	0.769752	0.627831	0.730586		0.846342	0.711114	0.654158	0.647854	0.74679	0.9157
IPI00305304	29956	CERS2	0.690199	0.759738	0.603234	0.233848	0.718741	0.865504	0.754756	0.802619	0.805204	0.832877	0.717248	0.964607	0.766189	0.951213	0.812923	0.751927	0.802766
IPI00554788	3875	KRT18	0.644167	0.669829	0.621033	0.595944	0.577934	0.948396	0.929479	0.951525	1.00014	0.721954	0.633972	0.786387	0.639027	0.8694	0.795273	0.758964	1.1267
IPI00002214	3838	KPNA2	0.860931	0.820608	1.00815	0.818049	0.994078	0.748725	0.812338	0.712881	0.535606	0.626232	0.568654	0.484666	0.83719	0.846869	0.715016	0.759333	1.02841
IPI00554481	6520	SLC3A2	0.757545	0.682972	0.63722	0.834724	0.865725	0.74196	0.744041	0.720475	1.01701	0.616363	0.593306			0.906596	0.835728	0.765667	0.78858
IPI00009896	2052	EPHX1	0.848283	0.671304	0.774468	0.692836	0.777442	0.791083	0.699102	0.635711	0.825631	0.70152	0.714918	0.816909	0.926734	0.861391	0.785015	0.768156	0.836563
IPI00329236	5580	PRKCD	0.680167	0.704943	0.841035	0.67486	0.834639	0.774847	0.751824	0.778118	0.836552	0.746439	0.827495	0.760459	0.758393	0.747386	0.821184	0.769223	0.873496
IPI00216952	4000	LMNA	0.815899	0.734808	0.854457	0.644815	0.823806	0.805874	0.665947	0.64826	0.637843	0.618882	0.883157	0.954996	0.724238	0.887224	0.873429	0.771576	0.905402
IPI00019472	6510	SLC1A5	0.627219	0.779447	0.820733	0.798618	0.837928	0.831366	0.76398	0.859617	0.72392	0.670456	0.690769	0.659686	0.857024	0.906555	0.769922	0.773149	0.886112
IPI00004358	5834	PYGB	0.786313	0.842877	0.844372	0.731355	0.80277	0.756577	0.820197	0.662373	0.866516	0.73899	0.794975	0.672944	0.79161	0.746313	0.74101	0.773279	1.1052
IPI00022462	7037	TFRC	0.755141	0.782109	0.701368	0.942638	0.802041	0.888543	0.748243	0.81768	0.512236	0.703507	0.773522	0.768046	0.774746	0.889082	1.02447	0.792225	0.931789
IPI00000105	9961	MVP	0.76725	0.845288	0.565704	0.597037	0.662363	0.650887	0.725325	0.982604	1.22998	0.646982	1.11354	1.0301	0.654907	0.780857	0.741527	0.799623	0.970211
IPI00018246	3098	HK1		0.813318	0.613178	0.526703	0.418495	0.835233	0.617332	0.72501	0.958691	1.1608	0.745325	1.19398	0.732034	1.26967	0.770533	0.812879	1.26369
IPI00010951	83481	EPPK1	0.852784	0.814079	0.679501	0.687507	0.810086	0.774208	0.793621	0.882594	0.917118	0.807828	0.93644	0.757966	0.740638	0.760411	0.99528	0.814004	0.87602
IPI00216308	7416	VDAC1	1.13533	1.18846	0.856875	0.642096	0.625729	1.25414	0.689897	0.98837	1.57269	1.60413	1.01461	1.95908	0.942967	1.56248	1.10329	1.14268	1.78904
IPI00291755	23225	NUP210	1.02039	1.18614	1.26769	1.23821	1.07225	1.26296	1.19968	1.04261	0.818492	1.2114	1.11768	1.10069	1.22317	1.21776	1.26478	1.14959	1.03657
IPI00396171	4134	MAP4	1.26296	1.31321	1.15362	1.19277	1.28407	1.12368	1.18908	1.11708	1.00397	1.11379	1.27476	1.03349	1.23245	1.05562	1.22409	1.17164	1.03418
IPI00013871	6240	RRM1	1.33106	1.27648	1.29281	1.32177	1.39887	1.24145	1.29393	0.636063	0.937576	1.01176	1.17633	0.959317	1.37194	1.1708	1.19759	1.17452	1.2265
IPI00295813	57535	KIAA1324	1.31865	1.21054	1.25288	0.83365	0.874572	1.04604	1.09568	1.40657	1.37529	1.57318	0.973601	1.62785	1.21741	1.12405	1.06861	1.19991	0.996626
IPI00179330	6233	RPS27A	1.24853	1.23205	1.12185	1.13135		1.32141	1.19987	1.22117	1.295	1.1886	1.16527	1.26277	1.19579		1.16913	1.21175	1.19569
IPI00938079	10015	PDCD6IP	1.25507	1.43257	1.09364	1.23415	1.12035	1.06097	1.35905	1.01964	1.46327	1.26124	1.23023	1.20551	1.31895	1.25037	1.22627	1.23542	1.18328
IPI00304527	222584	FAM83B	1.2268	1.17817	1.40013	1.39332	1.19051	1.33983	1.27817	1.47136	0.584257	0.979935	1.59966	1.54066	1.47552	0.877336	1.77533	1.2874	1.30385
IPI00010400	5331	PLCB3	1.15033	1.26665	1.32337	1.37344	1.44652	1.15828	1.25392	1.35858	1.37014	1.20988	1.65752	1.32786	1.32944	1.12363	1.3478	1.31316	1.17833
IPI00020632	445	ASS1	1.20371	1.12261	1.45749	2.06224	1.54555	1.54066	1.25143	0.971648	1.42889	1.08969			1.31663	1.01245	1.3831	1.33739	1.44529
IPI00295252	57580	PREX1	1.18486	1.61705	1.46424	1.24743	1.28335	1.28022	1.38283	0.937197	1.82277	1.27894	1.32688	1.38686	1.326	1.33655	1.27337	1.34324	1.13674
IPI00827967	55684	RABL6	1.26931	1.43823	1.0074	1.58374	1.45645	1.58021		1.33141	1.21916	1.26298	1.43894	1.41429	1.39013		1.35008	1.36479	1.14885
IPI00789041	5411	PNN	1.2998	1.59034	1.58206	1.46965	1.38211	1.28913	1.3919	1.09939	1.31876	1.43974	1.3252	1.19441	1.44582	1.53729	1.45173	1.38782	1.10353
IPI00645431	7917	BAG6	1.36674	1.41402	1.1599	1.48022	1.44579	1.32917	1.51022	1.2846	1.53183	1.36482	1.42442	1.32013	1.38967	1.40901	1.39821	1.38858	1.10785
IPI00479385	8623	ASMTL	1.16909	1.58653	1.53557	1.83911	1.58482	1.54279	1.5444	1.01896	1.27417	1.60413	1.271	1.26429	1.42847	1.26885	1.37803	1.42068	1.49598
IPI00005154	6749	SSRP1	1.64307	1.37999	1.423	1.43225	1.65124	1.26645	1.24102	1.20446	1.26193	1.48751	1.73048	1.41516	1.59525	1.28743	1.6393	1.4439	1.21603
IPI00026970	11198	SUPT16H	1.70895	1.32842	1.47858	1.63098	1.56842	1.31026	1.23042	1.23573	1.13593	1.47459	1.67608	1.45805	1.5352	1.44038	1.45204	1.44427	1.19054
IPI00014533	7343	UBTF	1.47379	1.58941	1.3991	1.39855	1.61261	1.60347	1.51184	1.25068	1.2861	1.36721	1.42048	1.43105	1.46977	1.29486	1.68299	1.45279	1.17751
IPI00016112	7837	PXDN	1.1435	1.45131	1.67513	0.965402	1.42429	1.40487	1.52235	1.22957	1.80972	1.6874	1.35127	1.2078	1.67154	1.35988	2.19053	1.47297	1.30525
IPI00872822	10075	HUWE1	2.32346	1.54684	0.815222	0.953659	1.12919	1.11176	1.22813	2.7157	1.5739	1.84083	1.85872	2.94494	1.43487	1.11207	0.770584	1.55732	1.3871
IPI00103397	4586	MUC5AC	1.90478	0.990911	2.04377	1.03948	1.69233		1.7712			1.78252		1.50638	1.56323	1.1355	1.95545	1.5805	1.56348
IPI00003590	5768	QSOX1	1.78369	1.59145	1.06364		1.2428	1.73936	1.19738	1.64621	2.41354	1.9874	1.38158	1.57952	1.58309		1.68102	1.60698	1.27881
IPI00815713	6949	TCOF1	1.98288	2.13717	1.5067		1.54182	1.92556	1.98787		2.02916	1.65831	1.43193			1.50644	1.88547	1.78121	1.09566
IPI00554521	2495	FTH1	2.63364	1.72176	1.12044	1.3682	2.00501	1.82291	2.11421	1.35076	2.32465	2.14039	2.04265	1.76598	1.76806	2.00462	1.69965	1.85886	1.90355
IPI00855918	727897	MUC5B	1.89401	2.66871	2.39732	1.42891	1.98652	2.01551	2.0107	2.39709	2.77546	2.18621	2.2096	1.69458	2.58026	1.70356	2.73203	2.1787	1.5632
IPI00009507	6856	SYPL1	1.23622			5.12204	6.04136	4.17554	1.60304	5.49502	3.89825	3.67188	4.33389	5.87616	1.22948	5.47357	4.28614	4.03405	1.24202
cluster:3	hclust_k_10_quant_cl_3_pc70_ids.csv					cl.3.up:93	cl.3.down:36
Protein IDs	Entrez IDs	HGNC Symbol	EGFR	EPHA1	NTRK3	mean_clus_3	mean_comp_3
IPI00022229	338	APOB	0.640358	0.25712	0.13308	0.34352	0.556571
IPI00297419	5241	PGR	0.429332	0.286766	0.537067	0.417721	0.752072
IPI00180707	341640	FREM2	0.526928	0.458856	0.351367	0.445717	0.981983
IPI00216088	1382	CRABP2		0.619205	0.417325	0.518265	0.625011
IPI00008148	2674	GFRA1		0.438863	0.601544	0.520204	0.830854
IPI00376427	4685	NCAM2	0.662299	0.495055	0.506074	0.554476	0.989607
IPI00479156	84187	TMEM164	0.56764	0.568462	0.576247	0.570783	0.827127
IPI00008485	48	ACO1	0.578422	0.572012	0.595444	0.581959	0.922595
IPI00305064	960	CD44	0.632504	0.480322	0.636434	0.583086	0.63864
IPI00015346	1952	CELSR2	0.709575	0.408957	0.635864	0.584799	0.693638
IPI00873446	4897	NRCAM	0.640412	0.521756	0.608289	0.590152	0.841242
IPI00936172	283450	HECTD4		0.636538	0.614123	0.625331	0.980124
IPI00470674	51706	CYB5R1	0.750922	0.599235	0.550797	0.633652	0.74944
IPI00220289	84181	CHD6	0.683479	0.631196	0.627322	0.647332	0.93842
IPI00019471	3667	IRS1	0.658457	0.569341	0.750038	0.659279	0.955132
IPI00027745	2990	GUSB	0.713399	0.68176	0.618907	0.671355	0.860596
IPI00419894	1523	CUX1	0.787102	0.57612	0.675335	0.679519	0.867192
IPI00002270	79624	C6orf211	0.589115	0.652626	0.864022	0.701921	0.966875
IPI00871279	81539	SLC38A1	0.658968	0.891166	0.558403	0.702845	0.738062
IPI00921911	1397	CRIP2	0.730593	0.671954	0.7469	0.716482	0.915676
IPI00025869	2717	GLA	0.695192	0.915421	0.544736	0.71845	0.705164
IPI00217882	6272	SORT1	0.642731	1.01674	0.499709	0.719727	0.88265
IPI00853099	7227	TRPS1	0.690392	0.687139	0.791724	0.723085	0.913397
IPI00054042	2969	GTF2I	0.797723	0.679861	0.71897	0.732185	0.892274
IPI00073772	2203	FBP1	0.802658	0.796946	0.6153	0.738301	0.873016
IPI00645867	26509	MYOF	0.784818	0.784433	0.650139	0.739797	0.768168
IPI00384280	51449	PCYOX1	0.777135	0.762706	0.702012	0.747284	0.882135
IPI00022649	6558	SLC12A2	0.712745	1.01907	0.55343	0.761747	0.90507
IPI00017895	2820	GPD2	0.910866	0.700804	0.676487	0.762719	0.886947
IPI00005668	1646	AKR1C2	0.74288	0.89823	0.687978	0.776363	0.75949
IPI00021924	8971	H1FX	0.733844	0.681547	0.946039	0.787143	0.814273
IPI00019912	3295	HSD17B4	0.783466	0.875945	0.730106	0.796506	0.877094
IPI00010951	83481	EPPK1	0.802559	0.858683	0.730486	0.797243	0.864828
IPI00009057	9908	G3BP2	0.657382	1.03264	0.712402	0.800807	0.973099
IPI00024580	56922	MCCC1	0.609444	0.662147	1.14896	0.806851	0.933177
IPI00219153	6146	RPL22	0.533752	0.67396	1.22836	0.812024	0.962544
IPI00007427	10551	AGR2	1.04802	1.37114	0.744482	1.05455	1.00286
IPI00845373	4791	NFKB2	1.71685	1.16365	0.431688	1.10406	1.00525
IPI00013744	3673	ITGA2	1.30687	0.71175	1.32777	1.11546	1.05177
IPI00018873	10135	NAMPT	1.30409	1.00328	1.37725	1.2282	1.07977
IPI00013174	10432	RBM14	1.29182	1.13582	1.39813	1.27526	1.18175
IPI00029629	7706	TRIM25	1.33069	1.0541	1.44748	1.27742	1.15228
IPI00009790	5214	PFKP	1.23755	1.27165	1.33144	1.28021	1.11207
IPI00783097	2617	GARS	1.18418	1.28115	1.38851	1.28461	1.10949
IPI00941810	23420	NOMO1	1.32764	1.49723	1.0483	1.29106	0.923211
IPI00024095	306	ANXA3	1.35075	1.42338	1.11382	1.29598	0.942018
IPI00013808	81	ACTN4	1.49529	1.10572	1.31739	1.30613	0.952413
IPI00015953	9188	DDX21	1.42329	1.38468	1.14804	1.31867	0.879104
IPI00152453	4157	MC1R	1.32899	1.4774	1.16039	1.32226	1.13584
IPI00217113	6249	CLIP1	1.27606	1.39239		1.33423	1.08381
IPI00789324	3728	JUP	1.3014	1.28008	1.42559	1.33569	0.919268
IPI00006987	57062	DDX24	1.4729	1.39987	1.14556	1.33944	0.919117
IPI00479385	8623	ASMTL	1.04966	1.3607	1.63794	1.34943	1.48485
IPI00185661	84669	USP32	1.29684	1.51563	1.25637	1.35628	1.10752
IPI00554481	6520	SLC3A2	1.44666	1.3081		1.37738	0.753449
IPI00000105	9961	MVP	1.4635	1.09624	1.58529	1.38168	0.90903
IPI00607584	10514	MYBBP1A	1.38568	1.23627	1.53531	1.38575	1.12748
IPI00013508	87	ACTN1	1.57732	1.22571	1.3718	1.39161	0.985949
IPI00301263	790	CAD	1.35711	1.38183	1.44179	1.39357	1.18818
IPI00217507	4741	NEFM	1.26863	1.31712	1.59922	1.39499	0.981531
IPI00479722	5720	PSME1	1.57759	0.961723	1.66135	1.40022	1.05012
IPI00943181	5721	PSME2	1.72142	1.0112	1.46836	1.40032	1.03606
IPI00397358	6232	RPS27	1.36642	1.34146	1.55543	1.4211	1.23576
IPI00025311	8537	BCAS1	1.64091	1.52382	1.11527	1.42667	0.977114
IPI00219682	2040	STOM	1.04633	1.35535	1.98026	1.46065	1.09681
IPI00002478	1889	ECE1	1.62147	0.914305	1.91028	1.48202	0.977277
IPI00554521	2495	FTH1	1.12364	0.658942	2.69324	1.49194	1.91266
IPI00884896	7296	TXNRD1	1.28815	1.42991	1.80018	1.50608	1.22264
IPI00012535	3301	DNAJA1	1.67064	1.53474	1.32397	1.50978	1.06425
IPI00296337	5591	PRKDC	1.29818	1.43181	1.81777	1.51592	1.2575
IPI00030009	9060	PAPSS2		1.3449	1.73513	1.54002	1.08923
IPI00102864	3099	HK2	1.75545	1.85055	1.06111	1.5557	1.1161
IPI00029266	6635	SNRPE	1.90088	1.46719	1.32131	1.56313	1.19948
IPI00554788	3875	KRT18	1.47622	1.39085	1.83093	1.566	1.01647
IPI00412415	11177	BAZ1A	1.74712	1.27806	1.67477	1.56665	1.22186
IPI00554777	440	ASNS		1.53641	1.60909	1.57275	1.37079
IPI00167833	161142	FAM71D		1.50352	1.71071	1.60711	1.11285
IPI00394668	103	ADAR	1.74954	1.34194	1.76576	1.61908	1.02974
IPI00218343	84790	TUBA1C	1.5595	1.79926	1.52392	1.62756	1.17383
IPI00020632	445	ASS1	1.48786	1.18162	2.30752	1.659	1.41005
IPI00018246	3098	HK1	1.94324	1.50043	1.61314	1.6856	1.12337
IPI00056414	114569	MAL2	1.66679		1.77398	1.72038	1.01681
IPI00219301	4082	MARCKS	1.68953	1.12908	2.34498	1.7212	1.14948
IPI00295400	7453	WARS	2.07614	1.10777	2.06391	1.74927	1.01672
IPI00935700	54843	SYTL2	1.58825	1.51337	2.17274	1.75812	1.05061
IPI00219217	3945	LDHB	1.77622	1.74477	1.89787	1.80629	1.2353
IPI00872822	10075	HUWE1	1.84536	2.5477	1.02845	1.80717	1.40866
IPI00328391	51809	GALNT7	1.292	1.94387	2.20514	1.81367	1.23141
IPI00419237	51056	LAP3	2.18074	1.13361	2.18628	1.83354	1.09042
IPI00024279	55127	HEATR1	1.364	1.95811	2.33903	1.88705	1.59624
IPI00306290	11260	XPOT	1.56022	1.82479	2.51632	1.96711	1.51595
IPI00744711	87178	PNPT1	2.06513	1.12329	2.73273	1.97372	1.03989
IPI00642693	11054	OGFR	1.82969		2.23779	2.03374	0.999114
IPI00165981	57169	ZNFX1	2.09969	1.48417	2.53733	2.0404	1.10633
IPI00855918	727897	MUC5B	1.89014	2.49617	2.08125	2.15585	1.68343
IPI00921172	54677	CROT		1.8737	2.46507	2.16939	1.51411
IPI00216308	7416	VDAC1	2.82159	1.58437	2.68299	2.36299	1.58874
IPI00828098	57674	RNF213	3.18993	1.35072	2.85333	2.46466	1.17091
IPI00019463	5610	EIF2AK2	3.29059	1.73491	2.45609	2.49386	1.19553
IPI00847543	9881	TRANK1	1.84787		3.16667	2.50727	0.621981
IPI00103397	4586	MUC5AC	2.60075	3.10143	1.8222	2.50812	1.49731
IPI00004312	6773	STAT2	3.52298	1.17626	3.63819	2.77914	1.02219
IPI00216026	7417	VDAC2	3.1096		2.78309	2.94635	1.5789
IPI00027486	1048	CEACAM5	2.52096	2.74098	4.0038	3.08858	1.55869
IPI00294739	25939	SAMHD1	4.02968	1.28305	4.00165	3.10479	0.907897
IPI00022348	5371	PML	2.78792		3.55227	3.17009	0.887894
IPI00152503	151636	DTX3L	3.84099		2.8942	3.3676	1.23776
IPI00892682	6891	TAP2	1.99142		5.29967	3.64555	0.818957
IPI00249304	85441	HELZ2	3.77991	1.97106	5.25842	3.6698	1.10364
IPI00645962	6892	TAPBP	4.16285		3.19767	3.68026	1.20445
IPI00455627	55008	HERC6	3.8418		3.61744	3.72962	0.844673
IPI00027803	83666	PARP9	3.88774		4.25905	4.07339	1.49035
IPI00291215	54625	PARP14	4.86746	2.76805	4.61883	4.08478	1.28654
IPI00030781	6772	STAT1	5.15359	1.76424	5.39053	4.10279	1.15844
IPI00018298	3433	IFIT2	3.13915		5.07833	4.10874	1.21757
IPI00646625	6890	TAP1	4.12121		5.01519	4.5682	0.892066
IPI00008613	3430	IFI35	3.5288		6.06682	4.79781	1.11139
IPI00217018	54809	SAMD9	5.52927		5.18046	5.35487	0.975744
IPI00002405	4940	OAS3	8.66816	2.11982		5.39399	1.00345
IPI00018300	3434	IFIT1	3.81511		7.13478	5.47494	0.915285
IPI00005577	64135	IFIH1	6.68488		4.49215	5.58852	1.62878
IPI00023673	3959	LGALS3BP	5.1612		6.71071	5.93595	1.61108
IPI00217606	55601	DDX60	5.32992		7.33055	6.33024	1.12971
IPI00024254	3437	IFIT3	4.66695		8.24918	6.45806	1.11003
IPI00217049	4939	OAS2	5.53456		7.77056	6.65256	1.11592
IPI00654731	23586	DDX58	6.14523		8.75614	7.45068	1.37198
IPI00305585	4938	OAS1	7.13364		9.79828	8.46596	1.22749
IPI00375631	9636	ISG15	12.2117	4.69351	12.8322	9.91248	2.00208
IPI00167949	4599	MX1	9.92004		13.4991	11.7096	1.19834
cluster:4	hclust_k_10_quant_cl_4_pc70_ids.csv								cl.4.up:34	cl.4.down:21
Protein IDs	Entrez IDs	HGNC Symbol	EPHB1	EPHB4	FGFR2	FLT1	FRK	INSR	mean_clus_4	mean_comp_4
IPI00008986	8140	SLC7A5	0.487486	0.471331	0.55491	0.418317	0.27781	0.452498	0.443725	0.80025
IPI00027493	6520	SLC3A2	0.527215		0.600899	0.467244	0.293064	0.497031	0.477091	0.861921
IPI00012895	771	CA12	0.476688	0.500197	0.644244	0.605761	0.289577	0.510884	0.504558	0.583756
IPI00305064	960	CD44	0.53322	0.402076		0.523491	0.527967	0.591447	0.51564	0.64637
IPI00015346	1952	CELSR2	0.251959	0.561871	0.81954	0.555805	0.397109	0.819262	0.567591	0.700923
IPI00011229	1509	CTSD	0.536592	0.515439	0.71349	0.63934	0.42055	0.612951	0.57306	0.948452
IPI00017895	2820	GPD2	0.618584	0.668462	0.668107	0.424265	0.484324	0.58535	0.574849	0.912369
IPI00021924	8971	H1FX	0.601181	0.493435	0.627296			0.599561	0.580368	0.832843
IPI00027728	6541	SLC7A1	0.646765	0.582308	0.682168	0.501273	0.521752	0.619762	0.592338	1.03493
IPI00930563	6542	SLC7A2	0.30707	0.730915	0.643265	0.939653	0.522333	0.419926	0.59386	0.781175
IPI00002441	6382	SDC1	0.239009	0.674365	1.0289	0.248782	0.326528	1.06009	0.59628	1.04524
IPI00797038	5106	PCK2	0.643473	0.527396	0.687457	0.66234	0.53081	0.582134	0.605602	1.02378
IPI00098902	4967	OGDH	0.581116	0.670251		0.662072		0.584257	0.624424	0.852527
IPI00022462	7037	TFRC	0.660846	0.646408	0.696885	0.51572	0.621179	0.609756	0.625133	0.927492
IPI00410034	54407	SLC38A2	0.574591	0.600885	0.618473	0.778929	0.595933	0.694113	0.643821	0.808408
IPI00021807	2629	GBA	0.78634	0.640294	0.611327	0.685276	0.47541	0.762421	0.660178	0.866864
IPI00299402	5091	PC	0.575412	0.540525	0.667239	0.874157	0.668963	0.636957	0.660542	0.900141
IPI00026991	11226	GALNT6	0.736953	0.452107	0.761549	0.861649	0.572804	0.620403	0.667577	1.03138
IPI00420108	1743	DLST	0.47956	0.758296	0.749285	0.677549	0.776163	0.673019	0.685645	0.898509
IPI00180707	341640	FREM2	0.288997	1.28524	0.919039	0.483824	0.342269	1.03694	0.726052	0.980742
IPI00005668	1646	AKR1C2	1.04508	0.866059	0.718003		0.560207	0.563142	0.750499	0.761293
IPI00010471	3936	LCP1	1.66985	0.882251	1.28691	1.76662	0.978028	1.57447	1.35969	0.917606
IPI00844508	57530	CGN	1.5984	1.90906	0.884517	1.71024	1.18624	0.964622	1.37551	1.03363
IPI00013871	6240	RRM1	1.7393	1.24329	1.32739	1.09397	1.61573	1.30908	1.38813	1.19685
IPI00007752	10383	TUBB4B	1.49432	1.63818	1.17941	1.26588	1.52379	1.3938	1.4159	1.03675
IPI00030781	6772	STAT1	2.04653	1.37802	1.38412	0.997122	1.00352	1.86498	1.44572	1.27894
IPI00215637	1654	DDX3X	1.51654	1.47202	1.42783	1.33555	1.55035	1.53012	1.47207	1.05444
IPI00024403	8895	CPNE3	1.3292	1.5838	1.49627	1.62011	1.38962	1.50342	1.48707	1.07241
IPI00013174	10432	RBM14	1.64393	1.621	1.51323	1.71785	1.14972	1.28522	1.48849	1.15531
IPI00292496	347688	TUBB8	1.64704	1.85124	1.23372	1.44766	1.61469	1.35165	1.52433	1.09144
IPI00797279	29128	UHRF1	1.68356	2.15466	1.69078	1.13191	1.4083	1.19242	1.54361	1.03327
IPI00479385	8623	ASMTL	1.38064	1.40238	1.37261	1.54873	1.73205	1.83019	1.54443	1.47191
IPI00386803	3927	LASP1	1.30548	1.94676		1.69535	1.32301	1.47862	1.54984	1.02777
IPI00412650	6840	SVIL	1.82017	1.35528	1.47992	1.82642	1.14069	1.79519	1.56961	1.1003
IPI00218414	760	CA2	1.66895	1.90794	1.40582		1.28928	1.63732	1.58186	0.938555
IPI00025311	8537	BCAS1	2.03082	1.489	1.65404	1.33984		1.66139	1.63502	0.934921
IPI00002459	309	ANXA6		1.29484	1.59307	2.27475	1.42086	1.61189	1.63908	1.21815
IPI00027011	11254	SLC6A14	1.87821	1.39096	1.72308	1.73693	1.47419	1.75231	1.65928	0.98756
IPI00871372	25831	HECTD1	1.58359	2.12495	1.5643	1.53854	1.72873	1.53737	1.67958	1.10293
IPI00855918	727897	MUC5B	1.36372	1.29777	1.69361	1.73672	2.41845	1.77123	1.71358	1.70439
IPI00018246	3098	HK1	1.71018	1.56187	1.29953	2.65556	1.60888	1.49333	1.72156	1.08607
IPI00218343	84790	TUBA1C	2.25639	2.00588	1.32245	1.43415	1.71358	1.60926	1.72362	1.1386
IPI00746412	9169	SCAF11	1.96327	1.44119	1.73055	1.77841	1.68193	1.77312	1.72808	1.10597
IPI00301263	790	CAD	2.09037	1.98617	1.31306	1.4378	1.68961	1.86582	1.73047	1.14348
IPI00013808	81	ACTN4	1.68757	1.51184	1.37009	2.89939	1.64146	1.38465	1.74917	0.889373
IPI00013508	87	ACTN1	1.62482		1.30922	3.02039	1.62776	1.36689	1.78982	0.934053
IPI00792743	79811	SLTM	2.25389	1.65152	1.63537		1.75228	1.87202	1.83302	1.08183
IPI00027486	1048	CEACAM5	1.92815	1.20468	1.82413	2.20144		2.20153	1.87199	1.65947
IPI00784320	286077	FAM83H	2.28762	2.61292	1.37534	1.30318	2.35671	1.67853	1.93572	1.13416
IPI00376344	4430	MYO1B	2.38159		1.78678	2.01409	2.06223	1.80707	2.01035	1.3474
IPI00911039	3303	HSPA1A	1.18659	1.30171	4.18567	1.45752	2.38774	1.64962	2.02814	1.04458
IPI00872822	10075	HUWE1	2.17493	3.62274	2.20468	1.68463	1.48623	2.64875	2.30366	1.33542
IPI00293845	55183	RIF1	2.72715	2.50902	2.10434		2.37466	2.77919	2.49887	1.31328
IPI00006196	4926	NUMA1	3.44498	2.6294	2.49358	2.97195	2.5328	2.81902	2.81529	1.08524
IPI00216308	7416	VDAC1	3.96617	3.53945	2.90451		2.53903	2.30169	3.05017	1.49811
cluster:5	hclust_k_10_quant_cl_5_pc70_ids.csv				cl.5.up:21	cl.5.down:20
Protein IDs	Entrez IDs	HGNC Symbol	EPHB3	ERBB2	mean_clus_5	mean_comp_5
IPI00005668	1646	AKR1C2	0.368099	0.308072	0.338085	0.775444
IPI00375462	140890	SREK1	0.534002	0.377472	0.455737	0.909054
IPI00012895	771	CA12	0.54728	0.448457	0.497869	0.578614
IPI00305064	960	CD44	0.545069	0.461469	0.503269	0.640346
IPI00000692	9022	CLIC3	0.55955	0.467313	0.513431	0.896497
IPI00921911	1397	CRIP2	0.589618	0.622975	0.606296	0.916205
IPI00002405	4940	OAS3	0.638374	0.589291	0.613832	1.2159
IPI00012728	2180	ACSL1	0.612407	0.649883	0.631145	0.7875
IPI00000105	9961	MVP	0.642764	0.629779	0.636272	0.940196
IPI00246975	2947	GSTM3	0.697682	0.576783	0.637232	0.826368
IPI00607818	79784	MYH14	0.609509	0.666716	0.638113	0.976502
IPI00010471	3936	LCP1	0.670277	0.615248	0.642763	0.973785
IPI00028931	1829	DSG2	0.761081	0.57174	0.66641	1.03263
IPI00216008	2539	G6PD	0.766384	0.574918	0.670651	1.00412
IPI00025512	3315	HSPB1	0.754758	0.59959	0.677174	0.924808
IPI00012645	6712	SPTBN2	0.738527	0.632557	0.685542	0.879602
IPI00554711	3728	JUP	0.690995	0.70782	0.699407	0.837823
IPI00022827	9748	SLK	0.702663	0.725287	0.713975	0.871083
IPI00009896	2052	EPHX1	0.75478	0.689225	0.722003	0.823913
IPI00073772	2203	FBP1	0.76341	0.760611	0.762011	0.870125
IPI00002441	6382	SDC1	1.58957	0.578721	1.08415	0.999801
IPI00783271	10128	LRPPRC	1.23437	1.29574	1.26505	1.00213
IPI00027230	7184	HSP90B1	1.25133	1.28772	1.26953	0.956175
IPI00291755	23225	NUP210	1.27001	1.31727	1.29364	1.05532
IPI00022649	6558	SLC12A2	1.34418	1.28577	1.31497	0.885232
IPI00002459	309	ANXA6	1.36028	1.30161	1.33095	1.25111
IPI00295813	57535	KIAA1324	1.4073	1.29779	1.35255	1.03373
IPI00003515	9321	TRIP11	1.33463	1.41048	1.37255	1.07015
IPI00744711	87178	PNPT1	1.3693	1.42101	1.39515	1.07308
IPI00294158	644	BLVRA	1.44176	1.43555	1.43865	1.23132
IPI00014533	7343	UBTF	1.36748	1.6282	1.49784	1.23288
IPI00412415	11177	BAZ1A	1.63122	1.56324	1.59723	1.22666
IPI00026970	11198	SUPT16H	1.57938	1.72365	1.65151	1.23632
IPI00005154	6749	SSRP1	1.69993	1.66651	1.68322	1.25545
IPI00374563	375790	AGRN	1.59	1.8175	1.70375	1.43343
IPI00103397	4586	MUC5AC	1.99749	1.5199	1.75869	1.55852
IPI00855918	727897	MUC5B	1.9553	1.73558	1.84544	1.70079
IPI00554521	2495	FTH1	2.06501	1.80203	1.93352	1.89196
IPI00016112	7837	PXDN	2.26821	1.90707	2.08764	1.32084
IPI00297851	1105	CHD1	2.30289	2.46304	2.38297	1.4556
IPI00375676	2512	FTL	3.13728	1.66539	2.40134	1.76156
cluster:6	hclust_k_10_quant_cl_6_pc70_ids.csv								cl.6.up:62	cl.6.down:33
Protein IDs	Entrez IDs	HGNC Symbol	ERBB4	LMTK3	MATK	ROR2	TYRO3	ZAP70	mean_clus_6	mean_comp_6
IPI00855918	727897	MUC5B	0.680361	0.629987	0.746791	0.265728	0.304217	0.434034	0.510186	1.82677
IPI00219097	3148	HMGB2	0.752845	0.605807		0.662886		0.515474	0.634253	1.16958
IPI00299024	10409	BASP1	0.659191	0.620384	0.669928	0.680077	0.682269	0.50377	0.635936	0.984508
IPI00297419	5241	PGR	0.612481	0.502574	0.602542	0.705001	0.827736	0.59774	0.641346	0.743159
IPI00181728	55299	BRIX1		0.54945	0.581325		0.824006	0.623351	0.644533	1
IPI00021924	8971	H1FX	0.719009	0.675859	0.541845	0.877644	0.703689	0.46813	0.664363	0.832865
IPI00294380	5106	PCK2		0.674629	0.695072		0.734497	0.570011	0.668552	0.849847
IPI00554481	6520	SLC3A2		0.545464	0.673036		0.564956	0.972917	0.689093	0.791081
IPI00003384	9620	CELSR1	0.51801	0.595295	0.571458	0.866439	0.802349	0.823572	0.696187	1
IPI00218414	760	CA2	0.912941	1.06394	0.818534	0.43598	0.515232	0.50231	0.708156	1.01785
IPI00010154	2664	GDI1	0.750577	0.814679	0.726462	0.704455	0.659135	0.601917	0.709537	1.0105
IPI00008986	8140	SLC7A5	0.649152	0.830581	0.751551	0.641118	0.49231	0.940389	0.717517	0.772407
IPI00383581	23193	GANAB	0.626557	0.660372	0.681529	0.759852	0.789817	0.827054	0.724197	0.912948
IPI00328319	5928	RBBP4	0.934277	0.483236	0.560093	0.99903	0.696691	0.681467	0.725799	0.911173
IPI00915334	130507	UBR3	0.422227	0.837843	0.564673	0.65604	0.866169	1.0092	0.726026	1.02577
IPI00027443	833	CARS	0.76594	0.626737	0.852809	0.628327	0.692585	0.80574	0.72869	1.12478
IPI00025869	2717	GLA	0.721194	0.648563	0.717164	1.00892	0.839592	0.478781	0.735703	0.702734
IPI00063408	55526	DHTKD1	0.741078	0.680821	0.761251	0.725635	0.925007	0.628234	0.743671	0.908949
IPI00020956	3068	HDGF	0.553921	0.715004	0.685497	0.827658	0.844887	0.875942	0.750485	0.957945
IPI00291755	23225	NUP210	0.61721	0.715713	0.729181	0.850779	0.892621	0.732641	0.756357	1.0938
IPI00103525	55269	PSPC1	0.699761	0.730919	0.671898	1.0067	0.718936	0.741808	0.76167	1.0823
IPI00645948	3146	HMGB1	0.768	0.748987	0.827692	0.67871	0.875633	0.700699	0.76662	1.05069
IPI00168407	55066	PDPR	0.696898	0.684244	0.661185	0.882646	1.00088	0.733766	0.776604	0.83581
IPI00787089	27043	PELP1	0.505801	0.688952	0.715693	1.03594	0.821752	0.91972	0.78131	0.895679
IPI00554777	440	ASNS	0.938329	0.96377	0.830842	0.708664	0.655855	0.635343	0.7888	1.48884
IPI00000634	8030	CCDC6	1.24655	1.01579	0.412403	0.650834	0.344064	1.09967	0.794885	1.04359
IPI00002270	79624	C6orf211	0.83776	1.04686	0.763901	0.664225	0.818085	0.686015	0.802808	0.970088
IPI00790739	50	ACO2	0.700964	0.746392	0.735065	0.96372	0.774632	0.911295	0.805345	1.08905
IPI00182757	57805	CCAR2	0.746747	0.681275	0.766163	0.966029	0.843961	0.832392	0.806094	0.956682
IPI00306604	3678	ITGA5	0.634591	0.624998	0.930894	0.890353	0.638379	1.29347	0.835448	0.961747
IPI00011200	26227	PHGDH	0.989339	0.872922	1.01439	0.716029	0.783783	0.692238	0.844784	1.27666
IPI00016007	55930	MYO5C	0.98266	1.35824	1.06177	0.474775	0.873417	0.611037	0.89365	1.2154
IPI00744780	8537	BCAS1	1.43227	1.41976		0.561301		0.543503	0.989208	0.970706
IPI00219036	23405	DICER1	1.03682	0.599307	0.824917	0.496433	1.48384	1.58034	1.00361	0.886301
IPI00031517	4175	MCM6	1.34406	1.04459	1.28352	1.21338	1.25312	0.682568	1.13687	0.936752
IPI00011229	1509	CTSD	1.31842	1.32789	1.3093	1.28692	0.827436	0.814033	1.14733	0.890051
IPI00410034	54407	SLC38A2	1.49656	1.69419	1.35688	0.77815	0.896852	0.688994	1.15194	0.756734
IPI00184330	4171	MCM2	1.32083	1.06373	1.34803	1.1826	1.26526	0.733634	1.15235	0.941711
IPI00795318	4173	MCM4	1.39092	0.99544	1.32968	1.20482	1.28329	0.722911	1.15451	0.931553
IPI00030781	6772	STAT1	1.4212	1.37015	1.20184	0.977931	1.06673	1.27636	1.21903	1.30199
IPI00009030	3920	LAMP2	1.30678	1.4088	1.29878	1.28901	1.16928	0.855286	1.22132	0.928263
IPI00789551	9782	MATR3	1.01983	0.99782	1.0136	1.61861	1.36917	1.33835	1.22623	0.981001
IPI00178150	24137	KIF4A	1.39341	1.03446	1.40877	1.21928	1.50187	0.804627	1.22707	0.895584
IPI00216008	2539	G6PD	1.3015	1.34648	1.23342	1.07218	1.21678	1.34314	1.25225	0.966297
IPI00784320	286077	FAM83H	1.32411	1.05396	1.16091	1.20594	1.35753	1.4311	1.25559	1.20333
IPI00027223	3417	IDH1	1.29769	1.32748	1.23052	1.25775	1.35014	1.09471	1.25972	0.898891
IPI00013871	6240	RRM1	1.48246	1.51204	1.41099	1.07629	1.12529	1.0386	1.27428	1.20843
IPI00257903	79956	ERMP1	1.19234	1.36761	1.26629	1.49262	1.04253	1.3928	1.29237	0.767716
IPI00152453	4157	MC1R	1.3602	1.51164	1.35179	0.997704	1.00464	1.56311	1.29818	1.12881
IPI00719285	11113	CIT	1.65738	1.2294	1.50285	0.979393	1.56797	0.919218	1.30937	1.08287
IPI00386189	80155	NAA15	1.45232	1.56554	1.45123	1.10849	1.31922	1.10474	1.33359	1.07228
IPI00017292	1499	CTNNB1	1.22326	1.5737	1.39212	1.35967	1.26639	1.24357	1.34312	0.889832
IPI00215998	967	CD63	1.52477	1.89213	1.51229	1.10116	1.08799	0.966143	1.34741	0.996271
IPI00022334	4942	OAT	1.13057	1.16041	1.3978	1.77234	1.63845	1.02306	1.35377	1.00921
IPI00872375	6513	SLC2A1	1.80575	1.91847	1.7994	1.00471	0.831267	0.831458	1.36518	0.995383
IPI00844215	6709	SPTAN1	1.25332	1.3048	1.25024	1.63337	1.45467	1.33787	1.37238	0.938789
IPI00641582	9531	BAG3	1.41692	1.26183	1.48925	1.31794	1.46581	1.28821	1.37333	0.903396
IPI00871372	25831	HECTD1	1.47181	1.51913	1.38756	1.0787	1.45643	1.40154	1.38586	1.13385
IPI00219682	2040	STOM	1.50887	1.76762	1.17884	0.905507	2.006	0.95195	1.38646	1.08065
IPI00216694	5358	PLS3	1.37907	1.35423		1.30805		1.5065	1.38696	0.958642
IPI00470891	7812	CSDE1	1.49988	1.37536		1.31573		1.36839	1.38984	1.11125
IPI00021805	4257	MGST1	1.29984	1.0876	1.35574	1.68161	1.53617	1.38335	1.39072	0.886627
IPI00647650	8667	EIF3H	1.38912	1.50522		1.05213		1.61852	1.39125	1.03292
IPI00180707	341640	FREM2	1.52961	1.5872	1.51062	1.13416	1.68301	0.926458	1.39518	0.912695
IPI00871467	3897	L1CAM	1.50873	1.13249	1.55794	1.87497	1.09355	1.34422	1.41865	0.887154
IPI00797279	29128	UHRF1	1.64535	1.03981	1.59707	1.51011	1.83724	0.889622	1.41987	1.04782
IPI00013808	81	ACTN4	1.22441	1.24244	1.12948	2.16029	1.4384	1.46234	1.44289	0.92052
IPI00465431	3958	LGALS3	1.66485	1.60539		1.43236		1.12296	1.45639	0.968768
IPI00418169	302	ANXA2	1.47886	1.48851	1.34536	1.46611	1.30445	1.7127	1.466	1.00276
IPI00645369	667	DST	1.44651	1.69593	1.50868	1.38795	1.65072	1.12717	1.46949	0.938163
IPI00003843	9414	TJP2	1.35117	1.31871	1.3737	1.3654	1.45981	1.96319	1.472	0.994164
IPI00645745	2539	G6PD	1.49767	1.34233	1.32864	1.54359	1.51288	1.66579	1.48182	1.10033
IPI00002478	1889	ECE1	1.3496	1.03635	1.50701	1.9657	1.41311	1.64137	1.48553	0.951255
IPI00002214	3838	KPNA2	1.64936	1.33427	1.401	1.44616	1.61341	1.49633	1.49009	0.913047
IPI00102864	3099	HK2	1.63042	1.83114	1.45623	1.42812	1.69516	0.899938	1.49017	1.10041
IPI00411614	11169	WDHD1	1.73343	1.33925	1.60887	1.83315	1.43364	1.02116	1.49492	0.978784
IPI00177968	949	SCARB1	1.68434	1.73525	1.72738	1.55247	0.829076	1.47191	1.50007	0.791808
IPI00374563	375790	AGRN	1.49878	1.54668	1.76595	1.57406	1.10314	1.85177	1.55673	1.43006
IPI00304064	10207	INADL	1.76676	1.27626	1.68436	1.6674	1.86554	1.15452	1.56914	1.01403
IPI00012733	57007	ACKR3	1.9143	2.10103	1.93886	1.43523	1.02185	1.04845	1.57662	1.05772
IPI00910882	9779	TBC1D5	1.73122	1.17908	1.39225	1.5082	2.02127	1.98497	1.63616	1.15459
IPI00412420	9289	GPR56	2.95524	2.03349	1.87627	1.4437	0.589543	1.0713	1.66159	1
IPI00005668	1646	AKR1C2	1.23305	1.45052		2.06149		1.9073	1.66309	0.693494
IPI00335541	8914	TIMELESS	2.63485	1.66919	1.63468	1.51503	1.32636	1.30353	1.68061	1.09127
IPI00409607	23271	CAMSAP2	1.71919	1.70315	1.73251	1.70197	2.01463	1.40417	1.71261	1.47111
IPI00022462	7037	TFRC	2.14646	2.54316	1.93164	1.25025	1.45017	1.23962	1.76022	0.812059
IPI00294840	202	AIM1	1.62917	1.59322	1.97438	1.95696	1.90197	1.62809	1.78063	1.02169
IPI00299594	8829	NRP1	1.45702	1.24881	1.31062	2.76524	1.81621	2.30187	1.81663	0.953779
IPI00008475	3157	HMGCS1		1.47714	2.12259		1.45893	2.2613	1.82999	0.983011
IPI00003818	8942	KYNU	2.04441	1.61649	2.12425	2.12599	2.33499	1.4177	1.94397	1.04757
IPI00170548	29028	ATAD2	1.61921	0.948591	1.17569	3.11137	2.56683	2.31133	1.95551	1.05723
IPI00219825	5660	PSAP	1.87696	2.76718	2.65018	1.64758	1.73384	1.53761	2.03556	1.09869
IPI00031030	334	APLP2		2.98918	1.97688		1.45542	1.99203	2.10338	0.898127
IPI00876941	857	CAV1	1.90393		2.35475	2.84285	1.61992		2.18036	2.01985
IPI00872028	4926	NUMA1	1.11783	6.91413	1.01682	1.72247	1.46281	1.33536	2.26157	0.954417
cluster:7	hclust_k_10_quant_cl_7_pc70_ids.csv									cl.7.up:38	cl.7.down:27
Protein IDs	Entrez IDs	HGNC Symbol	HCK	IGF1R	MERTK	MET	PDGFRB	PTK6	SRC	mean_clus_7	mean_comp_7
IPI00012895	771	CA12	0.436536	0.707413	0.580184	0.423927	0.358348	0.50257	0.449722	0.4941	0.586579
IPI00008986	8140	SLC7A5	0.562558	0.599286	0.734139	0.630693	0.390005	0.348837	0.357292	0.517544	0.797488
IPI00031822	8884	SLC5A6	0.580927	0.5221	0.786133	0.478968		0.503994		0.574424	0.889456
IPI00027493	6520	SLC3A2	0.579578	0.673891	0.893164	0.597482	0.368317		0.365737	0.579695	0.851886
IPI00871279	81539	SLC38A1	0.613854	0.748788		0.670843	0.554531	0.401721	0.562954	0.592115	0.762125
IPI00930563	6542	SLC7A2	0.670849	0.867399	0.913322	0.717798	0.393152	0.319341	0.314808	0.599524	0.784015
IPI00020060	6548	SLC9A1	0.48587	0.528895	0.617269	0.755372	0.654758	0.574771		0.602822	0.84263
IPI00024919	10935	PRDX3	0.58675	0.637447		0.780511	0.390799	0.643761	0.601911	0.606863	0.797328
IPI00376427	4685	NCAM2	0.483571	0.678628	0.695416	0.658274	0.551046	0.642812	0.557379	0.609589	1.01296
IPI00171411	51280	GOLM1	0.677459	0.620218	0.709167	0.478768	0.507046	0.866898	0.46135	0.617272	0.841893
IPI00022649	6558	SLC12A2	0.680233	0.803132	0.639499	0.532461	0.582661	0.575084	0.743557	0.650947	0.928327
IPI00645867	26509	MYOF	0.750011	0.768027	0.857573	0.688363	0.377609		0.502446	0.657338	0.783036
IPI00021807	2629	GBA	0.755309	0.653277	0.716856	0.745285	0.611817	0.612497	0.516404	0.658778	0.87157
IPI00293074	57153	SLC44A2	0.83837	0.746974	0.80706	0.642008	0.528267	0.435196	0.621972	0.659978	0.807833
IPI00871467	3897	L1CAM	0.480997	0.822492	0.583349	0.755839	0.718528	0.726111	0.56559	0.664701	0.975046
IPI00218163	4582	MUC1	1.04322	0.585819	0.78581	0.619605	0.536467	0.51083	0.652434	0.676312	0.853353
IPI00025869	2717	GLA	0.69113	0.702567	0.884952	0.739761	0.607537	0.635309	0.529532	0.684398	0.708357
IPI00012728	2180	ACSL1	0.671398	0.666878	0.571448	0.99523	0.679953	0.726747	0.511924	0.689082	0.793987
IPI00305304	29956	CERS2	0.801607	0.748703	0.857016	0.690217	0.587598	0.595634	0.653123	0.704843	0.801436
IPI00328415	1727	CYB5R3	0.769655	1.07176	0.634998	0.570569	0.699553	0.605075	0.585621	0.705318	0.888182
IPI00009123	4925	NUCB2	0.855515	0.759041	0.7167	0.858822	0.539561	0.509326	0.73937	0.711191	0.855078
IPI00005668	1646	AKR1C2	0.956133	0.661898	0.982165	0.900253	0.513042	0.675327	0.340647	0.718495	0.766109
IPI00386755	30001	ERO1L	0.944349	0.832453	0.823218	0.814283	0.586167	0.563704	0.509207	0.724769	0.949622
IPI00017895	2820	GPD2	0.850117	0.825013	0.754397	0.858022	0.679719	0.544517	0.613923	0.732244	0.899192
IPI00022462	7037	TFRC	0.750298	0.992219	1.10423	0.649961	0.662641	0.489786	0.548519	0.742522	0.918537
IPI00015346	1952	CELSR2	1.20492	0.913012	0.935442	1.0393	0.571896	0.589181	0.502577	0.822332	0.672477
IPI00007427	10551	AGR2	1.1391	0.977681	0.752369	1.17881	0.595893	0.610548	0.622682	0.839583	1.02563
IPI00018246	3098	HK1	0.729817	1.5268	1.42009	0.606529	1.12962	1.16501	1.33445	1.13033	1.15613
IPI00024719	8520	HAT1	1.29434	1.68595	0.672996	1.60826		0.789849		1.21028	0.915793
IPI00023860	4673	NAP1L1	1.15638	1.23189	1.25439	1.04212	1.42415	1.23216	1.5233	1.26634	1.10368
IPI00013174	10432	RBM14	0.956308	0.922619	1.36304	0.943898	1.44619	1.76302	1.49948	1.27065	1.17585
IPI00011200	26227	PHGDH	1.11431	1.0629	1.0334	1.82495	1.40561	1.12189	1.61677	1.3114	1.22779
IPI00022020	8821	INPP4B	1.26872	1.34184	1.02571	1.47029	1.31534	1.70627	1.26217	1.34148	1.04496
IPI00013933	1832	DSP	1.59549	1.06366	1.18965	1.45241	1.14456	1.53985	1.4123	1.34256	1.04526
IPI00465248	2023	ENO1	1.22191	1.2812	1.09755	1.3534	1.47755	1.53167	1.55138	1.35924	1.142
IPI00030781	6772	STAT1	1.48153	1.27463	1.28649	1.56156	1.44269	1.12987	1.36364	1.36291	1.28606
IPI00030706	10598	AHSA1	1.17503	1.4429	1.23099	1.39236	1.37849	1.43766	1.51134	1.36697	1.04161
IPI00020672	10072	DPP3	1.39131	1.32114	1.11611	1.49844	1.39714	1.57196	1.39476	1.38441	1.0969
IPI00607818	79784	MYH14	1.66547	1.3433	1.19667	2.08968	1.11807	1.25458	1.13637	1.40059	0.911406
IPI00332371	5211	PFKL	1.37594	1.36644	1.22041	1.58184	1.3574	1.49714	1.43998	1.40559	1.16852
IPI00023598	10382	TUBB4A	1.05101	1.04918	1.28303		1.80419	1.59519	1.7228	1.41757	1.08238
IPI00647915	8407	TAGLN2	1.59749	1.29715		1.45227	1.41048	1.27872	1.4789	1.41917	1.11985
IPI00180675	7846	TUBA1A	1.52389	1.21959	1.33451		1.48645	1.58095		1.42908	1.17967
IPI00292496	347688	TUBB8	1.2026	1.3981	1.25094	1.60425	1.44767	1.64215	1.55118	1.44241	1.09387
IPI00855820	23041	MON2	1.18252	1.29106	1.12268	1.19795	1.81224	1.77948	1.78504	1.453	1.31172
IPI00218693	353	APRT	1.29196	1.36546		1.47282	1.4713	1.66285	1.51073	1.46252	1.173
IPI00005904	11218	DDX20			1.31457	0.826905	1.63499	1.86248	1.79194	1.48618	1.18227
IPI00004358	5834	PYGB	1.58512	1.2644	1.14608	1.86591	1.53773	1.55762	1.55392	1.50154	0.971522
IPI00296337	5591	PRKDC	0.875821	1.26988	1.18754	1.31906	1.80482	2.11029	1.94916	1.50237	1.24131
IPI00784320	286077	FAM83H	1.25348	1.46969	1.22108	1.32912	1.5336	2.23379	1.54084	1.51166	1.17152
IPI00218343	84790	TUBA1C			1.39937	1.54795	1.84837	1.49441	1.53243	1.5645	1.16326
IPI00301263	790	CAD	1.06117	1.53739	1.41553	1.30551	1.82082	1.87571	2.09615	1.58747	1.15062
IPI00032406	10294	DNAJA2	1.06686	2.85841	1.40204	1.80187	1.19626	1.38545	1.46339	1.59633	1.06698
IPI00002459	309	ANXA6	1.6611	1.25234	1.36137	1.80947		1.54621	2.02651	1.6095	1.21355
IPI00855918	727897	MUC5B	2.9788	1.25904	1.22141	1.48817	1.30538	1.55904	1.52016	1.61886	1.71566
IPI00464999	63897	HEATR6	1.34332	1.36522	1.29529	1.43093	1.93429	1.88006	2.15028	1.62848	1.23038
IPI00216308	7416	VDAC1			0.81671	0.709885	1.92327	1.99941	2.73925	1.63771	1.62652
IPI00216057	6652	SORD	1.96312	1.58013			1.31132	1.88702	1.66786	1.68189	1.09834
IPI00306290	11260	XPOT	1.21761	1.58013	1.26665	1.5749	1.98324	2.19148	2.32454	1.73408	1.51296
IPI00024279	55127	HEATR1			1.78749	1.46068	1.45594	2.05243	2.0849	1.76829	1.59653
IPI00479385	8623	ASMTL	1.966	1.4552	1.22854	1.71861	2.35257	2.10928	2.33366	1.88055	1.43009
IPI00006196	4926	NUMA1			1.28002	1.55515	2.05507	2.17451	2.60797	1.93455	1.2032
IPI00020632	445	ASS1	1.91626	1.51901	1.55939	2.71281	2.02806	2.17704	1.95271	1.98075	1.3499
IPI00376344	4430	MYO1B	1.1908	1.42963	1.49787	4.12692	1.92274		2.09412	2.04368	1.32823
IPI00293845	55183	RIF1			1.57019	2.68866	2.59276	1.76716	2.66352	2.25646	1.33615
cluster:8	hclust_k_10_quant_cl_8_pc70_ids.csv					cl.8.up:40	cl.8.down:59
Protein IDs	Entrez IDs	HGNC Symbol	JAK1	LCK	PTK2	mean_clus_8	mean_comp_8
IPI00015953	9188	DDX21	0.415535	0.558096	0.481754	0.485128	0.919437
IPI00002135	10460	TACC3	0.423602	0.447825	0.634494	0.501974	1.08584
IPI00216088	1382	CRABP2	0.47757	0.551096		0.514333	0.625666
IPI00012895	771	CA12	0.472471		0.577218	0.524845	0.577699
IPI00015346	1952	CELSR2	0.545071	0.441342	0.605812	0.530742	0.696254
IPI00013679	1854	DUT	0.568332	0.494792		0.531562	1.03753
IPI00178150	24137	KIF4A	0.520012	0.458106	0.618486	0.532201	0.945247
IPI00829826	5469	MED1	0.487367		0.610941	0.549154	0.878123
IPI00305289	3832	KIF11	0.452213	0.53077	0.708732	0.563905	1.02791
IPI00103516	57513	CASKIN2	0.559933	0.52086	0.657361	0.579384	0.753694
IPI00328905	128239	IQGAP3	0.502744	0.476095	0.770329	0.583056	0.963106
IPI00305064	960	CD44	0.565776	0.520691	0.669658	0.585375	0.638525
IPI00397366	8496	PPFIBP1	0.543238		0.628024	0.585631	0.962365
IPI00002214	3838	KPNA2	0.645125	0.473713	0.653206	0.590681	0.984488
IPI00031519	1786	DNMT1	0.556747	0.674008	0.61966	0.616805	0.911082
IPI00075081	2177	FANCD2	0.592875	0.55886	0.704378	0.618705	0.939305
IPI00021924	8971	H1FX	0.605376	0.652614		0.628995	0.820297
IPI00184533	8237	USP11		0.629052	0.633819	0.631435	1.00545
IPI00217882	6272	SORT1	0.534908	0.664109	0.705785	0.634934	0.886753
IPI00299904	4176	MCM7	0.541874	0.573299	0.806612	0.640595	0.959819
IPI00012201	79083	MLPH	0.613936	0.64776	0.699116	0.653604	0.814178
IPI00010471	3936	LCP1	0.754838	0.559669		0.657254	0.973277
IPI00025869	2717	GLA	0.529259	0.660322	0.783269	0.657617	0.708107
IPI00554481	6520	SLC3A2	0.662381	0.700087	0.613556	0.658675	0.79082
IPI00797684	54845	ESRP1	0.472093	0.588029	0.928144	0.662756	0.943436
IPI00477313	3183	HNRNPC	0.651003	0.688648	0.651555	0.663736	0.916258
IPI00008986	8140	SLC7A5	0.71745	0.644187	0.658413	0.67335	0.771888
IPI00784224	51663	ZFR	0.747791	0.637468	0.634816	0.673358	0.911136
IPI00012074	10236	HNRNPR	0.556598	0.735817	0.728031	0.673482	0.906278
IPI00790503	4628	MYH10	0.444467	0.563388	1.02959	0.679149	1.03815
IPI00013214	4172	MCM3	0.591168	0.610524	0.851236	0.684309	0.947423
IPI00184330	4171	MCM2	0.587318	0.623558	0.853807	0.688227	0.97436
IPI00795318	4173	MCM4	0.634308	0.61576	0.828514	0.692861	0.964679
IPI00179473	8878	SQSTM1	0.607725	0.680895	0.791656	0.693425	0.853028
IPI00216230	7112	TMPO	0.666128	0.682244	0.737337	0.695236	0.953937
IPI00031517	4175	MCM6	0.603657	0.641299	0.842141	0.695699	0.967782
IPI00007927	10592	SMC2	0.673473	0.59667	0.82005	0.696731	1.02601
IPI00411614	11169	WDHD1	0.638021	0.689345	0.770196	0.699187	1.04226
IPI00018350	4174	MCM5	0.61452	0.658311	0.826465	0.699765	0.952051
IPI00329236	5580	PRKCD	0.719077	0.763761	0.620325	0.701054	0.856613
IPI00013468	9184	BUB3	0.628946	0.623771	0.856333	0.703017	0.858563
IPI00026215	2237	FEN1	0.648414	0.678536	0.784477	0.703809	0.929416
IPI00299524	9918	NCAPD2	0.715193	0.600501	0.803288	0.706327	1.03932
IPI00411559	10051	SMC4	0.672132	0.630468	0.837698	0.713433	1.03706
IPI00002894	5424	POLD1	0.614657	0.644423	0.905522	0.721534	0.984499
IPI00008167	483	ATP1B3	0.634767	0.644176	0.893435	0.724126	0.810928
IPI00106687	56925	LXN	0.578266	0.663704	0.935755	0.725908	0.832611
IPI00022758	8139	GAN	0.639717	0.624007	0.917287	0.727004	0.92631
IPI00293074	57153	SLC44A2	0.727843	0.686592	0.769509	0.727981	0.793103
IPI00021700	5111	PCNA	0.785054	0.703323	0.731654	0.74001	0.952558
IPI00022827	9748	SLK	0.78683	0.704233	0.749712	0.746925	0.872023
IPI00073772	2203	FBP1	0.760968	0.687648	0.846107	0.764908	0.871729
IPI00026530	3998	LMAN1	0.760785	0.854673	0.686298	0.767252	0.838709
IPI00012645	6712	SPTBN2	0.759422	0.805751	0.743464	0.769545	0.878667
IPI00792352	5901	RAN	0.737227	0.658614	0.921608	0.772483	1.10213
IPI00008475	3157	HMGCS1	0.959506	0.672277	0.690752	0.774178	1.07028
IPI00807573	5295	PIK3R1	0.451193	0.593771	1.34096	0.795307	0.997496
IPI00396378	3181	HNRNPA2B1	0.702256	0.893516	0.79838	0.798051	0.926616
IPI00019472	6510	SLC1A5	0.777755	0.855729	0.77732	0.803601	0.862775
IPI00002405	4940	OAS3		0.597108	1.49074	1.04392	1.19679
IPI00216654	9221	NOLC1	0.760842	1.85373	0.609202	1.07459	1.29909
IPI00332371	5211	PFKL	1.34028	1.19001	1.29431	1.27487	1.19014
IPI00103397	4586	MUC5AC	2.21833	0.602097	1.06736	1.29593	1.58823
IPI00554469	10989	IMMT	1.27978	1.32058		1.30018	1.06685
IPI00464999	63897	HEATR6	1.38783	1.29294	1.23504	1.30527	1.2717
IPI00030116	5238	PGM3	1.50894	1.08493	1.37275	1.32221	1.24981
IPI00293088	2548	GAA	1.24941	1.33226	1.43944	1.34037	0.977515
IPI00015102	214	ALCAM	1.44638	1.43417	1.19095	1.35717	0.982402
IPI00295252	57580	PREX1	1.47709	1.18945	1.47634	1.38096	1.17488
IPI00296922	3913	LAMB2	1.63877	1.54912	0.982972	1.39029	1.02468
IPI00305267	2802	GOLGA3	1.51513	1.54373	1.14387	1.40091	1.13037
IPI00026970	11198	SUPT16H	1.44397	1.51496	1.38693	1.44862	1.23944
IPI00219825	5660	PSAP	1.7074	1.43968	1.25908	1.46872	1.17145
IPI00009329	7402	UTRN	1.58365	1.65182	1.20347	1.47965	1.08267
IPI00005154	6749	SSRP1	1.42186	1.60609	1.41707	1.48167	1.2583
IPI00479385	8623	ASMTL	1.46494	1.3617	1.62191	1.48285	1.47839
IPI00023711	2125	EVPL	1.60221	1.63451	1.21577	1.48416	1.03137
IPI00298057	5493	PPL	1.53026	1.77317	1.2726	1.52534	1.02789
IPI00873632	5862	RAB2A	1.48041	1.57417		1.52729	1.04165
IPI00014533	7343	UBTF	1.43091	1.58328	1.57915	1.53111	1.227
IPI00298281	3915	LAMC1	1.82324	1.76294	1.0353	1.54049	1.17446
IPI00002459	309	ANXA6	1.56371	1.48047	1.60108	1.54842	1.23804
IPI00009322	4734	NEDD4		1.61755	1.4965	1.55702	1.28336
IPI00304527	222584	FAM83B	1.71817	1.62294	1.48265	1.60792	1.28516
IPI00024320	5935	RBM3	1.53163	1.7362		1.63391	1.21979
IPI00004962	27333	GOLIM4	2.15267	1.57788	1.23438	1.65498	1.2039
IPI00220846	3691	ITGB4	2.02227		1.42449	1.72338	1.40043
IPI00398845	9500	MAGED1		1.99654	1.49473	1.74563	1.16979
IPI00855918	727897	MUC5B	2.04256	1.79687	1.46493	1.76812	1.70219
IPI00292548	85415	RHPN2	2.04588	1.61575		1.83081	1.47893
IPI00029741	3693	ITGB5	1.83298		1.88436	1.85867	0.970938
IPI00016112	7837	PXDN	2.20274	2.50216	1.34184	2.01558	1.31167
IPI00216308	7416	VDAC1	2.24732	2.28845	1.75109	2.09562	1.60281
IPI00294779	7419	VDAC3	2.02239	2.28362		2.15301	1.604
IPI00216026	7417	VDAC2	2.6063	2.43542		2.52086	1.60017
IPI00374563	375790	AGRN	2.83971	3.47599	1.65825	2.65798	1.3829
IPI00329573	1303	COL12A1	3.46877	2.16317		2.81597	1.32887
IPI00554521	2495	FTH1	2.92187	3.59038	3.47126	3.32784	1.82382
IPI00876941	857	CAV1	3.68843	3.95915		3.82379	1.86375
cluster:9	hclust_k_10_quant_cl_9_pc70_ids.csv														cl.9.up:26	cl.9.down:29
Protein IDs	Entrez IDs	HGNC Symbol	JAK2	KDR	NTRK2	PTK2B	PTK7	RET	ROR1	SYK	TEC	TNK1	TYK2	YES1	mean_clus_9	mean_comp_9
IPI00012895	771	CA12	0.543509	0.537957	0.609455	0.517728	0.500366	0.619758	0.511822	0.542782	0.53357	0.555087		0.545344	0.547034	0.582331
IPI00218163	4582	MUC1	0.544455	0.625803	0.533491	0.472404	0.536427	0.557013	0.712662	0.516717	0.535662	0.423176	0.699083	0.667662	0.568713	0.894417
IPI00024062	2036	EPB41L1	0.486955	0.576039	0.762735	0.631217	0.613569	0.609566			0.447232	0.570334	0.578025	0.775636	0.605131	0.73334
IPI00009906	51566	ARMCX3	0.718648		0.5851	0.578795		0.725039	0.544563	0.567246	0.550619	0.598684	0.587662	0.633462	0.608982	0.650617
IPI00103516	57513	CASKIN2		0.619437	0.674228	0.668524	0.589193				0.646848	0.605692	0.868268	0.346065	0.627282	0.77695
IPI00305064	960	CD44	0.611225	0.599073	0.504398	0.569251	0.609525	0.745031	0.525817	0.765887	0.66926	0.635191	0.576242	0.739556	0.629205	0.637592
IPI00013808	81	ACTN4	0.707518	0.763893	0.809618	0.578262	0.779304	0.641465	0.682272	0.593768	0.561978	0.489701	0.659633	1.14158	0.700749	1.02942
IPI00012201	79083	MLPH	0.625462	0.706014	0.880634	0.747685	0.786915	0.868897	0.910894	0.593651	0.645505	0.708328	0.57622	0.551698	0.716825	0.827131
IPI00015346	1952	CELSR2	0.56738	0.513677	0.578447	0.75173	0.733499	0.927352	1.20237	0.551713	0.665	0.555229	0.813403	0.747705	0.717292	0.682122
IPI00000105	9961	MVP	0.626335	0.600308	0.713749	0.741183	0.71778	0.720832	0.709086	0.815882	0.654188	0.844063	0.671899	0.898634	0.726162	0.977188
IPI00012728	2180	ACSL1	0.756226	0.79806	0.830474	0.899933	0.680062	0.622332	0.618202	0.799447	0.649381	0.660997	0.632551	0.826378	0.73117	0.794354
IPI00013508	87	ACTN1	0.849319	0.758993	0.824862	0.624318	0.807795	0.731003	0.742578	0.652849	0.613019	0.542707	0.676221	1.0841	0.742314	1.07405
IPI00293074	57153	SLC44A2	0.672372	0.851071	0.748178	0.710211	0.710779		0.827506	0.58803	0.742915	0.749148		0.825804	0.742601	0.799691
IPI00607818	79784	MYH14	0.783984	0.708398	0.791894	0.82464	0.768462	0.727106	0.662104	0.741472	0.761268	0.715123	0.680125	0.764683	0.744105	1.01791
IPI00000692	9022	CLIC3	0.724489	0.553422	0.71614	0.603537	0.671364	0.76405	0.926706	0.940316	0.657364	0.793407	0.730498	0.86113	0.745202	0.91931
IPI00305304	29956	CERS2	0.722951	0.930222	0.808433	0.712803	0.778674	0.672621	0.727259	0.648442	0.648268	0.755536	0.854309	0.78081	0.753361	0.799563
IPI00022827	9748	SLK	0.82549	0.71005	0.575071	0.755106	0.823454	0.794896	0.64877	0.804504	0.839873	0.853818	0.757095	0.749256	0.761449	0.889977
IPI00012645	6712	SPTBN2	0.888664	0.787615	0.714236	0.731974	0.760649	0.719685	0.889936	0.676051	0.611398	0.607961	0.854501	0.906018	0.76239	0.898817
IPI00477536	2317	FLNB	0.622303	0.717695		0.750277	0.762955	0.793593	0.764652	0.723969	0.783805	0.711186	0.77164	0.995718	0.763436	0.836494
IPI00106687	56925	LXN	0.976145	0.596634	0.710859	0.597339	0.771186	0.927673	0.727002	0.949636	0.734424		0.716551	0.745973	0.768493	0.840806
IPI00022462	7037	TFRC	0.815451	0.709558	0.717723	0.703991	0.759226	0.944191	0.993679	0.697088	0.676466	0.784303	0.760537	0.683651	0.770489	0.92881
IPI00554481	6520	SLC3A2	0.729321	0.705621	0.717313	0.847731	0.814847	0.822816	1.21837	0.693331	0.571659	0.822071	0.600142		0.776657	0.783528
IPI00010951	83481	EPPK1	0.714408	0.80075	0.809031	0.836117	0.730521	0.744452	0.789304	0.794107	0.849573	0.904119	0.789616	0.583114	0.778759	0.880489
IPI00010471	3936	LCP1	0.987587		0.631131	0.708235	0.885466	0.744338	0.775259	0.892836	0.887201	0.746534	0.685316	0.714026	0.787084	1.00278
IPI00554711	3728	JUP	0.738902	0.836711	0.8687	0.745469	0.786996	0.803692	0.75044	0.795845	0.728926	0.725386	0.851578	0.81739	0.787503	0.843993
IPI00003527	9368	SLC9A3R1	0.826841	0.691118	0.730443	0.778437	0.839518	0.837225	0.808928	0.752141	0.730001	0.884192	0.743802	0.862054	0.790392	0.969583
IPI00073772	2203	FBP1	0.776054	0.775737	0.721398	0.708956	0.744777	0.763627	0.761659	0.817697	0.874307	0.926731	0.754195	0.901428	0.793881	0.883308
IPI00019502	4627	MYH9	0.722026	0.516159	1.06276	0.958407	0.797411	0.7539	0.768909	0.806194	0.695807	0.732018	1.00116	1.18227	0.833086	0.98205
IPI00789324	3728	JUP	0.744431	0.872376	0.875973	0.751354	0.716286	0.828211	0.754232	0.889118	0.727813	0.769635	0.861599	1.59194	0.865248	0.955071
IPI00938079	10015	PDCD6IP	1.10936	1.00322	1.23047	1.39694	1.09129	1.25087	1.09422	1.32628	1.19572	1.53516	1.12595	1.34068	1.22501	1.18859
IPI00298961	7514	XPO1	1.23043	1.24736	1.17146	1.25572	1.26199	1.25097	1.22509	1.26075	1.27094	1.24648	1.17898	1.29754	1.24148	1.12688
IPI00642238	50809	HP1BP3	1.14459	1.4311	1.3125	1.16478	0.999726	1.18595	1.3602	1.33414	1.3711	1.29215	1.45104	1.31029	1.2798	1.05975
IPI00239406	23224	SYNE2	1.33508	1.319	1.17401	1.36328	1.1933	1.33304	1.28968	1.38831	1.3618	1.37332	1.26339	1.16293	1.29643	0.999954
IPI00179330	6233	RPS27A	1.38735	1.32283	1.27608	1.23252	1.43046	1.44582	1.33886	1.26764	1.22345		1.15788	1.24495	1.30253	1.17091
IPI00789041	5411	PNN	1.27875	1.44248	1.57985	1.64039	1.30152	1.57513	1.48336	1.3821	1.58908	1.55489	0.472246	0.455952	1.31298	1.13786
IPI00477231	10724	MGEA5	1.24851	1.35006	1.23955	1.36328	1.30599	1.31237	1.3363	1.37142	1.36314	1.39367	1.25684	1.21521	1.31303	1.17122
IPI00297211	8467	SMARCA5	1.35597	1.45341	1.31892	1.30517	1.26971	1.34979	1.49689	1.31084	1.27545	1.36793	1.0225	1.23932	1.31383	1.09304
IPI00464999	63897	HEATR6	1.40003	1.20897	1.25781	1.23064	1.27418	1.25976	1.3278	1.5216	1.38396	1.2595	1.39282	1.36947	1.32388	1.26179
IPI00645431	7917	BAG6	1.03598	1.19082	1.38235	1.65555	1.2878	1.26482	1.38686	1.50539	1.4091	1.42917	1.20144	1.17749	1.32723	1.13764
IPI00020632	445	ASS1	1.60174	1.17911	0.980931	1.46541	1.4329	1.54464	1.32346	1.37841		1.66282	1.23123	0.943649	1.34039	1.44032
IPI00026970	11198	SUPT16H	1.47402	1.69796	1.57542	1.44043	1.61742	1.58867	1.59249	1.54868	1.61786	1.56995	0.293876	0.340041	1.36307	1.22329
IPI00296337	5591	PRKDC	1.25662	1.17113	1.32069	1.12036	1.15875	1.11339	1.14321	1.37705	1.28629	1.31107	2.0736	2.13431	1.37221	1.24616
IPI00011200	26227	PHGDH	1.43225	1.15057	1.23822	1.53869	1.66172	1.37336	1.31891	1.50335	1.37964	1.72385	1.29509	1.17983	1.39962	1.19993
IPI00005154	6749	SSRP1	1.49533	1.67697	1.62546	1.58792	1.71436	1.57317	1.52859	1.7177	1.71246	1.57259	0.303648	0.410586	1.4099	1.23662
IPI00014533	7343	UBTF	1.69382	1.89155	1.58549	1.66161	1.59364	1.61276	1.46469	1.62101	1.66795	1.55347	0.357801	0.464982	1.43073	1.19809
IPI00374563	375790	AGRN	1.90737	1.61517	1.69188	1.32774	1.22429	1.46536	1.22884	1.42957	1.35652	1.68977	1.09627	1.44703	1.45665	1.43838
IPI00016112	7837	PXDN	1.46176	1.80362	1.3497	1.25645	1.57129	1.65814	1.26459	1.46636	1.40574	1.59324	1.26463	1.65813	1.47947	1.31359
IPI00855918	727897	MUC5B	1.25901	1.96778	1.35423	1.31928	1.35903	1.68626	1.16395	1.52956	1.46417	1.66475	1.5139	1.70095	1.49857	1.75203
IPI00479385	8623	ASMTL	1.53253	1.58652	1.5452	1.28091	1.43676	1.45399	1.69886	1.5746	1.47568	1.5613	1.47451	1.49239	1.50944	1.47162
IPI00002441	6382	SDC1	1.95362	0.986132	1.9341	0.929494	1.47537	1.57885	2.23941	1.88943	1.14334	1.85008		0.920031	1.53635	0.889544
IPI00894544	63892	THADA	1.11435				1.75703	1.5895	1.41096	1.60285	1.87259	1.54564	1.9392	1.43948	1.58573	1.25706
IPI00306290	11260	XPOT	1.72312	1.28881	1.52084	1.15778	1.64252	1.49812	1.61383	1.49422	1.48355	1.80736	2.07506	2.29378	1.63325	1.51493
IPI00216308	7416	VDAC1	2.04414	2.37956	1.86413	1.19321	1.65847	1.47869	1.88731	1.43559	1.26557	1.34301	1.46583	2.02605	1.67013	1.61678
IPI00216026	7417	VDAC2	2.09287	2.37026	2.13381	1.22363	1.80052		2.19951	1.42044	1.47405		1.6501	2.23376	1.85989	1.57655
IPI00554521	2495	FTH1	4.76199	2.78204	3.46933	2.82399	2.63748	2.67343	3.12494	3.02912	2.56538	2.8442	2.99631	4.02767	3.14466	1.6099
cluster:10	hclust_k_10_quant_cl_10_pc70_ids.csv					cl.10.up:33	cl.10.down:38
Protein IDs	Entrez IDs	HGNC Symbol	LYN	STYK1	TNK2	mean_clus_10	mean_comp_10
IPI00554525	4810	NHS	0.442512		0.138418	0.290465	0.178254
IPI00012895	771	CA12	0.301207	0.406253	0.50514	0.4042	0.584851
IPI00305064	960	CD44	0.344899	0.494214	0.43666	0.425258	0.646531
IPI00009906	51566	ARMCX3		0.484718	0.387821	0.436269	0.650991
IPI00024062	2036	EPB41L1	0.271063	0.732344	0.564677	0.522695	0.720837
IPI00218163	4582	MUC1	0.481976	0.629426	0.471185	0.527529	0.84913
IPI00015953	9188	DDX21	0.624793	0.571065	0.556216	0.584025	0.914651
IPI00015346	1952	CELSR2	0.564711	0.625537	0.568239	0.586162	0.693572
IPI00025869	2717	GLA	0.619929	0.570813	0.59986	0.596867	0.711047
IPI00006579	1327	COX4I1	0.81411	0.472769	0.503727	0.596869	0.84771
IPI00900293	2317	FLNB		0.643083	0.56574	0.604412	0.824122
IPI00305304	29956	CERS2	0.63417	0.78015	0.405171	0.606497	0.799963
IPI00246975	2947	GSTM3	0.424337	0.67436	0.734946	0.611215	0.831056
IPI00073763	54910	SEMA4C	0.550537	0.651825	0.652667	0.618343	0.831809
IPI00871279	81539	SLC38A1	0.644116		0.601822	0.622969	0.741521
IPI00219036	23405	DICER1	0.737865	0.591619	0.566168	0.631884	0.909964
IPI00477536	2317	FLNB	0.553993	0.717575	0.655319	0.642296	0.832547
IPI00001735	9612	NCOR2	0.659415	0.835126	0.469388	0.654643	0.861373
IPI00008986	8140	SLC7A5	0.91702	0.561988	0.585359	0.688122	0.771173
IPI00012201	79083	MLPH	0.825579	0.599962	0.642134	0.689225	0.812454
IPI00257903	79956	ERMP1	0.649856	0.735048	0.723854	0.702919	0.821624
IPI00008167	483	ATP1B3	0.750675	0.686603	0.698547	0.711941	0.811517
IPI00013808	81	ACTN4	0.792105	0.609123	0.756669	0.719299	0.980808
IPI00027078	1362	CPD	0.665109	1.02961	0.473038	0.722586	0.876636
IPI00217882	6272	SORT1	0.944425	0.630285	0.672132	0.748947	0.881237
IPI00002214	3838	KPNA2	0.896391	0.706014	0.665392	0.755932	0.976492
IPI00784224	51663	ZFR	0.96452	0.68111	0.627195	0.757608	0.906455
IPI00106687	56925	LXN	0.596605	0.631134	1.05909	0.762275	0.830627
IPI00024919	10935	PRDX3	0.710393	0.747898	0.84844	0.768911	0.775746
IPI00307017	4012	LNPEP	0.636364	0.996101	0.679114	0.770526	0.939901
IPI00019912	3295	HSD17B4	0.790252	0.796889	0.752559	0.7799	0.877897
IPI00337494	29957	SLC25A24	0.750254	0.719368	0.879173	0.782932	0.887734
IPI00744889	999	CDH1	0.73075	0.871863	0.755179	0.785931	0.848403
IPI00719549	10432	RBM14	1.11459	0.662694	0.596539	0.791274	0.978371
IPI00333541	2316	FLNA	0.703857	0.775329	0.909029	0.796072	0.96434
IPI00003527	9368	SLC9A3R1	0.850664	0.795023	0.756713	0.8008	0.943067
IPI00019472	6510	SLC1A5	0.957348	0.786879	0.693242	0.81249	0.862345
IPI00010471	3936	LCP1	0.714007	0.708331	1.03253	0.818289	0.970293
IPI00012069	1728	NQO1	0.712098	1.08421	1.49499	1.0971	1.04329
IPI00784320	286077	FAM83H	0.694309	1.28608	1.43285	1.13775	1.21156
IPI00298057	5493	PPL	0.905768	1.21628	1.35295	1.15833	1.04565
IPI00295252	57580	PREX1	1.28439	1.41815	0.975427	1.22599	1.18238
IPI00645431	7917	BAG6	0.973068	1.32769	1.43339	1.24472	1.16915
IPI00647915	8407	TAGLN2	1.37578	1.2755	1.1984	1.28323	1.14359
IPI00465248	2023	ENO1	1.30701	1.21103	1.34286	1.28697	1.15951
IPI00332371	5211	PFKL	1.16561	1.3691	1.33091	1.28854	1.18948
IPI00218693	353	APRT	1.47693	1.28682	1.18996	1.31791	1.19585
IPI00032826	6767	ST13	1.44738	1.1232	1.40621	1.3256	1.17187
IPI00514587	6301	SARS	1.36384	1.37622	1.24334	1.3278	1.12582
IPI00027350	7001	PRDX2	1.39839	1.25673	1.3342	1.32978	1.10183
IPI00216308	7416	VDAC1	0.846606	1.41427	1.76922	1.34337	1.6424
IPI00296337	5591	PRKDC	1.3477	1.40023	1.31645	1.35479	1.2653
IPI00026970	11198	SUPT16H	1.06561	1.54823	1.60372	1.40585	1.24151
IPI00216026	7417	VDAC2	0.68034	1.51364	2.05528	1.41642	1.66152
IPI00005154	6749	SSRP1	1.17357	1.59843	1.5967	1.45623	1.25953
IPI00464999	63897	HEATR6	1.38873	1.43345	1.57478	1.46566	1.26394
IPI00242630	54919	HEATR2	1.51819	1.2974	1.72658	1.51406	1.20373
IPI00024279	55127	HEATR1	1.67437	1.10171	1.77075	1.51561	1.62101
IPI00855918	727897	MUC5B	1.88885	1.62904	1.23885	1.58558	1.71103
IPI00759466	54869	EPS8L1	1.91601	1.21827	1.65304	1.59577	1.22533
IPI00894544	63892	THADA	1.20835	1.58302	2.05737	1.61625	1.30408
IPI00304527	222584	FAM83B	1.23915	1.75597	1.93735	1.64416	1.28341
IPI00011200	26227	PHGDH	2.14709	1.41343	1.38155	1.64736	1.21693
IPI00409607	23271	CAMSAP2		1.60472	1.76823	1.68648	1.50106
IPI00479385	8623	ASMTL	1.85918	1.70105	1.53204	1.69742	1.46801
IPI00020632	445	ASS1	1.93727	1.48701		1.71214	1.41247
IPI00306290	11260	XPOT	2.09537	1.6087	1.86567	1.85658	1.5213
IPI00856045	113146	AHNAK2	1.5216	1.79307	2.53206	1.94891	1.31055
IPI00554777	440	ASNS	2.36737	1.53774		1.95256	1.35026
IPI00554521	2495	FTH1	1.06465	3.09299	4.0664	2.74135	1.8522
IPI00221035	689	BTF3	7.13143	22.877	21.5349	17.1811	1.59041
