# Supplementary material for: Characterization of the Tyrosine Kinase-Regulated Proteome in Breast Cancer by Combined use of RNA interference (RNAi) and Stable Isotope Labeling with Amino Acids in Cell Culture (SILAC) Quantitative Proteomics
Source: Mol Cell Proteomics. 2015 Jun 18;14(9):2479–92. doi: 10.1074/mcp.M115.048090 (PMC4563730; doi:10.1074/mcp.M115.048090)
Supplement: Supplemental Data [file supp_M115.048090_mcp.M115.048090-6.xlsx]

## Sheet: Sheet1
Search Key	Data Set	Result File	Creation Date
2xkhlsoers	GT31-40	GT31-40msms.txt	2015 06 11 22 16 07
cpotblf0zc	GT21-30	GT21-30msms.txt	2015 06 11 22 11 19
1rnbhbrpm7	GT11-20	GT11-20msms.txt	2015 06 11 22 05 59
hb04kknjjr	GT1-10	GT1-10msms.txt	2015 06 11 22 00 45
xhiza3wokd	GS41-50	GS41-50msms.txt	2015 06 11 21 55 20
ibqqmmcg8o	GS31-40	GS31-40msms.txt	2015 06 11 21 50 02
nisbtdwixm	GS21-30	GS21-30msms.txt	2015 06 11 21 44 33
7d4i5lrfvc	GS11-20	GS11-20msms.txt	2015 06 11 21 39 17
bxzakykppe	GS1-10	GS1-10msms.txt	2015 06 11 21 34 36
e1myddigra	GR21-30	GR21-30msms.txt	2015 06 11 21 29 20
ghbczsdtvu	GR11-20	GR11-20msms.txt	2015 06 11 21 23 44
xet4xwhvzv	GR1-10	GR1-10msms.txt	2015 06 11 21 17 59
hkgiqzyaig	GI31-40	GI31-40msms.txt	2015 06 11 21 12 32
wfiorcnxla	GI21-30	GI21-30msms.txt	2015 06 11 21 07 35
7qizet1yfj	GI11-20	GI11-20msms.txt	2015 06 11 21 02 40
dqavvu0pvx	GI1-10	GI1-10msms.txt	2015 06 11 20 58 10
pvyfogbodt	GE31-40	GE31-40msms.txt	2015 06 11 20 52 48
x8jeuog0wz	GE21-30	GE21-30msms.txt	2015 06 11 20 47 33
srrggjheuc	GE11-20	GE11-20msms.txt	2015 06 11 20 42 45
j0qlzbsndz	GE1-10	GE1-10msms.txt	2015 06 11 20 37 27
m2iy7fusdp	GB61-70	GB61-70msms.txt	2015 06 11 20 32 09
vrgrjhnt3h	GB51-60	GB51-60msms.txt	2015 06 11 20 27 32
di3cf702pj	GB41-50	GB41-50msms.txt	2015 06 11 20 23 05
foyauj7uly	GB31-40	GB31-40msms.txt	2015 06 11 20 18 26
1acrkqsapu	GB21-30	GB21-30msms.txt	2015 06 11 20 13 38
kcbnovlyjj	GB11-20	GB11-20msms.txt	2015 06 11 20 08 47
em8rnnbuhp	GB1-10	GB1-10msms.txt	2015 06 11 20 04 04
02uh8bpoma	GA51-60	GA51-60msms.txt	2015 06 11 19 59 14
wtkmhbbezf	GA41-50	GA41-50msms.txt	2015 06 11 19 53 24
xgi5tkg1nt	GA31-40	GA31-40msms.txt	2015 06 11 19 47 42
niiivgorep	GA21-30	GA21-30msms.txt	2015 06 11 19 42 26
xujxqhohp4	GA11-20	GA11-20msms.txt	2015 06 11 19 36 54
cfkblmrcen	GA1-10	GA1-10msms.txt	2015 06 11 19 31 21
el3bulwvww	G31-40	G31-40msms.txt	2015 06 11 19 26 02
rtia6nho5d	G21-30	G21-30msms.txt	2015 06 11 19 21 37
ppfo9soy1z	G11-20	G11-20msms.txt	2015 06 11 19 17 08
svy5knn8lj	G1-10	G1-10msms.txt	2015 06 11 19 13 00
